# Supplementary material for: catena-Poly[[[pentaaquadysprosium(III)]-μ-5-az­an­ium­ylisophthalato] dichloride monohydrate]
Source: IUCrdata. 2025 Nov 28;10(Pt 11):x251020. doi: 10.1107/S241431462501020X (PMC12810320; doi:10.1107/S241431462501020X)
Supplement: Supplementary file 1 [file x-10-x251020-sup1.cif]

##############################################################################
#                                                                            #
# This CIF contains the data for a data article accepted for                 #
# publication in IUCrData. It conforms to the requirements of                #
# Notes for Authors for IUCrData, and has been                               #
# peer reviewed under the auspices of IUCrData.                              #
#                                                                            #
# Full details of the Crystallographic Information File format               #
# are given in the paper "The Crystallographic Information File (CIF):       #
# a New Standard Archive File for Crystallography" by S. R. Hall, F. H.      #
# Allen and I. D. Brown [Acta Cryst. (1991), A47, 655-685].                  #
#                                                                            #
# The current version of the core CIF dictionary is obtainable from          #
# ftp://ftp.iucr.org/pub/cif_core.dic.                                       #
#                                                                            #
# Software is freely available for graphical display of the structure(s)     #
# in this CIF. For information consult the CIF software page                 #
# http://www.iucr.org/resources/cif/software.                                #
#                                                                            #
# This file may be used for bona fide research purposes within the           #
# scientific community so long as proper attribution is given to the data    # 
# article from which it was obtained.                                        #
#                                                                            #
##############################################################################
data_global
_audit_creation_method     'PLATON TABLE ACC option'
_journal_date_recd_electronic     2025-11-08
_journal_date_accepted     2025-11-13
_journal_name_full     'IUCrData'
_journal_year     2025
_journal_volume     10
_journal_issue      1
_journal_page_first     0
_journal_page_last     0
_journal_paper_category     HM
_journal_paper_doi     10.1107/S241431462501020X
_journal_coeditor_code     HB4543
_publ_contact_author_name
;
;
_publ_contact_author_address
;
;
_publ_contact_author_email     rochdi.ghallab@gmail.com
_publ_contact_author_fax     ?
_publ_contact_author_phone     ?
_publ_section_title
;
<i>catena</i>-Poly[[[pentaaquadysprosium(III)]-\m-5-azaniumylisophthalato]
dichloride monohydrate]
;
_publ_section_title_footnote     .
loop_
    _publ_author_name
    _publ_author_footnote
    _publ_author_address
    'Boulkedid, Ahlem Linda' .
;
Environmental, Molecular and Structural Chemistry Research Unit,
University of Constantine-1, 25000, Constantine,
Algeria
;
    'Boutebdja, Mehdi' .
;
Laboratoire de technologie des materiaux avances,
Ecole Nationale Polytechnique de Constantine, Algeria
;
    'Ghallab, Rochdi' .
;
Laboratoire de technologie des materiaux avances,
Ecole Nationale Polytechnique de Constantine, Algeria
;
_publ_section_synopsis
;
The title compound contains zigzag polymeric chains built up from
nine-coordinated Dy^III^ centers and bridging 5-azaniumylisophthalate ligands.
;
data_I
_chemical_name_systematic
;
<i>catena</i>-Poly[[[pentaaquadysprosium(III)]-\m-5-azaniumylisophthalato]
dichloride monohydrate]
;
_chemical_name_common     ?
_chemical_formula_moiety     'C8 H16 Dy N O9 2+, 2(Cl -), H2 O'
_chemical_formula_sum     'C8 H18 Cl2 Dy N O10'
_chemical_formula_structural     ?
_chemical_formula_iupac     '[Dy (C8 H6 N O4) (H2 O)5] Cl2, H2 O'
_chemical_formula_weight     521.63
_chemical_melting_point     ?
_chemical_compound_source     'see text'
_symmetry_cell_setting     monoclinic
_symmetry_space_group_name_H-M     'P 21/n'
_symmetry_space_group_name_Hall     '-P 2yn'
loop_
    _space_group_symop_id
    _space_group_symop_operation_xyz
    1 x,y,z
    2 1/2-x,1/2+y,1/2-z
    3 -x,-y,-z
    4 1/2+x,1/2-y,1/2+z
_cell_length_a     8.7274(2)
_cell_length_b     11.9281(3)
_cell_length_c     15.4697(4)
_cell_angle_alpha     90
_cell_angle_beta     100.4800(10)
_cell_angle_gamma     90
_cell_volume     1583.55(7)
_cell_formula_units_Z     4
_cell_measurement_reflns_used     8978
_cell_measurement_theta_min     2.68
_cell_measurement_theta_max     34.00
_cell_measurement_temperature     296
_cell_special_details
;
;
_exptl_crystal_description     'block'
_exptl_crystal_colour     'colourless'
_exptl_crystal_size_max     0.13
_exptl_crystal_size_mid     0.12
_exptl_crystal_size_min     0.10
_exptl_crystal_size_rad     ?
_exptl_crystal_density_diffrn     2.188
_exptl_crystal_density_meas     ?
_exptl_crystal_density_method     'Not Measured'
_exptl_crystal_F_000     1012
_exptl_absorpt_coefficient_mu     5.103
_exptl_absorpt_correction_type     multi-scan
_exptl_absorpt_process_details
;
(SADABS; Krause <i>et al.</i>,  2015)
;
_exptl_absorpt_correction_T_min     0.675
_exptl_absorpt_correction_T_max     0.747
_exptl_special_details
;
;
_diffrn_ambient_temperature     296
_diffrn_radiation_type     'MoK\a'
_diffrn_radiation_wavelength     0.71073
_diffrn_radiation_source     ?
_diffrn_radiation_monochromator     ?
_diffrn_measurement_device_type     'Bruker APEXII CCD'
_diffrn_measurement_method     \w
_diffrn_detector_area_resol_mean     ?
_diffrn_reflns_number     16994
_diffrn_reflns_av_R_equivalents     0.0421
_diffrn_reflns_av_unetI/netI     0.0355
_diffrn_reflns_theta_min     2.17
_diffrn_reflns_theta_max     28.70
_diffrn_reflns_theta_full     25.24
_diffrn_measured_fraction_theta_max     1.000
_diffrn_measured_fraction_theta_full     1.000
_diffrn_reflns_limit_h_min     -11
_diffrn_reflns_limit_h_max     11
_diffrn_reflns_limit_k_min     -13
_diffrn_reflns_limit_k_max     16
_diffrn_reflns_limit_l_min     -20
_diffrn_reflns_limit_l_max     20
_diffrn_reflns_reduction_process
;
;
_diffrn_radiation_probe     x-ray
_reflns_number_total     4086
_reflns_number_gt     3470
_reflns_threshold_expression     I>2\s(I)
_refine_ls_structure_factor_coef     Fsqd
_refine_ls_matrix_type     full
_refine_ls_R_factor_all     0.0308
_refine_ls_R_factor_gt     0.0221
_refine_ls_wR_factor_gt     0.0488
_refine_ls_wR_factor_ref     0.0524
_refine_ls_goodness_of_fit_ref     1.012
_refine_ls_restrained_S_all     1.012
_refine_ls_number_reflns     4086
_refine_ls_number_parameters     266
_refine_ls_number_restraints     0
_refine_ls_number_constraints     ?
_refine_ls_hydrogen_treatment     mixed
_refine_ls_weighting_scheme     calc
_refine_ls_weighting_details
              'W=1/[\S^2^(FO^2^)+(0.0152P)^2^+1.8767P] WHERE P=(FO^2^+2FC^2^)/3'
_atom_sites_solution_hydrogens     difmap
_atom_sites_solution_primary     ?
_atom_sites_solution_secondary     ?
_refine_ls_shift/su_max     0.000
_refine_ls_shift/su_mean     0.000
_refine_diff_density_max     0.859
_refine_diff_density_min     -0.628
_refine_ls_extinction_method     'none'
loop_
    _atom_type_symbol
    _atom_type_description
    _atom_type_scat_dispersion_real
    _atom_type_scat_dispersion_imag
    _atom_type_scat_source
    C C 0.0033 0.0016 ' International Tables Vol C Tables 4.2.6.8 and 6.1.1.4'
    H H 0.0000 0.0000 ' International Tables Vol C Tables 4.2.6.8 and 6.1.1.4'
    Cl Cl 0.1484 0.1585 ' International Tables Vol C Tables 4.2.6.8 and 6.1.1.4'
    Dy Dy -0.1892 4.4098
                        ' International Tables Vol C Tables 4.2.6.8 and 6.1.1.4'
    N N 0.0061 0.0033 ' International Tables Vol C Tables 4.2.6.8 and 6.1.1.4'
    O O 0.0106 0.0060 ' International Tables Vol C Tables 4.2.6.8 and 6.1.1.4'
_computing_data_collection
;
APEX2_2014.11-0 (Bruker, 2013)
;
_computing_cell_refinement
;
SAINT v8.34A (Bruker, 2013)
;
_computing_data_reduction
;
SAINT v8.34A (Bruker, 2013)
;
_computing_structure_solution
;
<i>olex2.solve</i> 1.5 (Bourhis <i>et al.</i>,  2015)
;
_computing_structure_refinement
;
<i>SHELXL2019/3</i> (Sheldrick, 2015)
;
_computing_molecular_graphics
;
Olex2 1.5 (Dolomanov <i>et al.</i>,  2009)
;
_computing_publication_material
;
PLATON (Spek, 2020)
;
loop_
    _atom_site_type_symbol
    _atom_site_label
    _atom_site_fract_x
    _atom_site_fract_y
    _atom_site_fract_z
    _atom_site_U_iso_or_equiv
    _atom_site_thermal_displace_type
    _atom_site_calc_flag
    _atom_site_refinement_flags
    _atom_site_occupancy
    _atom_site_disorder_assembly
    _atom_site_disorder_group
    Dy Dy1 0.29223(2) 0.48158(2) 0.14719(2) 0.01890(10)
                                                      Uani d . 1.000 . .
    Cl Cl1 0.02552(10) 0.70815(8) 0.56158(6) 0.0377(3) Uani d . 1.000 . .
    Cl Cl2 0.64436(11) 0.17687(9) 0.24575(6) 0.0430(3) Uani d . 1.000 . .
    O O1 0.2208(3) 0.4945(2) 0.29260(14) 0.0313(7) Uani d . 1.000 . .
    O O1W 0.0349(3) 0.5510(2) 0.12853(16) 0.0277(7) Uani d . 1.000 . .
    O O2 0.4427(3) 0.4136(2) 0.28306(12) 0.0295(7) Uani d . 1.000 . .
    O O2W 0.2900(3) 0.5851(3) 0.01427(17) 0.0365(9) Uani d . 1.000 . .
    O O3 0.6343(3) 0.18700(19) 0.66052(12) 0.0262(6) Uani d . 1.000 . .
    O O3W 0.3298(4) 0.6758(2) 0.19189(18) 0.0424(9) Uani d . 1.000 . .
    O O4 0.6313(2) 0.12560(18) 0.52657(12) 0.0216(6) Uani d . 1.000 . .
    O O4W 0.5608(4) 0.5387(3) 0.1444(3) 0.0608(13) Uani d . 1.000 . .
    O O5W 0.4398(3) 0.3280(2) 0.11052(18) 0.0356(8) Uani d . 1.000 . .
    N N1 0.2551(4) 0.5119(3) 0.63105(19) 0.0283(9) Uani d . 1.000 . .
    C C1 0.3633(3) 0.4088(2) 0.42259(16) 0.0197(8) Uani d . 1.000 . .
    C C2 0.4623(3) 0.3207(3) 0.45410(17) 0.0202(8) Uani d . 1.000 . .
    C C3 0.4866(3) 0.2926(2) 0.54279(17) 0.0188(8) Uani d . 1.000 . .
    C C4 0.4162(3) 0.3562(3) 0.59983(18) 0.0206(8) Uani d . 1.000 . .
    C C5 0.3188(3) 0.4431(3) 0.56745(18) 0.0205(8) Uani d . 1.000 . .
    C C6 0.2882(3) 0.4697(3) 0.47899(18) 0.0205(8) Uani d . 1.000 . .
    C C7 0.3396(4) 0.4414(3) 0.32713(17) 0.0225(8) Uani d . 1.000 . .
    C C8 0.5899(3) 0.1970(2) 0.57829(17) 0.0193(8) Uani d . 1.000 . .
    O O6W 0.8027(3) 0.3937(3) 0.1901(3) 0.0748(16) Uani d G 1.000 . .
    H H1A 0.208(5) 0.465(4) 0.664(3) 0.045(12) Uiso d . 1.000 . .
    H H1B 0.188(4) 0.561(3) 0.607(2) 0.026(9) Uiso d . 1.000 . .
    H H1C 0.339(5) 0.550(4) 0.666(3) 0.042(11) Uiso d . 1.000 . .
    H H2 0.508(4) 0.281(3) 0.414(2) 0.024(8) Uiso d . 1.000 . .
    H H1WA -0.007(5) 0.574(4) 0.084(3) 0.045(12) Uiso d . 1.000 . .
    H H4 0.431(3) 0.340(3) 0.659(2) 0.021(8) Uiso d . 1.000 . .
    H H1WB 0.007(5) 0.578(4) 0.168(3) 0.048(13) Uiso d . 1.000 . .
    H H4WA 0.631(5) 0.499(4) 0.157(3) 0.034(12) Uiso d . 1.000 . .
    H H6 0.223(5) 0.532(3) 0.458(3) 0.040(11) Uiso d . 1.000 . .
    H H3WA 0.368(5) 0.716(4) 0.163(3) 0.057(15) Uiso d . 1.000 . .
    H H3WB 0.309(5) 0.700(4) 0.233(3) 0.058(15) Uiso d . 1.000 . .
    H H4WB 0.590(6) 0.597(5) 0.141(3) 0.070(18) Uiso d . 1.000 . .
    H H5WA 0.437(5) 0.301(4) 0.065(3) 0.058(15) Uiso d . 1.000 . .
    H H5WB 0.490(6) 0.287(5) 0.153(4) 0.09(2) Uiso d . 1.000 . .
    H H2WA 0.351(6) 0.641(5) 0.015(3) 0.09(2) Uiso d . 1.000 . .
    H H2WB 0.255(7) 0.562(6) -0.025(4) 0.09(2) Uiso d . 1.000 . .
    H H6WA 0.90093 0.40173 0.20341 0.1120 Uiso d GU 1.000 . .
    H H6WB 0.78481 0.33146 0.21305 0.1120 Uiso d GU 1.000 . .
loop_
    _atom_site_aniso_label
    _atom_site_aniso_U_11
    _atom_site_aniso_U_22
    _atom_site_aniso_U_33
    _atom_site_aniso_U_12
    _atom_site_aniso_U_13
    _atom_site_aniso_U_23
    Dy1 0.02530(10)
                  0.01550(10)
                            0.01390(10)
                                      -0.00190(10)
                                                 -0.00190(10)
                                                            0.00030(10)
    Cl1 0.0421(5) 0.0308(5) 0.0412(4) 0.0098(4) 0.0102(4) 0.0073(4)
    Cl2 0.0492(5) 0.0431(6) 0.0411(5) 0.0161(4) 0.0199(4) 0.0112(4)
    O1 0.0359(12) 0.0381(15) 0.0179(10) 0.0113(10) -0.0005(9) 0.0068(9)
    O1W 0.0351(12) 0.0284(14) 0.0184(11) 0.0103(10) 0.0017(9) 0.0028(9)
    O2 0.0401(12) 0.0321(14) 0.0146(9) 0.0116(10) 0.0005(8) -0.0006(8)
    O2W 0.0479(15) 0.0388(17) 0.0216(12) -0.0139(13) 0.0031(11) 0.0039(11)
    O3 0.0396(12) 0.0226(12) 0.0135(9) 0.0113(10) -0.0025(8) -0.0010(8)
    O3W 0.080(2) 0.0229(15) 0.0264(13) -0.0117(14) 0.0156(13) -0.0065(11)
    O4 0.0292(10) 0.0184(11) 0.0153(9) 0.0058(9) -0.0009(8) -0.0009(8)
    O4W 0.0394(17) 0.034(2) 0.099(3) -0.0118(15) -0.0143(16) 0.0201(18)
    O5W 0.0393(14) 0.0370(16) 0.0275(13) 0.0097(11) -0.0022(11) -0.0086(11)
    N1 0.0331(14) 0.0288(17) 0.0247(13) 0.0124(13) 0.0099(11) 0.0066(11)
    C1 0.0273(14) 0.0151(15) 0.0143(12) -0.0024(11) -0.0027(10) 0.0011(10)
    C2 0.0289(15) 0.0149(15) 0.0154(13) 0.0018(12) 0.0006(11) -0.0013(10)
    C3 0.0233(13) 0.0150(15) 0.0170(12) -0.0010(11) 0.0009(10) 0.0019(10)
    C4 0.0238(14) 0.0203(16) 0.0174(13) -0.0007(11) 0.0031(10) 0.0040(11)
    C5 0.0199(13) 0.0220(16) 0.0201(13) 0.0013(11) 0.0053(10) 0.0003(11)
    C6 0.0213(13) 0.0164(16) 0.0216(13) 0.0026(11) -0.0019(10) 0.0025(11)
    C7 0.0330(15) 0.0125(15) 0.0188(13) -0.0014(12) -0.0035(11) 0.0001(11)
    C8 0.0239(14) 0.0150(15) 0.0176(12) 0.0000(11) 0.0004(10) 0.0015(10)
    O6W 0.0356(15) 0.035(2) 0.156(4) 0.0001(14) 0.023(2) -0.004(2)
_geom_special_details
;
 Bond distances, angles etc. have been calculated using the
 rounded fractional coordinates. All su's are estimated
 from the variances of the (full) variance-covariance matrix.
 The cell esds are taken into account in the estimation of
 distances, angles and torsion angles
;
loop_
    _geom_bond_atom_site_label_1
    _geom_bond_atom_site_label_2
    _geom_bond_site_symmetry_1
    _geom_bond_site_symmetry_2
    _geom_bond_distance
    _geom_bond_publ_flag
    Dy1 O1 . . 2.446(2) y
    Dy1 O1W . . 2.362(3) y
    Dy1 O2 . . 2.407(2) y
    Dy1 O2W . . 2.396(3) y
    Dy1 O3W . . 2.423(2) y
    Dy1 O4W . . 2.449(4) y
    Dy1 O5W . . 2.367(3) y
    Dy1 O3 . 4_454 2.468(2) y
    Dy1 O4 . 4_454 2.4770(19) y
    O1 C7 . . 1.249(4) ?
    O2 C7 . . 1.268(4) ?
    O3 C8 . . 1.266(3) ?
    O4 C8 . . 1.265(3) ?
    N1 C5 . . 1.466(4) ?
    O1W H1WA . . 0.77(5) no
    O1W H1WB . . 0.77(5) no
    O2W H2WA . . 0.85(6) no
    O2W H2WB . . 0.69(6) no
    O3W H3WB . . 0.75(5) no
    O3W H3WA . . 0.77(5) no
    O4W H4WB . . 0.75(6) no
    O4W H4WA . . 0.77(5) no
    O5W H5WA . . 0.77(5) no
    O5W H5WB . . 0.87(6) no
    N1 H1A . . 0.90(5) no
    N1 H1B . . 0.86(3) no
    N1 H1C . . 0.94(5) no
    C1 C6 . . 1.388(4) no
    C1 C7 . . 1.505(4) no
    C1 C2 . . 1.391(4) no
    C2 C3 . . 1.391(4) no
    C3 C8 . . 1.495(4) no
    C3 C4 . . 1.389(4) no
    C4 C5 . . 1.376(5) no
    C5 C6 . . 1.383(4) no
    C2 H2 . . 0.93(3) no
    C4 H4 . . 0.92(3) no
    C6 H6 . . 0.96(4) no
    O6W H6WA . . 0.8500 no
    O6W H6WB . . 0.8500 no
loop_
    _geom_angle_atom_site_label_1
    _geom_angle_atom_site_label_2
    _geom_angle_atom_site_label_3
    _geom_angle_site_symmetry_1
    _geom_angle_site_symmetry_2
    _geom_angle_site_symmetry_3
    _geom_angle
    _geom_angle_publ_flag
    O1 Dy1 O1W . . . 72.21(8) ?
    O1 Dy1 O2 . . . 53.71(8) y
    O1 Dy1 O2W . . . 142.49(10) ?
    O1 Dy1 O3W . . . 73.81(9) ?
    O1 Dy1 O4W . . . 113.80(12) ?
    O1 Dy1 O5W . . . 120.66(9) ?
    O1 Dy1 O3 . . 4_454 74.62(7) ?
    O1 Dy1 O4 . . 4_454 121.39(7) ?
    O1W Dy1 O2 . . . 125.48(8) ?
    O1W Dy1 O2W . . . 81.68(9) ?
    O1W Dy1 O3W . . . 77.05(10) ?
    O1W Dy1 O4W . . . 142.40(10) ?
    O1W Dy1 O5W . . . 142.09(9) ?
    O1W Dy1 O3 . . 4_454 76.27(8) ?
    O1W Dy1 O4 . . 4_454 72.10(7) ?
    O2 Dy1 O2W . . . 147.25(9) ?
    O2 Dy1 O3W . . . 92.80(9) ?
    O2 Dy1 O4W . . . 74.77(12) ?
    O2 Dy1 O5W . . . 73.40(9) ?
    O2 Dy1 O3 . . 4_454 82.93(8) ?
    O2 Dy1 O4 . . 4_454 128.93(7) ?
    O2W Dy1 O3W . . . 74.44(10) ?
    O2W Dy1 O4W . . . 72.53(12) ?
    O2W Dy1 O5W . . . 96.49(10) ?
    O2W Dy1 O3 . . 4_454 125.05(9) ?
    O2W Dy1 O4 . . 4_454 72.81(9) ?
    O3W Dy1 O4W . . . 70.05(12) ?
    O3W Dy1 O5W . . . 139.22(10) ?
    O3 Dy1 O3W 4_454 . . 143.51(10) ?
    O3W Dy1 O4 . . 4_454 137.50(9) ?
    O4W Dy1 O5W . . . 69.32(11) ?
    O3 Dy1 O4W 4_454 . . 141.18(10) ?
    O4 Dy1 O4W 4_454 . . 122.94(11) ?
    O3 Dy1 O5W 4_454 . . 74.09(8) ?
    O4 Dy1 O5W 4_454 . . 71.26(8) ?
    O3 Dy1 O4 4_454 . 4_454 52.67(6) y
    Dy1 O1 C7 . . . 91.76(18) ?
    Dy1 O2 C7 . . . 93.07(18) ?
    Dy1 O3 C8 4_555 . . 93.80(16) ?
    Dy1 O4 C8 4_555 . . 93.39(15) ?
    Dy1 O1W H1WA . . . 121(3) no
    Dy1 O1W H1WB . . . 119(3) no
    H1WA O1W H1WB . . . 113(5) no
    Dy1 O2W H2WB . . . 119(6) no
    H2WA O2W H2WB . . . 120(7) no
    Dy1 O2W H2WA . . . 119(3) no
    Dy1 O3W H3WA . . . 119(3) no
    Dy1 O3W H3WB . . . 125(4) no
    H3WA O3W H3WB . . . 117(5) no
    Dy1 O4W H4WA . . . 123(3) no
    H4WA O4W H4WB . . . 109(5) no
    Dy1 O4W H4WB . . . 127(4) no
    H5WA O5W H5WB . . . 113(5) no
    Dy1 O5W H5WA . . . 128(3) no
    Dy1 O5W H5WB . . . 118(4) no
    C6 C1 C7 . . . 119.0(2) no
    C2 C1 C6 . . . 120.6(2) no
    C2 C1 C7 . . . 120.3(2) no
    C5 N1 H1B . . . 114(2) no
    C5 N1 H1C . . . 108(3) no
    H1A N1 H1B . . . 109(4) no
    H1A N1 H1C . . . 111(4) no
    H1B N1 H1C . . . 108(4) no
    C5 N1 H1A . . . 107(3) no
    C1 C2 C3 . . . 120.1(3) no
    C2 C3 C4 . . . 119.3(3) no
    C4 C3 C8 . . . 119.4(2) no
    C2 C3 C8 . . . 121.3(2) no
    C3 C4 C5 . . . 119.7(3) no
    C4 C5 C6 . . . 121.9(3) no
    N1 C5 C6 . . . 120.5(3) ?
    N1 C5 C4 . . . 117.5(3) ?
    C1 C6 C5 . . . 118.3(3) no
    O1 C7 C1 . . . 120.4(3) ?
    O1 C7 O2 . . . 121.2(3) ?
    O2 C7 C1 . . . 118.4(3) ?
    O4 C8 C3 . . . 120.2(2) ?
    O3 C8 O4 . . . 120.1(2) ?
    O3 C8 C3 . . . 119.7(2) ?
    C1 C2 H2 . . . 118(2) no
    C3 C2 H2 . . . 122(2) no
    C3 C4 H4 . . . 121(2) no
    C5 C4 H4 . . . 119(2) no
    C1 C6 H6 . . . 121(3) no
    C5 C6 H6 . . . 121(3) no
    H6WA O6W H6WB . . . 105.00 no
loop_
    _geom_torsion_atom_site_label_1
    _geom_torsion_atom_site_label_2
    _geom_torsion_atom_site_label_3
    _geom_torsion_atom_site_label_4
    _geom_torsion_site_symmetry_1
    _geom_torsion_site_symmetry_2
    _geom_torsion_site_symmetry_3
    _geom_torsion_site_symmetry_4
    _geom_torsion
    _geom_torsion_publ_flag
    O1W Dy1 O1 C7 . . . . 169.7(2) no
    O2 Dy1 O1 C7 . . . . -2.97(19) no
    O2W Dy1 O1 C7 . . . . -142.2(2) no
    O3W Dy1 O1 C7 . . . . -109.0(2) no
    O4W Dy1 O1 C7 . . . . -50.1(2) no
    O5W Dy1 O1 C7 . . . . 29.1(2) no
    O3 Dy1 O1 C7 4_454 . . . 89.5(2) no
    O4 Dy1 O1 C7 4_454 . . . 114.8(2) no
    O1 Dy1 O2 C7 . . . . 2.93(19) no
    O1W Dy1 O2 C7 . . . . -5.6(2) no
    O2W Dy1 O2 C7 . . . . 135.6(2) no
    O3W Dy1 O2 C7 . . . . 70.5(2) no
    O4W Dy1 O2 C7 . . . . 138.9(2) no
    O5W Dy1 O2 C7 . . . . -148.6(2) no
    O3 Dy1 O2 C7 4_454 . . . -73.2(2) no
    O4 Dy1 O2 C7 4_454 . . . -100.8(2) no
    O1 Dy1 O3 C8 . . 4_454 4_454 154.02(19) no
    O1W Dy1 O3 C8 . . 4_454 4_454 79.03(18) no
    O2 Dy1 O3 C8 . . 4_454 4_454 -151.75(18) no
    O2W Dy1 O3 C8 . . 4_454 4_454 9.7(2) no
    O3W Dy1 O3 C8 . . 4_454 4_454 123.13(19) no
    O4W Dy1 O3 C8 . . 4_454 4_454 -97.0(2) no
    O5W Dy1 O3 C8 . . 4_454 4_454 -77.05(18) no
    O1 Dy1 O4 C8 . . 4_454 4_454 -32.37(18) no
    O1W Dy1 O4 C8 . . 4_454 4_454 -87.40(16) no
    O2 Dy1 O4 C8 . . 4_454 4_454 34.15(18) no
    O2W Dy1 O4 C8 . . 4_454 4_454 -174.00(17) no
    O3W Dy1 O4 C8 . . 4_454 4_454 -132.88(18) no
    O4W Dy1 O4 C8 . . 4_454 4_454 131.09(17) no
    O5W Dy1 O4 C8 . . 4_454 4_454 82.71(16) no
    Dy1 O1 C7 O2 . . . . 5.3(3) no
    Dy1 O1 C7 C1 . . . . -174.6(3) no
    Dy1 O2 C7 O1 . . . . -5.4(3) no
    Dy1 O2 C7 C1 . . . . 174.5(3) no
    Dy1 O3 C8 O4 4_555 . . . 2.3(3) no
    Dy1 O3 C8 C3 4_555 . . . -178.6(2) no
    Dy1 O4 C8 O3 4_555 . . . -2.2(3) no
    Dy1 O4 C8 C3 4_555 . . . 178.6(2) no
    C6 C1 C2 C3 . . . . 0.2(4) no
    C7 C1 C2 C3 . . . . 178.5(3) no
    C2 C1 C6 C5 . . . . 2.3(4) no
    C7 C1 C6 C5 . . . . -176.1(3) no
    C2 C1 C7 O1 . . . . 158.3(3) no
    C2 C1 C7 O2 . . . . -21.6(4) no
    C6 C1 C7 O1 . . . . -23.3(4) no
    C6 C1 C7 O2 . . . . 156.7(3) no
    C1 C2 C3 C4 . . . . -2.6(4) no
    C1 C2 C3 C8 . . . . 178.8(2) no
    C2 C3 C4 C5 . . . . 2.6(4) no
    C8 C3 C4 C5 . . . . -178.9(3) no
    C2 C3 C8 O3 . . . . 166.1(3) no
    C2 C3 C8 O4 . . . . -14.8(4) no
    C4 C3 C8 O3 . . . . -12.5(4) no
    C4 C3 C8 O4 . . . . 166.7(3) no
    C3 C4 C5 N1 . . . . -176.3(3) no
    C3 C4 C5 C6 . . . . 0.0(5) no
    N1 C5 C6 C1 . . . . 173.8(3) no
    C4 C5 C6 C1 . . . . -2.4(5) no
loop_
    _geom_hbond_atom_site_label_D
    _geom_hbond_atom_site_label_H
    _geom_hbond_atom_site_label_A
    _geom_hbond_site_symmetry_A
    _geom_hbond_distance_DH
    _geom_hbond_distance_HA
    _geom_hbond_distance_DA
    _geom_hbond_angle_DHA
    _geom_hbond_publ_flag
    N1 H1A Cl2 4_455 0.90(5) 2.24(5) 3.127(4) 166(4) yes
    N1 H1B Cl1 . 0.86(3) 2.29(4) 3.141(4) 171(3) yes
    N1 H1C O2 3_666 0.94(5) 1.97(4) 2.870(4) 158(4) yes
    O1W H1WA O4 2_555 0.77(5) 1.95(5) 2.718(3) 175(5) yes
    O1W H1WB Cl2 2_555 0.77(5) 2.36(5) 3.097(3) 162(4) yes
    O2W H2WA Cl1 4_564 0.85(6) 2.38(6) 3.209(3) 163(4) yes
    O2W H2WB O6W 3_665 0.69(6) 2.57(6) 3.128(5) 141(7) yes
    O3W H3WA Cl1 4_564 0.77(5) 2.44(5) 3.186(3) 163(4) yes
    O3W H3WB O3 3_666 0.75(5) 2.12(5) 2.780(3) 148(4) yes
    O4W H4WA O6W . 0.77(5) 1.95(5) 2.721(5) 178(5) yes
    O4W H4WB Cl2 2_655 0.75(6) 2.81(5) 3.261(4) 122(4) yes
    O4W H4WB Cl1 4_564 0.75(6) 2.64(6) 3.273(4) 144(5) yes
    O5W H5WA Cl1 2_545 0.77(5) 2.32(5) 3.085(3) 170(4) yes
    O5W H5WB Cl2 . 0.87(6) 2.21(6) 3.075(3) 171(5) yes
    O6W H6WA O1W 1_655 0.85 2.52 3.039(4) 120 yes
    O6W H6WA O3 4_554 0.85 2.49 3.161(4) 137 yes
    O6W H6WB Cl2 . 0.85 2.32 3.126(4) 158 yes
_shelx_hkl_file
;
   1   0   0   -3.40    1.00
  -1   0   0   -2.50    0.90
  -1   0   0   -2.60    1.10
   1   0   0   -3.40    0.80
   1   0   0   -1.90    0.80
  -2   0   0 2737.83  139.69
  -2   0   0 3003.80  139.99
   2   0   0 2899.11  139.79
  -3   0   0    1.30    1.90
  -3   0   0   -0.70    2.00
  -3   0   0   -5.40    2.40
   3   0   0   -0.80    2.10
   4   0   0  885.31   46.50
  -4   0   0  974.50   46.50
  -4   0   0  891.91   47.00
  -4   0   0  964.80   46.60
  -5   0   0    2.10    3.70
  -5   0   0    3.60    3.90
  -5   0   0    2.80    2.70
   5   0   0   -1.10    2.60
   6   0   0   72.09    7.10
  -6   0   0   67.49    6.80
  -6   0   0   76.79    7.40
  -6   0   0   80.69    8.00
  -7   0   0    0.20    3.70
  -7   0   0   -4.50    4.50
  -7   0   0   -1.10    3.30
   7   0   0   -1.20    3.20
  -8   0   0  256.67   18.30
  -8   0   0  271.67   16.50
   8   0   0  252.37   16.20
  -8   0   0  254.37   16.00
   9   0   0   -3.60    4.00
  -9   0   0   -0.20    5.40
  -9   0   0   -1.50    4.20
  10   0   0  216.98   15.10
 -10   0   0  225.08   15.40
 -10   0   0  187.98   17.70
 -11   0   0    6.70    8.20
 -12   0   0  222.88   21.30
 -13   0   0   -4.40    7.70
   0  -1   0   -8.80    0.50
   0  -1   0   -7.30    0.60
   0   1   0   -8.80    0.10
   0   1   0   -9.20    0.70
  -1  -1   0 1023.70   49.80
   1  -1   0 1024.30   49.90
  -1  -1   0 1043.60   50.09
  -1  -1   0  933.41   49.99
   1   1   0  972.40   49.99
   1   1   0 1012.90   49.80
   1   1   0 1048.80   50.09
  -1   1   0 1006.60   49.90
  -2  -1   0   11.60    2.70
  -2  -1   0   15.30    2.90
   2  -1   0    9.10    1.80
  -2  -1   0   13.90    1.70
  -2   1   0   12.50    2.90
   2   1   0   13.10    2.40
   2   1   0    9.50    2.50
  -3  -1   0 2365.76  113.49
  -3  -1   0 2186.28  113.49
   3  -1   0 2394.46  112.89
  -3   1   0 2388.56  112.79
  -3   1   0 2322.67  113.59
   3   1   0 2343.67  113.59
  -3   1   0 2247.48  112.79
   4  -1   0  465.05   23.80
  -4  -1   0  477.55   24.60
  -4  -1   0  463.85   24.80
  -4  -1   0  464.35   24.40
  -4   1   0  449.56   23.60
   4   1   0  481.05   24.60
  -4   1   0  464.15   23.60
  -4   1   0  438.66   24.70
  -5  -1   0 2091.39  110.39
  -5  -1   0 2212.58  110.29
  -5  -1   0 2229.08  110.79
   5  -1   0 2335.57  109.89
  -5   1   0 2188.98  109.59
  -5   1   0 2293.77  109.59
   5   1   0 2366.06  111.09
  -5   1   0 2209.58  110.89
  -6  -1   0  734.03   39.70
   6  -1   0  710.63   38.40
  -6  -1   0  802.82   39.30
  -6   1   0  749.23   38.00
   6   1   0  757.62   38.50
  -6   1   0  734.33   38.10
   6   1   0  776.32   39.30
  -6   1   0  732.93   39.70
  -7  -1   0 1677.23   89.09
   7  -1   0 1827.62   90.09
  -7  -1   0 1777.22   90.19
  -7  -1   0 1745.53   89.39
  -7   1   0 1858.11   88.39
  -7   1   0 1819.82   88.29
   7   1   0 1837.22   89.79
   7   1   0 1788.22   88.79
  -7   1   0 1747.43   90.09
  -8  -1   0    3.90    4.60
  -8  -1   0   -1.50    4.10
  -8   1   0   -0.80    3.50
  -8   1   0    0.60    3.30
   8   1   0   -2.70    3.80
  -8   1   0    3.20    5.00
  -9  -1   0  169.98   13.80
  -9  -1   0  156.68   15.20
   9   1   0  162.98   12.90
  -9   1   0  180.58   15.60
 -10  -1   0   -0.70    5.10
  10  -1   0   -2.00    5.00
 -10  -1   0    4.70    6.90
  10   1   0   -1.50    4.80
 -10   1   0    5.50    6.60
 -11  -1   0   16.80    7.00
 -11  -1   0    7.50    8.40
  11   1   0   17.50    7.50
 -11   1   0    8.70    7.90
 -12  -1   0    4.70    8.50
 -12  -1   0    1.70    6.20
 -12   1   0   11.10   10.00
 -13  -1   0   33.00   13.10
 -13   1   0    0.80    9.20
   0  -2   0 6137.39  282.57
   0  -2   0 5624.74  283.17
   0   2   0 5748.23  282.77
  -1  -2   0 1505.15   72.99
  -1  -2   0 1538.55   73.29
   1  -2   0 1492.65   73.29
   1   2   0 1471.05   72.99
   1   2   0 1479.95   73.19
  -1   2   0 1459.85   72.99
   1   2   0 1501.45   73.19
  -2  -2   0 8679.33  446.96
  -2  -2   0 9999.00  447.16
  -2  -2   0 9398.36  446.66
   2   2   0 9170.78  446.66
   2   2   0 8575.04  446.96
  -2   2   0 9583.64  446.96
  -3  -2   0  808.02   40.70
  -3  -2   0  903.81   42.00
  -3  -2   0  746.03   41.70
   3   2   0  868.31   42.00
  -3   2   0  822.92   41.70
   3   2   0  815.42   41.30
  -4  -2   0 1438.16   73.49
   4  -2   0 1583.84   72.39
  -4  -2   0 1563.64   73.79
  -4   2   0 1529.65   73.69
   4   2   0 1425.96   72.89
   4   2   0 1327.87   73.49
   5  -2   0   31.00    3.80
  -5  -2   0   29.30    4.80
  -5  -2   0   31.50    5.90
  -5  -2   0   21.40    4.50
   5   2   0   30.10    5.00
   5   2   0   29.10    4.20
  -5   2   0   31.70    5.40
  -6  -2   0   69.79    6.90
   6  -2   0   58.59    6.50
  -6  -2   0   65.79    7.80
  -6  -2   0   78.69    8.10
  -6   2   0   60.29    7.30
   6   2   0   60.19    7.20
   6   2   0   68.29    6.40
  -7  -2   0   -2.70    3.60
  -7  -2   0   -1.50    5.10
  -7  -2   0    5.70    4.60
   7   2   0   -3.00    3.50
   7   2   0   -2.70    4.00
  -7   2   0    6.20    5.00
  -8  -2   0  398.16   24.80
  -8  -2   0  406.46   24.20
  -8   2   0  405.26   24.70
   8   2   0  380.26   22.70
  -9  -2   0    0.90    5.10
  -9  -2   0   12.30    6.40
  -9   2   0   14.40    6.30
   9   2   0   -1.40    5.10
 -10  -2   0  338.47   22.10
 -10  -2   0  317.37   23.80
 -10   2   0  327.77   23.40
  10   2   0  324.17   20.70
 -11  -2   0    0.60    7.50
 -11  -2   0   -2.60    6.80
 -11   2   0   -4.40    7.50
  11   2   0   -6.80    5.30
 -12  -2   0  177.58   19.70
 -12  -2   0  201.28   17.50
 -12   2   0  202.48   20.60
 -13  -2   0   17.60    9.30
 -13   2   0   26.80   11.90
   0  -3   0   -1.00    1.90
   0   3   0   -5.70    1.90
   0   3   0   -5.40    0.70
  -1  -3   0  806.52   41.50
  -1  -3   0  853.41   41.90
   1  -3   0  843.82   41.00
   1   3   0  889.51   41.90
  -1   3   0  794.72   41.60
   1   3   0  849.81   41.80
   1   3   0  807.52   41.60
  -2  -3   0 1168.38   59.99
   2   3   0 1076.09   59.89
  -2   3   0 1301.27   59.79
   2   3   0 1283.27   59.59
  -3  -3   0 3978.70  183.18
   3   3   0 3740.23  182.38
   3   3   0 3530.25  182.88
  -3   3   0 3744.63  182.68
  -4  -3   0  362.36   20.80
  -4  -3   0  370.96   19.00
   4   3   0  358.26   20.60
  -4   3   0  370.36   20.50
   4   3   0  371.56   19.80
  -5  -3   0 1616.44   81.19
   5   3   0 1591.44   80.09
  -5   3   0 1615.94   80.89
   5   3   0 1639.74   81.19
  -6  -3   0  193.78   13.90
  -6   3   0  200.58   14.10
   6   3   0  176.88   13.50
   6   3   0  200.68   12.70
  -7  -3   0  514.15   28.10
  -7  -3   0  411.96   27.30
  -7   3   0  480.75   27.80
   7   3   0  459.35   26.10
   7   3   0  517.35   27.90
  -8  -3   0   67.69    9.70
  -8  -3   0   59.99    9.10
   8   3   0   72.79    8.00
  -8   3   0   71.09    9.30
  -9  -3   0  274.47   19.70
  -9  -3   0  256.47   20.00
   9   3   0  268.57   17.70
  -9   3   0  257.87   19.50
 -10  -3   0    3.70    6.60
 -10  -3   0    0.00    6.90
  10   3   0   -2.60    5.20
 -10   3   0    6.10    7.00
 -11  -3   0   20.80   10.30
 -11  -3   0   19.20    8.60
  11   3   0   13.60    6.80
 -11   3   0   18.90    8.20
 -12  -3   0   -0.10    7.70
 -12  -3   0   11.20    8.30
 -12   3   0   15.40   11.50
 -13  -3   0   -3.40    7.60
 -13  -3   0   10.60   10.20
 -13   3   0    5.50    8.50
   0  -4   0 3458.35  166.58
   0   4   0 3394.26  166.58
  -1  -4   0  360.66   20.90
   1  -4   0  387.96   20.00
   1   4   0  416.36   21.10
  -1   4   0  397.86   20.00
   1   4   0  406.36   21.00
  -2  -4   0 2171.08  113.99
   2   4   0 2374.76  113.59
   2   4   0 2305.57  114.09
  -2   4   0 2433.06  113.79
  -3  -4   0  633.84   32.20
   3   4   0  587.14   32.00
   3   4   0  612.24   31.40
  -3   4   0  601.74   31.70
  -4  -4   0 2001.10   94.19
  -4   4   0 1901.91   93.59
   4   4   0 1752.22   93.89
   4   4   0 1892.61   93.19
  -5  -4   0   36.50    4.10
  -5  -4   0   32.40    5.70
   5   4   0   46.40    6.30
  -5   4   0   47.40    6.40
   5   4   0   38.50    5.30
  -6  -4   0   -1.20    4.70
   6   4   0    3.20    3.80
  -6   4   0   -6.20    4.20
   6   4   0    1.50    4.00
  -7  -4   0   90.99   10.40
  -7  -4   0  122.89   12.30
  -7   4   0   93.49   10.40
   7   4   0  106.49    9.60
   7   4   0   94.89   10.60
  -8  -4   0  191.58   15.30
  -8  -4   0  170.28   14.90
   8   4   0  139.99   14.00
   8   4   0  150.58   12.70
  -8   4   0  151.58   14.60
  -9  -4   0   79.39   11.00
  -9  -4   0   80.39   10.80
  -9   4   0   79.19   11.10
   9   4   0   80.69    9.50
 -10  -4   0  260.67   21.40
 -10  -4   0  273.47   20.10
  10   4   0  235.38   17.70
 -10   4   0  224.48   19.90
 -11  -4   0   54.49   10.60
 -11  -4   0   38.20    9.90
  11   4   0   47.20    8.60
 -11   4   0   63.39   12.70
 -12  -4   0  117.69   16.90
 -12  -4   0  119.39   14.90
 -12   4   0  101.49   14.50
 -13  -4   0   18.20   11.60
 -13  -4   0   12.80   10.20
 -13   4   0   21.90   12.30
   0  -5   0   -1.10    2.20
   0   5   0   -0.80    0.50
   0   5   0    0.40    2.60
   1  -5   0    4.00    1.90
  -1  -5   0   -2.00    2.50
   1   5   0   -4.40    2.90
  -1   5   0    3.40    2.10
  -1   5   0    1.20    1.70
   1   5   0    1.10    2.50
  -2  -5   0 1541.55   79.99
  -2   5   0 1630.44   79.69
   2   5   0 1625.94   79.59
   2   5   0 1631.34   80.09
  -3  -5   0  770.42   39.90
   3   5   0  821.02   40.00
   3   5   0  704.43   38.90
  -3   5   0  752.62   39.30
  -4  -5   0  788.12   41.20
   4   5   0  783.22   40.10
   4   5   0  773.32   41.10
  -4   5   0  765.22   40.50
  -5  -5   0 1325.57   64.09
  -5  -5   0 1337.97   66.39
   5   5   0 1266.87   64.99
   5   5   0 1246.38   66.19
  -5   5   0 1268.77   65.69
  -6  -5   0  296.07   20.60
  -6  -5   0  330.27   17.50
   6   5   0  336.87   21.00
  -6   5   0  338.37   20.30
   6   5   0  299.97   19.10
  -7  -5   0  967.60   52.19
   7   5   0 1011.40   52.19
   7   5   0  985.70   50.39
  -7   5   0  903.41   51.19
  -8  -5   0   20.30    7.20
  -8  -5   0   17.50    7.90
   8   5   0   18.60    6.30
   8   5   0   25.60    7.50
  -8   5   0   23.50    7.30
  -9  -5   0  152.48   15.90
  -9  -5   0  171.88   16.40
   9   5   0  183.38   14.40
  -9   5   0  167.48   16.60
 -10  -5   0   43.80   10.30
 -10  -5   0   16.50    8.60
 -10   5   0   41.70   10.40
  10   5   0   41.10    7.90
 -11  -5   0   10.20   10.20
 -11  -5   0   12.60    8.50
  11   5   0    2.40    6.80
 -11   5   0   -7.90    6.20
 -12  -5   0    3.80   11.00
 -12  -5   0    5.20    9.10
 -12   5   0    8.10   10.60
 -13  -5   0   29.10   12.30
 -13   5   0   20.90    9.80
   0  -6   0 3703.03  178.08
   0   6   0 3593.74  177.88
  -1  -6   0 1950.30  103.99
   1  -6   0 2135.29  103.19
   1   6   0 2170.38  104.09
  -1   6   0 2071.09  102.99
   1   6   0 2112.19  103.99
  -1   6   0 2200.48  103.09
  -2  -6   0 1673.93   80.19
   2   6   0 1528.65   79.99
  -3  -6   0  747.23   38.70
   3   6   0  737.33   37.90
  -3   6   0  727.83   38.10
   3   6   0  701.23   38.50
  -4  -6   0  179.28   13.40
   4   6   0  200.98   13.70
   4   6   0  159.58   12.10
  -4   6   0  194.18   13.00
  -5  -6   0   10.00    5.50
   5   6   0    2.60    4.70
  -5   6   0   -3.70    4.30
   5   6   0    3.40    4.30
  -6  -6   0   11.20    4.00
  -6  -6   0   23.20    6.30
   6   6   0    8.10    4.30
   6   6   0   -1.80    5.00
  -6   6   0    4.60    5.50
  -7  -6   0   47.20    4.90
  -7  -6   0   27.60    7.50
  -7  -6   0   41.60    4.50
   7   6   0   34.10    7.30
   7   6   0   46.80    7.30
  -7   6   0   43.60    7.80
  -8  -6   0   38.10    9.50
  -8   6   0   31.30    7.60
   8   6   0   29.90    9.00
   8   6   0   37.70    7.10
  -9  -6   0  265.57   21.30
  -9  -6   0  234.28   20.40
  -9   6   0  235.88   19.80
   9   6   0  262.67   18.30
 -10  -6   0  125.59   15.70
 -10  -6   0  136.19   15.00
 -10   6   0  122.59   14.90
  10   6   0   88.79   11.90
 -11  -6   0   58.49   12.80
 -11  -6   0   66.39   13.40
 -11   6   0   73.29   13.20
  11   6   0   48.70    9.60
 -12  -6   0   82.69   14.20
 -12  -6   0   86.59   14.60
 -12   6   0   92.39   14.30
   0  -7   0   -2.50    2.50
   0   7   0    0.70    3.30
   0   7   0    0.10    1.10
   1  -7   0  180.48   10.70
  -1  -7   0  169.48   11.60
   1   7   0  174.58   11.80
   1   7   0  186.88   11.40
  -1   7   0  154.08   10.50
  -1   7   0  173.18   10.40
   2  -7   0  110.79    7.50
  -2  -7   0   92.39    9.00
   2   7   0  102.79    9.40
  -3  -7   0   82.59    8.40
   3   7   0   89.99    8.80
  -4  -7   0  262.17   17.50
   4   7   0  265.37   16.40
  -4   7   0  257.57   16.90
   4   7   0  250.27   17.60
  -5  -7   0  612.44   33.20
  -5   7   0  572.74   32.20
   5   7   0  519.25   31.30
   5   7   0  600.64   33.20
  -6  -7   0 1330.47   67.59
  -6  -7   0 1222.78   64.19
   6   7   0 1310.77   67.59
  -6   7   0 1281.17   66.49
   6   7   0 1272.67   65.69
  -7  -7   0  420.16   23.20
  -7  -7   0  456.25   28.10
   7   7   0  434.56   27.70
  -7   7   0  423.66   26.60
   7   7   0  407.56   25.40
  -8  -7   0  232.08   19.50
  -8   7   0  178.18   17.60
   8   7   0  212.58   18.70
   8   7   0  224.78   16.50
  -9  -7   0   82.19   12.90
  -9  -7   0   94.39   13.20
   9   7   0   79.19   10.70
  -9   7   0  111.39   13.30
 -10  -7   0   28.50   11.60
 -10  -7   0   54.19   12.80
  10   7   0   41.00    8.70
 -10   7   0   39.00    9.80
 -11  -7   0   16.90    9.20
 -11  -7   0   -3.70    9.60
 -11   7   0   -6.30    8.20
  11   7   0    5.60    7.10
 -12  -7   0   -9.80   10.00
 -12  -7   0   10.60   10.10
 -12   7   0    8.90   11.80
   0  -8   0   17.80    3.90
   0   8   0   22.30    4.40
   1  -8   0 2254.57  108.59
  -1  -8   0 1927.51  109.09
   1   8   0 2227.48  109.29
  -1   8   0 2195.48  108.29
   1   8   0 2201.48  109.39
  -1   8   0 2409.96  108.39
   2  -8   0 1324.67   65.89
  -2  -8   0 1395.26   67.29
   2   8   0 1229.28   66.99
  -3  -8   0  447.56   26.80
   3   8   0  476.25   27.00
  -4  -8   0  202.38   16.30
   4   8   0  236.48   16.60
  -4   8   0  224.38   15.70
  -5  -8   0   99.19   11.40
   5   8   0  106.09   10.20
   5   8   0   99.89   11.40
  -5   8   0  125.19   11.40
  -6  -8   0  119.59   12.60
  -6   8   0  117.79   12.00
   6   8   0  117.09   12.40
   6   8   0   87.49    9.90
  -7  -8   0   95.29    8.60
  -7  -8   0   93.99   12.20
   7   8   0  117.29   11.80
  -7   8   0  124.59   13.20
   7   8   0  102.39   13.00
  -8  -8   0   24.60    4.40
  -8  -8   0   12.60    9.60
  -8  -8   0   23.30    4.60
   8   8   0   26.10    6.80
   8   8   0    9.40    7.30
  -8   8   0   20.90    7.80
  -9  -8   0  140.09   16.70
  -9   8   0  137.19   15.90
   9   8   0  182.98   15.50
 -10  -8   0   91.29   15.00
 -10  -8   0  107.49   14.40
 -10   8   0  106.69   14.80
  10   8   0   94.69   11.70
 -11  -8   0  145.19   18.10
 -11  -8   0  167.88   19.60
 -11   8   0  178.28   19.70
  11   8   0  164.88   16.30
 -12  -8   0   57.19   14.60
 -12  -8   0   70.99   14.20
 -12   8   0   46.20   11.70
   0  -9   0   -1.50    3.20
   0   9   0    3.70    3.90
   0   9   0    2.80    2.90
   1  -9   0    1.30    3.10
  -1  -9   0    6.30    3.90
   1   9   0    3.50    4.00
  -1   9   0    1.90    3.40
   1   9   0   -0.30    2.90
  -1   9   0    2.60    2.40
  -2  -9   0  413.36   26.20
   2  -9   0  487.85   25.30
   2   9   0  468.95   26.70
  -3  -9   0  163.08   14.00
   3   9   0  188.98   14.80
  -4  -9   0 1151.58   63.69
   4   9   0 1281.97   64.19
  -5  -9   0   77.49   10.10
  -5   9   0  103.89   11.30
   5   9   0   85.69   10.60
  -6  -9   0  547.35   32.90
   6   9   0  534.95   30.70
   6   9   0  534.55   32.60
  -6   9   0  482.45   31.00
  -7  -9   0   58.69   10.70
  -7  -9   0   56.39    7.30
   7   9   0   63.89    9.50
   7   9   0   71.39   10.90
  -7   9   0   79.89   11.00
  -8  -9   0  402.86   22.90
  -8  -9   0  407.66   29.40
   8   9   0  406.96   28.60
  -8   9   0  426.76   28.00
   8   9   0  406.16   26.10
  -9  -9   0   95.99   15.20
  -9   9   0   78.99   13.00
   9   9   0   94.89   12.10
 -10  -9   0   -9.50    8.50
 -10  -9   0   23.00   10.50
 -10   9   0   12.10    8.80
 -11  -9   0   11.80   12.10
 -11  -9   0   15.80   11.60
 -11   9   0   11.50    8.20
   0 -10   0  771.92   40.20
   0  10   0  855.71   40.50
   0  10   0  662.83   39.50
  -1 -10   0 1057.89   54.59
   1  10   0 1066.29   55.79
  -1  10   0  976.70   52.89
   1  10   0 1055.49   54.59
  -1  10   0 1091.19   53.29
  -2 -10   0  182.18   14.10
   2  10   0  183.08   14.50
  -3 -10   0  896.21   51.69
   3  10   0 1044.70   52.29
  -4 -10   0  165.08   14.40
   4  10   0  127.49   13.40
  -5 -10   0   32.90    8.30
   5  10   0   32.10    8.80
  -6 -10   0    1.70    7.20
   6  10   0    6.20    7.60
  -7 -10   0   15.50    8.60
  -7 -10   0   17.60    5.30
   7  10   0   24.90    9.60
  -7  10   0   19.20    8.70
  -8 -10   0    1.20    8.80
  -8 -10   0   -6.90    4.30
   8  10   0   -5.10    7.00
  -8  10   0    4.90    7.70
  -9 -10   0  237.48   23.40
  -9  10   0  255.07   22.50
   9  10   0  281.97   29.10
 -10 -10   0   40.20   13.30
 -10  10   0   35.80   11.50
 -11 -10   0  160.58   19.80
 -11 -10   0  139.89   20.10
 -11  10   0  150.78   19.70
   0  11   0    0.50    4.00
  -1 -11   0   11.80    6.20
  -1  11   0   17.40    4.50
   1  11   0   14.90    5.60
  -1  11   0    7.20    3.40
  -2 -11   0  247.08   17.40
   2  11   0  234.78   17.50
  -3 -11   0    4.70    5.60
   3  11   0    0.70    5.90
  -4 -11   0  633.24   37.30
   4  11   0  636.24   37.30
  -5 -11   0   80.89   12.20
   5  11   0   84.79   12.10
  -6 -11   0  817.02   46.00
   6  11   0  721.73   44.70
  -7 -11   0   64.39   12.10
  -7 -11   0   52.39    7.50
   7  11   0   49.70   10.70
  -8 -11   0  238.08   22.60
  -8 -11   0  194.38   14.90
   8  11   0  239.28   22.20
  -8  11   0  220.38   20.80
  -9 -11   0    3.40    8.90
  -9  11   0   15.70    9.60
   9  11   0    8.20    9.00
 -10 -11   0   74.29   15.80
 -10  11   0   71.69   14.70
 -11 -11   0    7.10   12.50
 -11  11   0   22.40   11.70
   0  12   0   24.70    6.10
  -1  12   0 1091.99   52.39
   1  12   0  932.71   53.59
   2  12   0  169.78   15.30
  -3 -12   0  196.58   19.50
   3  12   0  219.48   17.80
  -4 -12   0    0.20    6.10
   4  12   0    4.60    6.40
  -5 -12   0   24.80    8.60
   5  12   0   35.00    9.20
  -6 -12   0    4.00    8.40
   6  12   0   24.80    9.20
  -7 -12   0   39.40   11.20
  -7 -12   0   36.60    7.10
   7  12   0   13.90   10.30
  -8 -12   0    5.20    9.20
   8  12   0    2.90    9.10
  -9 -12   0  113.29   17.80
   9  12   0   89.49   15.70
 -10 -12   0   -0.80   11.10
   0  13   0   -2.30    5.00
   1  13   0   22.90    7.10
  -1  13   0   22.30    5.30
   2  13   0   99.19   11.70
   3  13   0    7.60    6.90
   4  13   0  434.46   29.30
   5  13   0   -6.40    7.60
  -6 -13   0  411.26   29.80
   6  13   0  388.26   29.20
  -7 -13   0    0.90    5.10
  -7 -13   0   -5.00    8.90
   7  13   0    2.00    7.90
  -8 -13   0  313.47   28.00
   8  13   0  322.37   27.50
  -9 -13   0  -15.90    9.10
   9  13   0    3.30    8.70
   0  14   0   16.90    6.10
  -1  14   0  503.55   28.00
   1  14   0  494.45   30.20
   2  14   0   10.90    6.80
   3  14   0  267.07   21.40
   4  14   0   19.80    9.00
   5  14   0   72.49   13.00
   6  14   0    8.50    9.90
   7  14   0   29.80   12.00
  -8 -14   0   13.20   18.40
   8  14   0    2.90   10.10
  -9 -14   0   49.70   14.00
   9  14   0   63.99   15.20
   0  15   0   -2.90    5.50
   1  15   0   17.30    7.90
   2  15   0  215.98   18.60
   3  15   0    5.90    7.90
   4  15   0  319.27   25.10
   5  15   0   -0.60    8.30
   6  15   0  168.48   20.00
   7  15   0   13.80   11.00
   8  15   0  117.99   17.70
   0  16   0    9.30    6.70
   1  16   0  382.66   25.50
   2  16   0    5.30    7.30
   3  16   0  171.38   17.40
   4  16   0   25.70    9.90
   5  16   0   16.80    9.60
   6  16   0   -8.90    8.90
   7  16   0   10.30   10.60
   0  17   0   -5.90    5.50
   1  17   0   10.40    6.80
   2  17   0   27.10    8.80
   3  17   0   46.30   11.50
   4  17   0  154.48   17.70
   5  17   0   29.90   10.60
   1  18   0  231.98   19.40
   2  18   0   38.90    9.70
   3  18   0   30.60    9.80
 -13   0   1   56.29   13.40
 -12   0   1    8.10    7.80
 -11   0   1  249.88   20.90
 -10   0   1    7.10    6.50
  10   0  -1    1.80    4.60
 -10   0   1   -3.00    4.30
  -9   0   1  613.94   36.10
  -9   0   1  639.54   34.10
  -8   0   1    4.50    3.90
  -8   0   1   -2.30    4.20
  -8   0   1    4.50    5.30
   8   0  -1   -2.20    3.50
  -7   0   1 1102.09   56.09
  -7   0   1 1041.30   54.79
  -7   0   1 1122.79   54.79
   7   0  -1 1120.59   54.39
   7   0  -1 1007.40   54.99
  -6   0   1    1.60    3.00
  -6   0   1   -3.30    2.60
   6   0  -1    0.30    3.10
  -6   0   1   -4.00    4.00
  -5   0   1  470.15   25.40
  -5   0   1  423.16   24.60
   5   0  -1  497.95   24.90
  -5   0   1  472.75   24.50
   4   0  -1   -3.10    2.10
  -4   0   1   -0.10    2.40
  -4   0   1   -6.80    2.60
  -4   0   1   -4.30    1.90
  -3   0   1  390.36   20.30
  -3   0   1  376.36   20.50
   3   0  -1  397.26   20.40
  -2   0   1   -4.80    2.20
  -2   0   1   -9.40    1.80
   2   0  -1   -4.50    1.90
  -1   0   1 4402.66  220.78
   1   0  -1 4392.96  220.68
   1   0  -1 4578.44  220.78
   1   0  -1 4807.82  221.38
  -1   0   1 4676.33  221.48
   1   0  -1 4546.85  220.88
   0   0  -1   -0.60    0.40
   0   0   1   -0.90    0.30
   0   0   1   -0.10    0.40
   0   0  -1   -0.80    0.40
   0   0  -1   -0.50    0.10
   0   0   1   -0.60    0.50
  -1   0  -1 3197.28  158.58
  -1   0  -1 3366.96  158.68
   1   0   1 3301.77  158.58
   1   0   1 3219.68  158.58
  -2   0  -1   -3.30    1.90
  -2   0  -1   -4.60    0.60
  -2   0  -1   -1.40    2.40
   2   0   1   -2.90    2.00
  -3   0  -1 1807.12   86.99
  -3   0  -1 1857.41   86.59
   3   0   1 1886.21   86.69
  -3   0  -1 1514.45   86.29
  -4   0  -1   -1.70    2.50
  -4   0  -1   -0.30    2.50
  -4   0  -1   -1.40    3.40
   4   0   1   -4.40    2.20
   5   0   1 2346.77  110.89
   5   0   1 2398.26  112.39
  -5   0  -1 2272.17  112.09
  -5   0  -1 2140.29  111.99
  -5   0  -1 2254.37  112.89
  -6   0  -1   -5.70    3.80
  -6   0  -1   -1.70    3.40
  -6   0  -1   -5.20    3.20
   6   0   1   -0.40    2.90
  -7   0  -1  249.38   15.20
  -7   0  -1  263.17   15.80
  -7   0  -1  233.48   16.90
   7   0   1  249.18   15.50
  -8   0  -1   -2.00    4.20
  -8   0  -1    0.80    3.70
  -8   0  -1    3.60    5.40
  -9   0  -1   25.90    5.70
   9   0   1   39.60    7.00
  -9   0  -1   32.80    8.10
  10   0   1  -10.40    4.70
 -10   0  -1    2.20    7.60
 -10   0  -1   -6.80    4.90
 -11   0  -1  109.79   14.60
  11   0   1  114.89   11.90
 -12   0  -1  -16.00    8.90
 -13   0  -1  133.59   16.60
 -13  -1   1   -1.10   10.30
 -13   1   1    2.90    7.50
 -12  -1   1   75.29   13.90
 -12   1   1   65.19   12.90
 -11  -1   1    3.30    6.10
 -11  -1   1   -3.80    6.20
 -11   1   1   -1.60    6.70
 -10  -1   1   13.40    7.80
 -10  -1   1   16.80    6.50
  10  -1  -1   23.80    5.30
  10   1  -1    6.30    4.90
 -10   1   1    5.50    7.40
  -9  -1   1    4.20    5.80
   9  -1  -1   -3.00    4.00
  -9  -1   1   -3.50    5.30
  -9   1   1   -3.20    5.00
  -8  -1   1   40.80    6.50
  -8  -1   1   25.90    6.50
  -8   1   1   41.90    7.50
  -8   1   1   33.90    4.90
   8   1  -1   29.50    5.60
  -8   1   1   30.70    5.20
  -7  -1   1    2.50    4.00
   7  -1  -1   -5.30    2.70
  -7  -1   1   -1.00    3.70
  -7  -1   1   -0.70    5.00
   7   1  -1   -2.00    3.50
  -7   1   1    0.80    4.60
  -7   1   1   -5.30    2.90
   7   1  -1    1.90    3.50
  -7   1   1   -4.00    3.10
   6  -1  -1 1033.40   52.89
  -6  -1   1 1040.50   53.89
  -6  -1   1 1052.49   53.59
   6   1  -1 1040.10   53.59
  -6   1   1 1083.09   54.09
  -6   1   1 1104.39   52.49
   6   1  -1 1038.60   52.59
  -6   1   1 1007.40   52.49
  -5  -1   1   16.20    4.30
  -5  -1   1   12.10    3.40
   5  -1  -1   16.80    3.20
  -5  -1   1   13.50    4.40
   5   1  -1   12.50    4.80
   5   1  -1   16.40    2.60
  -5   1   1   14.80    4.30
   5   1  -1   13.90    3.20
  -5   1   1   13.60    3.10
  -5   1   1    8.60    3.30
  -4  -1   1 3385.06  164.18
  -4  -1   1 3146.19  164.18
   4  -1  -1 3387.26  163.68
  -4  -1   1 3405.36  164.38
  -4   1   1 3540.75  163.58
   4   1  -1 3203.58  163.18
  -4   1   1 3547.94  163.48
   4   1  -1 3315.27  163.48
  -4   1   1 3469.75  164.38
   4   1  -1 3226.78  164.18
   3  -1  -1  104.99    6.30
  -3  -1   1   95.19    7.40
  -3  -1   1   97.29    7.10
  -3  -1   1   94.99    7.10
  -3   1   1   87.39    6.20
  -3   1   1   95.09    7.20
   3   1  -1   96.99    5.90
  -3   1   1   98.79    6.10
   3   1  -1  100.39    7.10
   3   1  -1   96.79    6.20
  -2  -1   1 4018.30  204.78
  -2  -1   1 4183.78  204.18
  -2  -1   1 3556.04  204.68
   2  -1  -1 4511.55  204.28
  -2  -1   1 4409.06  204.38
   2   1  -1 4299.57  204.38
   2   1  -1 4115.39  204.78
   2   1  -1 4180.48  204.28
  -2   1   1 4406.26  204.18
  -2   1   1 4444.56  204.78
  -2   1   1 4295.57  204.28
  -1  -1   1    2.20    1.80
  -1  -1   1    1.30    1.40
   1  -1  -1    0.40    1.40
  -1  -1   1    2.60    1.20
   1  -1  -1    2.30    1.10
   1  -1  -1    1.40    1.10
  -1  -1   1    1.10    1.10
   1   1  -1    0.90    1.50
   1   1  -1   -0.60    1.10
  -1   1   1    2.70    1.10
   1   1  -1    2.60    1.60
  -1   1   1    1.60    1.50
   0  -1   1 1869.91   91.39
   0  -1  -1 1983.80   91.59
   0  -1  -1 1934.71   91.39
   0  -1   1 1993.80   91.49
   0  -1   1 1695.03   91.49
   0   1   1 1653.93   91.49
   0   1  -1 1984.90   91.49
   0   1   1 1904.01   91.39
   0   1   1 1958.80   91.59
   1  -1   1    2.00    1.00
  -1  -1  -1    2.80    1.60
   1  -1   1    0.30    1.40
  -1  -1  -1    0.10    1.60
  -1   1  -1   -2.40    1.40
   1   1   1    0.40    1.60
   1   1   1   -0.20    1.70
  -2  -1  -1  113.49    7.20
  -2  -1  -1  130.09    8.30
   2  -1   1  131.19    7.50
  -2  -1  -1  141.19    8.30
  -2   1  -1  127.09    7.30
  -2   1  -1  129.09    8.30
   2   1   1  114.19    8.30
  -3  -1  -1  183.58   11.40
  -3  -1  -1  212.68   11.40
   3  -1   1  186.38   10.60
   3   1   1  182.78   11.50
  -3   1  -1  184.18   10.40
  -3   1  -1  174.98   11.40
  -3   1  -1  198.18   10.50
  -3   1  -1  192.68   10.50
  -4  -1  -1 1304.17   63.89
  -4  -1  -1 1206.48   63.79
   4  -1   1 1313.17   63.39
  -4  -1  -1 1256.97   64.19
  -4   1  -1 1229.38   64.09
  -4   1  -1 1292.57   63.09
  -4   1  -1 1317.27   63.19
   4   1   1 1330.07   63.99
   5  -1   1    9.90    2.90
  -5  -1  -1    9.70    3.30
  -5  -1  -1   11.60    4.50
  -5  -1  -1    7.20    3.60
   5   1   1    7.00    3.30
  -5   1  -1   12.30    3.00
  -5   1  -1    7.50    4.20
  -5   1  -1   11.30    2.80
  -6  -1  -1  871.81   46.00
  -6  -1  -1  873.21   45.20
   6  -1   1  847.12   44.50
  -6   1  -1  868.91   44.20
  -6   1  -1  923.41   44.30
  -6   1  -1  892.61   46.00
   6   1   1  860.91   45.30
  -7  -1  -1   -0.60    3.50
  -7  -1  -1    0.70    4.70
  -7  -1  -1    2.20    3.90
  -7   1  -1  -10.00    3.20
   7   1   1   -1.60    4.00
  -7   1  -1    3.70    3.40
  -7   1  -1    2.20    3.20
  -7   1  -1   -1.90    4.70
   7   1   1    1.50    3.70
  -8  -1  -1  745.53   41.20
  -8  -1  -1  685.53   39.80
  -8   1  -1  718.83   41.10
   8   1   1  806.22   39.80
  -8   1  -1  769.52   38.60
  -8   1  -1  748.93   38.60
  -9  -1  -1   -7.20    4.20
  -9  -1  -1    4.60    5.70
   9   1   1    7.30    5.30
  -9   1  -1    6.10    5.90
 -10  -1  -1  313.87   22.90
  10  -1   1  290.87   19.70
 -10  -1  -1  319.47   20.50
 -10   1  -1  297.07   22.10
  10   1   1  313.27   20.10
  11  -1   1    1.10   10.40
 -11  -1  -1   24.30    7.10
 -11  -1  -1   26.00   10.40
 -11   1  -1   11.10    9.10
  11   1   1    8.90    6.20
 -12  -1  -1   88.49   14.30
 -12   1  -1   79.29   13.00
 -13  -1  -1   -7.70   10.10
 -13   1  -1    6.20   10.30
 -13  -2   1   48.80   11.30
 -13   2   1   39.30   12.90
 -12  -2   1   15.40    8.90
 -12  -2   1    2.40    7.30
 -12   2   1   30.30    8.70
 -11  -2   1  214.08   20.60
 -11  -2   1  225.68   18.20
 -11   2   1  251.17   20.40
  10  -2  -1    6.90    5.10
 -10  -2   1   17.90    7.20
 -10  -2   1   12.80    6.40
 -10   2   1    9.70    6.60
  10   2  -1    3.60    4.90
  -9  -2   1  428.96   27.00
  -9  -2   1  444.66   28.10
   9   2  -1  468.65   25.90
  -9   2   1  484.85   28.50
  -8  -2   1   96.09   10.80
  -8  -2   1   87.19    9.90
   8   2  -1  117.09    9.40
  -8   2   1   84.69   10.00
  -7  -2   1 1067.79   58.29
  -7  -2   1 1115.89   58.99
  -7  -2   1 1270.37   59.19
   7   2  -1 1147.89   58.89
   7   2  -1 1117.79   57.59
  -7   2   1 1123.39   58.99
  -6  -2   1   15.20    5.30
   6  -2  -1   25.40    3.60
  -6  -2   1   14.90    4.60
  -6  -2   1   17.20    4.90
   6   2  -1   23.50    4.70
  -6   2   1   23.90    5.30
   6   2  -1   17.30    3.90
  -5  -2   1  120.69    9.20
   5  -2  -1  123.79    8.00
  -5  -2   1  124.19    9.80
  -5  -2   1  120.89   10.00
   5   2  -1  126.89    9.70
   5   2  -1  133.29    8.70
  -5   2   1  130.69   10.10
  -4  -2   1   78.19    7.30
   4  -2  -1   71.99    5.20
  -4  -2   1   71.29    6.70
  -4   2   1   61.59    6.50
   4   2  -1   65.99    6.80
   4   2  -1   68.39    5.70
  -3  -2   1   28.80    4.40
  -3  -2   1   25.20    3.90
  -3  -2   1   18.70    2.60
  -3   2   1   24.20    3.60
   3   2  -1   27.90    4.50
   3   2  -1   20.30    3.20
  -2  -2   1 1051.59   52.99
  -2  -2   1 1134.99   53.59
  -2  -2   1  998.90   53.49
   2   2  -1 1049.59   52.99
   2   2  -1 1152.08   53.69
  -1  -2   1 3132.79  152.08
  -1  -2   1 3224.78  152.48
   1  -2  -1 3353.46  151.88
   1  -2  -1 3222.18  152.58
  -1  -2   1 2852.41  152.38
   1   2  -1 3007.80  152.38
  -1   2   1 3168.98  152.28
   0  -2  -1  427.66   20.90
   0  -2  -1  457.65   21.10
   0  -2   1  452.35   21.00
   0  -2   1  416.96   21.00
   0  -2  -1  380.06   21.00
   0   2   1  385.66   21.00
   0   2   1  447.96   21.10
   0   2  -1  392.46   21.00
   0   2   1  409.86   20.90
  -1  -2  -1 3436.16  171.08
  -1  -2  -1 3593.94  171.18
   1  -2   1 3572.34  171.08
  -1  -2  -1 3542.25  170.88
   1   2   1 3456.45  171.18
   1   2   1 3649.14  171.18
  -1   2  -1 3468.75  170.88
   1   2   1 3449.95  170.88
  -2  -2  -1  214.28   11.70
  -2  -2  -1  206.78   11.70
   2   2   1  178.48   11.10
  -2   2  -1  191.98   11.30
   2   2   1  188.18   11.60
  -3  -2  -1 3992.20  189.38
  -3  -2  -1 3979.00  190.48
  -3  -2  -1 3415.46  190.38
   3   2   1 3935.21  190.58
   3   2   1 3958.30  190.08
  -3   2  -1 4168.38  190.48
   4  -2   1  125.49    7.40
  -4  -2  -1  121.19    8.90
  -4  -2  -1   88.89    8.70
  -4   2  -1  122.29    9.10
   4   2   1  127.49    8.50
   4   2   1  130.49    9.10
  -5  -2  -1  755.52   43.00
   5  -2   1  834.22   41.90
  -5  -2  -1  878.21   43.20
   5   2   1  837.62   42.70
   5   2   1  874.81   43.40
  -5   2  -1  836.02   43.40
  -6  -2  -1   76.29    8.70
   6  -2   1   77.99    7.40
  -6  -2  -1   75.59    7.90
  -6  -2  -1   94.69    8.80
  -6   2  -1   89.99    9.10
   6   2   1   94.49    8.20
   6   2   1   78.39    8.00
  -7  -2  -1   95.19    9.60
  -7  -2  -1   95.79   10.50
  -7  -2  -1  102.39   10.20
  -7   2  -1   99.49   10.20
   7   2   1  112.09   10.00
   7   2   1  112.49    9.70
  -8  -2  -1   -8.60    4.30
  -8  -2  -1   -8.90    4.00
  -8   2  -1    0.30    5.70
   8   2   1   -3.90    4.20
  -9  -2  -1    0.10    6.10
  -9  -2  -1    2.70    6.50
   9   2   1    2.60    5.30
  -9   2  -1   -9.70    5.90
 -10  -2  -1   32.70    8.90
 -10  -2  -1   38.50    8.50
 -10   2  -1   38.10    9.50
  10   2   1   24.10    7.10
 -11  -2  -1  145.69   14.60
 -11  -2  -1  141.39   16.70
  11   2   1  175.48   14.30
 -11   2  -1  123.69   15.00
 -12  -2  -1   -3.30    7.30
 -12  -2  -1   -0.80   10.40
 -12   2  -1    0.10    9.60
 -13  -2  -1   79.79   14.50
 -13   2  -1  112.69   16.00
 -13  -3   1   19.40   10.70
 -13  -3   1   16.20    9.00
 -13   3   1   14.50    8.70
 -12  -3   1   70.89   12.90
 -12  -3   1   92.49   12.60
 -12   3   1   71.19   13.20
 -11  -3   1    7.80    8.40
 -11  -3   1   -8.10    7.40
  11   3  -1   -4.60    6.80
 -11   3   1  -10.70    6.40
 -10  -3   1   23.20    8.90
 -10  -3   1   18.80    7.80
  10   3  -1   22.40    6.20
 -10   3   1    9.40    8.40
  -9  -3   1    1.90    5.60
  -9  -3   1   -3.50    5.70
  -9   3   1   -2.10    5.10
   9   3  -1   -5.00    4.70
  -8  -3   1  255.97   17.40
  -8  -3   1  206.58   16.80
   8   3  -1  222.68   18.00
  -8   3   1  228.68   16.70
   8   3  -1  211.88   14.90
  -7  -3   1   83.69    9.90
  -7  -3   1   82.89   10.10
   7   3  -1   89.79    9.70
   7   3  -1   74.19    7.60
  -7   3   1   83.39    9.30
  -6  -3   1  386.16   21.90
  -6  -3   1  340.17   21.70
   6   3  -1  380.16   20.50
  -6   3   1  363.26   21.50
   6   3  -1  364.16   21.80
  -5  -3   1   81.99    5.70
  -5  -3   1   97.69    9.20
  -5   3   1   90.59    8.10
   5   3  -1   66.69    6.50
   5   3  -1  102.79    8.70
  -4  -3   1 3239.98  160.38
  -4  -3   1 3408.56  158.88
   4   3  -1 3224.18  159.38
  -4   3   1 3377.96  160.08
   4   3  -1 3090.19  160.28
  -3  -3   1  146.79   10.20
   3   3  -1  144.69   10.10
   3   3  -1  147.99    9.20
  -3   3   1  146.39    9.70
  -2  -3   1   22.90    3.60
   2   3  -1   18.80    3.20
   2   3  -1   25.80    4.10
  -2   3   1   20.80    3.40
  -1  -3   1   95.19    6.90
  -1  -3   1   99.59    6.40
   1  -3  -1  105.19    6.00
  -1   3   1  109.59    5.90
   1   3  -1   85.69    6.70
   1   3  -1  105.99    7.00
  -1   3   1   96.29    5.90
   0  -3  -1 1062.59   51.29
   0  -3   1 1077.39   51.39
   0  -3  -1  972.90   51.49
   0   3   1 1114.19   51.49
   0   3   1  968.40   51.39
   0   3   1 1046.80   51.29
   0   3  -1 1056.29   51.39
   1  -3   1  734.23   34.00
  -1  -3  -1  717.13   34.90
  -1  -3  -1  693.93   34.50
   1   3   1  602.74   34.70
   1   3   1  687.43   34.50
   1   3   1  671.23   34.80
  -1   3  -1  689.23   34.50
  -2  -3  -1   12.50    2.90
  -2   3  -1   11.90    2.90
   2   3   1    6.80    2.80
   2   3   1   13.60    3.50
  -3  -3  -1   28.10    4.50
   3   3   1   31.10    4.10
  -3   3  -1   31.50    4.50
   3   3   1   25.10    4.00
  -4  -3  -1   15.10    2.70
  -4  -3  -1   18.90    4.20
  -4  -3  -1   16.10    2.80
   4   3   1   15.60    3.50
  -4   3  -1   15.80    4.10
   4   3   1   17.80    4.70
  -5  -3  -1  164.78   12.10
   5   3   1  166.08   12.00
  -5   3  -1  158.58   11.90
   5   3   1  173.58   11.20
  -6  -3  -1  757.62   43.60
  -6  -3  -1  824.52   48.10
   6   3   1  842.12   43.00
  -6   3  -1  860.21   44.00
   6   3   1  868.61   44.10
  -7  -3  -1   21.10    6.20
  -7  -3  -1    4.00    4.70
   7   3   1    5.00    4.50
  -7   3  -1   11.70    5.70
   7   3   1    9.00    4.90
  -8  -3  -1  973.20   50.99
  -8  -3  -1  945.31   51.19
  -8   3  -1  917.11   50.89
   8   3   1  957.30   49.70
  -9  -3  -1   51.09    9.10
  -9  -3  -1   64.39    9.50
   9   3   1   47.60    7.90
  -9   3  -1   50.79    9.00
 -10  -3  -1  251.27   21.10
 -10  -3  -1  272.67   19.80
  10   3   1  283.87   18.60
 -10   3  -1  213.68   20.10
 -11  -3  -1    8.10    7.00
 -11  -3  -1   23.00   10.20
  11   3   1    6.10    6.70
 -11   3  -1    2.40    8.90
 -12  -3  -1   42.10   12.00
 -12  -3  -1   46.10   10.30
 -12   3  -1   42.70   12.40
 -13  -3  -1   12.90    9.00
 -13  -3  -1    2.00    8.80
 -13   3  -1    4.40    9.20
 -13  -4   1   41.30   10.50
 -13  -4   1   37.40   12.60
 -13   4   1   21.90   11.90
 -12  -4   1    1.30   10.60
 -12  -4   1    3.00    9.30
 -12   4   1    6.70    9.10
 -11  -4   1  207.68   19.90
 -11  -4   1  220.38   20.10
  11   4  -1  233.88   17.30
 -11   4   1  230.48   20.60
 -10  -4   1  109.39   12.80
 -10  -4   1  105.09   13.20
 -10   4   1   69.79   11.20
  10   4  -1  125.69   11.30
  -9  -4   1  509.95   31.80
  -9  -4   1  528.65   31.60
  -9   4   1  533.65   31.90
   9   4  -1  526.05   29.70
  -8  -4   1   41.10    8.50
  -8  -4   1   29.40    7.90
  -8   4   1   37.20    7.50
   8   4  -1   25.70    7.10
   8   4  -1   33.50    6.10
  -7  -4   1  439.06   26.20
  -7  -4   1  417.76   25.70
   7   4  -1  416.66   24.20
   7   4  -1  468.45   26.20
  -7   4   1  413.86   25.60
  -6  -4   1  500.05   26.40
   6   4  -1  442.16   24.30
   6   4  -1  397.86   25.60
  -6   4   1  434.36   25.50
  -5  -4   1  202.68   11.70
  -5  -4   1  212.38   14.30
   5   4  -1  220.38   14.20
  -5   4   1  196.88   13.70
   5   4  -1  189.98   12.70
  -4  -4   1    3.50    3.60
  -4  -4   1    6.30    3.10
   4   4  -1    4.20    4.00
   4   4  -1    3.60    3.30
  -4   4   1   10.80    3.70
  -3  -4   1  151.78   10.90
   3   4  -1  173.18   11.20
  -3   4   1  170.98   10.80
   3   4  -1  151.08   10.00
  -2  -4   1  631.74   34.60
   2   4  -1  664.33   34.70
   2   4  -1  696.23   34.10
  -2   4   1  696.43   34.40
  -1  -4   1  855.61   43.60
   1  -4  -1  850.31   43.00
   1   4  -1  895.01   43.70
   1   4  -1  779.62   43.40
  -1   4   1  869.01   42.80
  -1   4   1  954.50   43.00
   0  -4  -1 1101.69   55.49
   0  -4   1 1156.48   55.39
   0   4   1 1190.08   55.49
   0   4   1 1065.19   55.29
   0   4  -1 1085.09   55.29
   1  -4   1 5737.23  259.27
  -1  -4  -1 5728.13  260.27
   1   4   1 5455.95  259.87
   1   4   1 4563.64  259.87
   1   4   1 5067.39  260.07
  -1   4  -1 5568.34  259.17
   2   4   1 2733.13  134.09
  -2   4  -1 2778.82  134.19
   2   4   1 2719.73  134.69
  -3  -4  -1 3101.39  166.28
   3   4   1 3563.44  166.48
   3   4   1 3408.66  165.68
  -3   4  -1 3500.05  165.88
  -4  -4  -1   56.79    6.90
   4   4   1   43.90    5.50
  -4   4  -1   45.30    6.20
   4   4   1   40.30    6.00
  -5  -4  -1  531.85   27.20
  -5  -4  -1  552.84   27.30
  -5  -4  -1  495.75   29.50
  -5   4  -1  519.75   29.30
   5   4   1  531.85   28.60
   5   4   1  566.94   29.80
  -6  -4  -1   66.69    8.90
   6   4   1   61.19    8.30
  -6   4  -1   59.19    7.80
   6   4   1   56.79    6.60
  -7  -4  -1   71.79    9.70
   7   4   1  105.29   10.80
   7   4   1   81.69    8.60
  -7   4  -1   94.59    9.80
  -8  -4  -1   13.70    6.20
  -8  -4  -1   -2.70    5.60
  -8   4  -1    1.50    5.90
   8   4   1    9.90    5.40
   8   4   1   11.80    8.00
  -9  -4  -1   22.50    9.00
  -9  -4  -1   39.80    8.60
   9   4   1   30.70    7.10
  -9   4  -1   21.90    8.00
 -10  -4  -1    1.10    7.00
 -10  -4  -1   -1.00    7.30
 -10   4  -1    3.20    6.80
  10   4   1   -2.00    6.00
 -11  -4  -1  106.19   15.10
 -11  -4  -1   90.39   13.40
  11   4   1   64.19   10.10
 -11   4  -1   86.49   14.00
 -12  -4  -1   27.30   10.50
 -12  -4  -1   34.50   10.70
 -12   4  -1   14.70   11.20
 -13  -4  -1   99.79   17.60
 -13  -4  -1  100.09   13.80
 -13   4  -1   82.29   16.40
 -13  -5   1   -7.40    8.90
 -13  -5   1    5.90    8.90
 -13   5   1   23.00   10.20
 -12  -5   1   40.70   10.50
 -12  -5   1   36.10   12.30
 -12   5   1   33.40   10.70
 -11  -5   1   19.00    9.10
 -11  -5   1  -11.00    9.30
  11   5  -1   10.40    7.00
 -11   5   1   11.30    8.20
 -10  -5   1    1.20    6.70
 -10  -5   1   12.70    7.80
 -10   5   1    8.00    7.40
  10   5  -1   -1.70    5.80
  -9  -5   1    6.40    7.10
  -9  -5   1   -0.80    7.70
   9   5  -1   -8.10    4.70
  -9   5   1    2.30    5.90
  -8  -5   1    1.50    6.00
  -8  -5   1    1.90    6.30
  -8   5   1    5.60    6.00
   8   5  -1   -3.90    5.20
   8   5  -1    4.00    5.30
  -7  -5   1  141.49   13.90
   7   5  -1  154.98   11.90
   7   5  -1  139.29   13.40
  -7   5   1  159.28   13.40
  -6  -5   1  775.02   37.70
  -6  -5   1  680.53   40.50
  -6   5   1  758.22   40.20
   6   5  -1  727.83   39.00
   6   5  -1  774.82   40.80
  -5  -5   1  837.62   44.20
  -5  -5   1  840.22   41.90
   5   5  -1  845.12   42.80
  -5   5   1  844.52   43.60
   5   5  -1  772.12   43.90
  -4  -5   1  439.36   25.40
   4   5  -1  469.65   25.50
  -4   5   1  452.55   25.00
   4   5  -1  430.06   24.10
  -3  -5   1  815.42   40.60
  -3   5   1  772.92   39.90
   3   5  -1  730.73   40.40
   3   5  -1  780.42   39.60
  -2  -5   1 1861.11   96.59
   2   5  -1 2045.40   96.79
  -1  -5   1  351.56   18.80
   1  -5  -1  331.07   18.00
  -1   5   1  328.17   17.90
   1   5  -1  325.47   18.80
  -1   5   1  350.26   17.90
   1   5  -1  368.66   18.80
   0  -5   1  154.78    9.40
   0  -5  -1  157.58    9.60
   0   5   1  152.78    9.30
   0   5   1  136.29    9.50
   0   5  -1  156.08    9.50
  -1  -5  -1    2.80    2.40
   1  -5   1    2.20    1.90
   1   5   1   -2.60    2.60
  -1   5  -1    2.90    2.00
  -1   5  -1    4.90    1.80
   1   5   1    0.40    2.70
   1   5   1    1.20    2.60
  -2  -5  -1   84.19    7.70
   2   5   1   89.39    7.30
   2   5   1   99.99    8.10
  -2   5  -1   86.39    7.50
  -3  -5  -1   57.19    6.90
   3   5   1   53.49    6.20
   3   5   1   68.29    7.50
  -3   5  -1   67.69    6.80
  -4  -5  -1 1278.67   61.49
  -4   5  -1 1214.18   60.69
   4   5   1 1113.69   60.99
   4   5   1 1177.08   60.19
  -5  -5  -1  124.29   11.70
   5   5   1  148.69   11.80
  -5   5  -1  131.19   11.20
   5   5   1  147.39   10.70
  -6  -5  -1  332.67   21.20
  -6  -5  -1  322.57   17.50
  -6  -5  -1  303.87   17.40
  -6   5  -1  319.27   20.30
   6   5   1  357.16   21.10
   6   5   1  324.37   19.70
  -7  -5  -1  248.38   18.00
   7   5   1  236.68   17.60
  -7   5  -1  231.48   17.20
   7   5   1  226.98   16.10
  -8  -5  -1  408.26   27.30
  -8  -5  -1  407.66   27.10
  -8   5  -1  451.95   27.20
   8   5   1  428.56   27.30
   8   5   1  445.96   25.50
  -9  -5  -1  191.78   17.10
  -9  -5  -1  179.78   17.40
  -9   5  -1  160.98   15.90
   9   5   1  180.48   15.00
 -10  -5  -1  174.38   17.90
 -10  -5  -1  198.58   19.30
  10   5   1  173.28   15.50
 -10   5  -1  158.08   17.20
 -11  -5  -1   20.50    8.90
 -11  -5  -1   28.70   10.30
  11   5   1   11.80    7.00
 -11   5  -1   21.70    9.90
 -12  -5  -1   24.30   12.40
 -12  -5  -1   19.40   10.80
 -12   5  -1   28.30    9.90
 -12  -6   1   66.49   13.30
 -12  -6   1   86.09   14.50
 -12   6   1   76.19   15.10
 -11  -6   1  145.19   16.90
 -11  -6   1  157.68   18.30
 -11   6   1  151.88   17.40
  11   6  -1  168.08   15.00
 -10  -6   1  110.99   14.30
 -10  -6   1   72.89   13.50
 -10   6   1   79.09   12.80
  10   6  -1  110.49   11.40
  -9  -6   1  360.76   25.80
  -9  -6   1  352.56   25.20
  -9   6   1  394.36   25.30
   9   6  -1  346.27   22.70
  -8  -6   1  242.58   19.70
  -8   6   1  231.18   18.80
   8   6  -1  279.77   17.80
   8   6  -1  265.67   20.10
  -7  -6   1  295.37   16.80
  -7  -6   1  336.97   22.00
  -7  -6   1  309.77   17.00
  -7   6   1  322.17   20.80
   7   6  -1  272.57   20.90
   7   6  -1  322.87   19.40
  -6  -6   1   24.20    4.60
  -6  -6   1   38.10    7.80
   6   6  -1   18.20    5.20
   6   6  -1   18.00    6.20
  -6   6   1   27.70    6.80
  -5  -6   1   66.39    6.50
  -5  -6   1   91.69    9.70
  -5   6   1   92.69    9.40
   5   6  -1   69.19    7.90
   5   6  -1   76.39    9.10
  -4  -6   1   -2.60    3.90
   4   6  -1    2.70    3.70
   4   6  -1   -2.00    3.90
  -4   6   1   -2.10    3.80
  -3  -6   1  141.19   11.20
   3   6  -1  152.28   11.40
  -3   6   1  150.88   10.90
  -2  -6   1  160.48   12.00
   2  -6  -1  196.78   10.10
   2   6  -1  150.18   11.80
  -1  -6   1  584.34   30.60
   1  -6  -1  586.14   29.80
   1   6  -1  590.84   30.70
  -1   6   1  559.64   29.60
  -1   6   1  620.14   29.70
   1   6  -1  550.64   30.30
   0  -6  -1  625.54   35.00
   0  -6   1  706.43   35.00
   0   6   1  691.63   35.10
   0   6  -1  720.33   35.10
   0   6   1  674.03   34.90
   1  -6   1 1793.62   89.39
  -1  -6  -1 1789.82   90.39
  -1   6  -1 1927.91   89.29
   1   6   1 1785.82   90.29
   1   6   1 1668.73   90.19
  -1   6  -1 1958.10   89.29
  -2  -6  -1  988.10   48.90
   2   6   1  910.81   48.10
   2   6   1  939.41   48.70
  -3  -6  -1 2306.47  109.09
  -3   6  -1 2119.59  108.09
   3   6   1 2145.19  107.89
   3   6   1 2169.48  108.79
  -4  -6  -1  548.35   32.10
   4   6   1  586.84   32.10
  -4   6  -1  590.44   31.60
   4   6   1  598.54   31.20
  -5  -6  -1  681.23   39.20
   5   6   1  712.03   37.90
   5   6   1  724.33   39.20
  -5   6  -1  745.93   38.70
  -6  -6  -1   57.99    8.90
  -6  -6  -1   49.60    5.80
   6   6   1   53.49    7.60
   6   6   1   53.59    8.30
  -6   6  -1   44.40    7.60
  -7  -6  -1   24.70    4.10
  -7  -6  -1   24.90    7.30
  -7   6  -1   23.40    6.70
   7   6   1   28.70    6.50
   7   6   1   30.20    7.80
  -8  -6  -1   31.70    8.90
   8   6   1   38.70    7.70
  -8   6  -1   39.80    8.80
   8   6   1   54.09    9.40
  -9  -6  -1   45.90   11.40
  -9  -6  -1   41.40    9.70
   9   6   1   46.00    8.30
  -9   6  -1   48.70   10.30
 -10  -6  -1   51.29   11.50
 -10  -6  -1   55.19   10.90
 -10   6  -1   43.30   10.70
  10   6   1   57.59    9.60
 -11  -6  -1  100.49   15.50
 -11  -6  -1   92.89   14.20
  11   6   1   66.69   10.60
 -11   6  -1   50.79   11.30
 -12  -6  -1   19.80   10.70
 -12  -6  -1   27.70   11.70
 -12   6  -1    3.20   10.50
 -12  -7   1   26.20   11.80
 -12  -7   1   41.00   12.00
 -12   7   1   25.50   10.60
 -11  -7   1    3.80    8.60
 -11  -7   1   -9.60    8.60
 -11   7   1    4.70    9.60
  11   7  -1    0.20    6.60
 -10  -7   1   11.20    9.30
 -10  -7   1  -12.70    7.10
 -10   7   1  -17.60    7.30
  10   7  -1  -14.20    5.50
  -9  -7   1   -4.80    8.60
  -9  -7   1  -11.60    7.30
  -9   7   1    0.80    6.20
   9   7  -1    2.90    5.70
  -8  -7   1   72.49   11.30
   8   7  -1  102.69   10.50
  -8   7   1   95.39   12.40
   8   7  -1   84.09   12.40
  -7  -7   1  133.69   10.60
  -7  -7   1  150.78   15.40
   7   7  -1  147.49   14.50
  -7   7   1  159.78   14.50
   7   7  -1  155.38   13.10
  -6  -7   1   50.19    6.10
  -6  -7   1   32.70    7.50
   6   7  -1   33.20    7.90
  -6   7   1   35.00    7.60
   6   7  -1   46.60    7.00
  -5  -7   1  891.41   48.30
  -5   7   1  884.51   47.30
   5   7  -1  901.51   48.30
   5   7  -1  900.41   46.70
  -4  -7   1  848.62   46.30
  -4   7   1  875.61   45.70
   4   7  -1  885.21   46.50
  -3  -7   1 1350.16   63.89
   3   7  -1 1135.99   63.39
  -2  -7   1  278.27   17.40
   2  -7  -1  281.57   15.50
   2   7  -1  299.87   17.70
  -1  -7   1 1002.40   52.79
   1  -7  -1 1133.99   52.19
  -1   7   1 1092.99   51.89
   1   7  -1 1035.80   52.89
   1   7  -1  945.11   52.49
  -1   7   1 1011.40   51.89
   0  -7   1  821.02   40.10
   0  -7  -1  805.22   40.20
   0   7  -1  752.62   40.00
   0   7   1  746.73   40.10
   1  -7   1  208.68   11.80
  -1  -7  -1  190.18   12.80
  -1   7  -1  200.38   11.80
   1   7   1  200.58   12.70
  -1   7  -1  202.48   11.50
   1   7   1  187.88   13.30
  -2  -7  -1    6.90    4.00
   2   7   1    7.30    4.50
  -3  -7  -1  158.18   12.20
  -3   7  -1  137.29   11.20
   3   7   1  147.49   12.00
   3   7   1  153.48   11.10
  -4  -7  -1  108.59   10.50
  -4   7  -1   91.39    9.30
   4   7   1   79.99    8.30
   4   7   1  112.29   10.60
  -5  -7  -1  310.07   20.50
   5   7   1  311.87   19.20
   5   7   1  291.27   20.20
  -5   7  -1  303.97   19.50
  -6  -7  -1  557.64   31.00
  -6  -7  -1  646.44   34.80
   6   7   1  606.14   34.50
   6   7   1  578.84   32.70
  -6   7  -1  566.84   33.40
  -7  -7  -1  219.78   13.90
  -7  -7  -1  246.58   19.00
   7   7   1  219.78   16.50
   7   7   1  218.68   18.40
  -7   7  -1  233.58   17.80
  -8  -7  -1  229.68   20.10
  -8   7  -1  237.48   18.80
   8   7   1  263.17   17.90
   8   7   1  218.48   19.60
  -9  -7  -1  184.18   18.70
  -9  -7  -1  217.98   20.40
   9   7   1  228.08   17.40
  -9   7  -1  187.68   18.00
 -10  -7  -1  114.59   15.50
 -10  -7  -1   73.69   13.90
 -10   7  -1  109.79   14.20
  10   7   1   97.99   12.00
 -11  -7  -1   64.59   13.90
 -11  -7  -1   39.60   11.80
 -11   7  -1   42.40   11.90
  11   7   1   64.99   10.80
 -12  -7  -1   23.40   10.00
 -12  -7  -1   33.30   11.50
 -12   7  -1   26.10   11.50
 -12  -8   1   27.00   12.20
 -12  -8   1   58.89   14.10
 -12   8   1   33.40   13.00
 -11  -8   1   50.09   12.60
 -11  -8   1   66.09   13.80
 -11   8   1   68.19   12.40
 -10  -8   1  253.87   23.80
 -10  -8   1  270.47   23.60
 -10   8   1  272.07   22.40
  10   8  -1  233.78   19.10
  -9  -8   1   89.89   13.80
  -9   8   1  109.89   14.40
   9   8  -1   67.49   10.50
  -8  -8   1  180.68   18.90
  -8  -8   1  159.18   11.60
  -8  -8   1  184.98   11.40
   8   8  -1  203.38   15.30
  -8   8   1  169.18   16.70
   8   8  -1  144.99   16.30
  -7  -8   1  189.28   18.60
  -7  -8   1  160.48   12.20
   7   8  -1  160.88   14.00
   7   8  -1  167.68   16.80
  -7   8   1  194.68   15.80
  -6  -8   1  392.76   21.10
  -6  -8   1  332.57   24.50
   6   8  -1  376.06   24.50
  -6   8   1  353.36   23.20
   6   8  -1  354.86   22.20
  -5  -8   1   86.89   10.80
  -5   8   1   95.69   10.30
   5   8  -1  125.69   12.80
  -4  -8   1   30.60    6.70
   4   8  -1   44.30    7.90
  -3  -8   1   47.10    7.10
   3   8  -1   46.50    7.30
   2  -8  -1  214.98   12.10
  -2  -8   1  196.48   14.00
   2   8  -1  196.18   14.40
  -1  -8   1  221.58   15.10
   1  -8  -1  223.68   14.30
   1   8  -1  245.78   15.00
  -1   8   1  255.07   14.30
  -1   8   1  253.97   14.40
   1   8  -1  284.27   16.00
   0  -8  -1  247.38   14.60
   0  -8   1  236.28   14.50
   0   8   1  226.58   14.60
   0   8  -1  232.88   14.10
   0   8  -1  255.57   14.70
   1  -8   1  523.35   27.90
  -1  -8  -1  513.55   29.10
   1   8   1  565.14   29.00
  -1   8  -1  515.55   27.60
   1   8   1  514.45   29.10
  -1   8  -1  562.24   27.90
  -2  -8  -1 2221.78  116.69
   2   8   1 2467.75  116.99
  -3  -8  -1  963.10   47.80
   3   8   1  854.21   46.50
   3   8   1  863.91   47.40
  -4  -8  -1  719.83   38.40
   4   8   1  705.63   37.20
   4   8   1  644.24   38.10
  -4   8  -1  679.33   37.40
  -5  -8  -1  230.88   17.30
  -5   8  -1  206.48   16.00
   5   8   1  202.48   16.90
   5   8   1  219.08   15.40
  -6  -8  -1  406.56   24.70
  -6   8  -1  357.96   23.00
   6   8   1  338.37   24.10
   6   8   1  328.47   22.20
  -7  -8  -1   44.00    6.30
  -7  -8  -1   44.20    9.50
   7   8   1   45.00    9.20
  -7   8  -1   39.50    8.60
   7   8   1   42.90    8.40
  -8  -8  -1   -3.20    3.40
  -8  -8  -1    9.50    8.40
   8   8   1    4.50    7.50
   8   8   1   -6.00    5.80
  -8   8  -1   -0.90    6.60
  -9  -8  -1   23.30    9.30
  -9   8  -1   -5.90    7.80
   9   8   1    4.30    7.30
 -10  -8  -1   22.80   11.10
 -10  -8  -1    9.00    9.70
  10   8   1   25.70    8.60
 -10   8  -1   33.70   10.60
 -11  -8  -1   37.20   11.20
 -11  -8  -1   42.70   12.10
 -11   8  -1   40.70   11.10
  11   8   1   29.40    8.80
 -12  -8  -1   41.70   12.90
 -12  -8  -1   51.29   14.40
 -12   8  -1  105.39   15.90
 -11  -9   1   21.70   13.20
 -11  -9   1   17.40   11.00
 -11   9   1   22.20   12.40
 -10  -9   1   -2.00   10.50
 -10  -9   1   14.00   10.20
 -10   9   1    8.30    9.60
  -9  -9   1   49.00   12.50
  -9   9   1   29.80   10.00
   9   9  -1   47.20   15.70
  -8  -9   1   24.00    5.30
  -8  -9   1   23.50    9.50
  -8   9   1   26.60    8.10
   8   9  -1   32.70    9.20
  -7  -9   1  131.69   11.00
  -7  -9   1  114.89   13.90
   7   9  -1  150.78   15.70
  -7   9   1  133.79   15.00
  -6  -9   1  275.37   21.30
   6   9  -1  269.27   20.70
  -6   9   1  264.97   19.80
  -5  -9   1  758.72   41.40
   5   9  -1  695.53   41.10
  -4  -9   1   55.29    8.60
   4   9  -1   47.30    8.30
  -3  -9   1 1168.18   64.99
   3   9  -1 1345.57   65.49
  -2  -9   1  530.95   30.00
   2  -9  -1  530.65   28.30
   2   9  -1  549.05   30.30
   1  -9  -1  834.42   45.50
  -1  -9   1  902.71   46.40
   1   9  -1  921.11   46.50
   1   9  -1  907.01   46.20
  -1   9   1  921.21   45.40
  -1   9   1  847.82   45.10
   0  -9  -1   66.29    7.10
   0  -9   1   54.29    6.20
   0   9   1   59.49    6.80
   0   9  -1   50.49    7.20
   0   9  -1   52.19    6.20
   1  -9   1  370.96   20.10
  -1  -9  -1  365.16   21.40
   1   9   1  326.17   20.60
   1   9   1  367.56   21.40
  -1   9  -1  378.16   20.00
  -1   9  -1  343.17   19.50
  -2  -9  -1  225.98   15.90
   2   9   1  236.68   16.30
  -3  -9  -1    3.50    5.00
   3   9   1    3.80    5.00
  -4  -9  -1   56.09    9.00
   4   9   1   58.79    8.70
  -5  -9  -1  553.24   33.00
  -5   9  -1  551.14   31.90
   5   9   1  520.25   31.20
   5   9   1  567.24   33.00
  -6  -9  -1  257.67   20.30
  -6   9  -1  289.17   19.40
   6   9   1  250.07   20.10
   6   9   1  220.28   17.90
  -7  -9  -1  395.96   22.60
  -7  -9  -1  394.66   27.60
   7   9   1  394.56   25.20
  -7   9  -1  384.96   26.10
   7   9   1  398.06   27.30
  -8  -9  -1  154.48   18.60
  -8  -9  -1  140.59   11.50
   8   9   1  164.88   15.70
  -8   9  -1  183.38   17.80
   8   9   1  193.88   19.00
  -9  -9  -1  320.47   26.10
   9   9   1  301.07   22.10
  -9   9  -1  289.97   23.90
 -10  -9  -1   91.79   14.90
 -10  -9  -1   53.29   12.50
  10   9   1   80.59   11.70
 -10   9  -1   77.69   13.20
 -11  -9  -1   32.10   14.60
 -11  -9  -1   73.49   14.70
 -11   9  -1   51.19   12.70
  11   9   1   43.70    9.60
 -11 -10   1   12.90   12.30
 -11 -10   1   16.00   11.80
 -11  10   1   27.50   12.70
 -10 -10   1  114.79   16.60
 -10  10   1  165.38   17.70
  -9 -10   1   72.29   13.30
   9  10  -1   61.39   11.80
  -9  10   1   85.79   14.10
  -8 -10   1  249.38   23.00
  -8 -10   1  247.08   16.60
   8  10  -1  293.67   23.00
  -8  10   1  254.27   21.60
  -7 -10   1   13.80    5.20
  -7 -10   1   11.90    8.60
   7  10  -1   41.80    9.80
  -7  10   1   19.20    7.80
  -6 -10   1  391.86   26.70
   6  10  -1  368.86   26.20
  -5 -10   1   60.49    9.80
   5  10  -1   70.89   10.70
  -4 -10   1   92.49   11.00
   4  10  -1   81.49   10.80
  -3 -10   1    4.80    5.50
   3  10  -1   -6.40    5.20
  -2 -10   1  366.66   21.90
   2  10  -1  329.37   21.90
  -1 -10   1   67.79    8.00
  -1  10   1   63.59    6.60
   1  10  -1   66.19    8.20
   1  10  -1   79.89    8.80
  -1  10   1   80.59    7.60
   0 -10  -1 1142.09   58.79
   0 -10   1 1150.78   58.69
   0  10   1 1245.48   58.89
   0  10   1 1090.09   58.29
   0  10  -1 1142.29   58.29
   0  10  -1 1107.99   58.49
  -1 -10  -1  368.76   21.00
   1  10   1  336.27   20.90
  -1  10  -1  338.07   19.40
  -1  10  -1  319.77   18.90
  -2 -10  -1 1563.04   85.39
   2  10   1 1801.02   85.89
  -3 -10  -1   72.79    9.00
   3  10   1   71.19    9.40
  -4 -10  -1  967.00   48.30
   4  10   1  772.42   47.40
  -5 -10  -1  282.27   21.20
   5  10   1  277.57   21.20
  -6 -10  -1  105.49   14.00
  -6  10  -1  110.59   13.40
   6  10   1  118.69   13.80
  -7 -10  -1   62.19   12.20
  -7 -10  -1   61.79    7.80
   7  10   1   53.69    9.90
   7  10   1   82.79   13.20
  -7  10  -1   68.99   11.30
  -8 -10  -1    7.00    9.50
  -8 -10  -1    6.00    4.60
   8  10   1   14.60    7.60
  -8  10  -1    6.20    7.60
   8  10   1   22.80    9.40
  -9 -10  -1    4.80    8.20
   9  10   1    6.60    8.00
  -9  10  -1   -4.50    7.80
 -10 -10  -1   55.59   13.70
 -10  10  -1   45.10   13.30
 -11 -10  -1   12.90   10.70
 -11 -10  -1   -3.60   12.50
 -11  10  -1   -3.20   10.60
 -11 -11   1   32.90   12.40
 -11 -11   1   17.40   13.50
 -11  11   1   25.20   11.90
 -10 -11   1   -9.00   10.30
 -10  11   1   11.30   10.90
  -9 -11   1   -0.50    8.80
  -9  11   1    7.20    8.50
   9  11  -1   23.20   10.40
  -8 -11   1    7.30    5.10
  -8 -11   1   -6.50    8.00
   8  11  -1    2.10    8.00
  -7 -11   1  169.88   17.90
  -7 -11   1  160.18   12.90
   7  11  -1  146.19   17.00
  -6 -11   1   68.39   12.30
   6  11  -1   82.89   12.30
  -5 -11   1  549.65   35.70
   5  11  -1  629.24   36.30
  -4 -11   1   82.89   11.00
   4  11  -1   61.49   10.50
  -3 -11   1  644.54   36.80
   3  11  -1  634.04   36.70
  -2 -11   1  371.46   23.90
   2  11  -1  401.46   24.30
   1  11  -1  583.64   34.20
  -1  11   1  685.33   33.20
  -1  11   1  585.14   32.90
   0  11  -1   70.09    8.20
   0  11   1   77.39    8.60
  -1 -11  -1  623.64   34.00
   1  11   1  609.94   33.30
  -1  11  -1  553.74   31.40
  -1  11  -1  589.44   31.30
  -2 -11  -1   11.90    6.00
   2  11   1    6.10    5.70
  -3 -11  -1  128.09   12.50
   3  11   1   91.19   11.80
  -4 -11  -1    6.90    6.90
   4  11   1    7.50    7.10
   5  11   1  226.38   19.50
  -6 -11  -1   27.70    9.30
   6  11   1   18.70    9.00
  -7 -11  -1  549.15   34.80
  -7 -11  -1  471.55   28.70
   7  11   1  543.15   34.50
  -8 -11  -1   35.20   10.80
   8  11   1   36.00   11.00
  -8  11  -1   30.40   10.60
  -9 -11  -1  258.47   23.80
  -9  11  -1  187.28   21.30
   9  11   1  193.28   27.90
 -10 -11  -1    4.40   10.50
 -10  11  -1   33.30   11.90
 -10 -12   1  125.39   19.00
  -9 -12   1   25.10   10.90
   9  12  -1   28.40   10.30
  -8 -12   1  313.37   27.00
   8  12  -1  315.27   26.50
  -7 -12   1   35.30   10.70
  -7 -12   1   42.50    7.30
   7  12  -1   34.60   10.40
  -6 -12   1  104.99   14.40
   6  12  -1   96.19   13.90
  -5 -12   1    6.40    7.30
   5  12  -1   14.00    7.60
  -4 -12   1    8.70    7.60
   4  12  -1    1.40    6.90
  -3 -12   1   28.20   12.70
   3  12  -1   26.30    7.70
   2  12  -1  119.39   12.20
   1  12  -1   20.60    6.40
  -1  12   1   19.70    5.20
   0  12  -1  847.92   44.00
   0  12   1  805.62   44.10
  -1  12  -1   32.50    5.70
   1  12   1   32.30    7.40
   2  12   1  929.11   50.39
  -3 -12  -1   79.69   11.50
   3  12   1   75.79   10.50
  -4 -12  -1  818.82   47.30
   4  12   1  851.21   47.50
  -5 -12  -1   83.79   12.40
   5  12   1   82.19   12.80
  -6 -12  -1  309.47   24.40
   6  12   1  285.47   24.10
  -7 -12  -1    5.80    8.80
  -7 -12  -1    1.10    4.70
   7  12   1   -7.40    7.40
  -8 -12  -1  -13.10    8.00
   8  12   1    5.90    9.00
  -9 -12  -1  -14.30    9.50
   9  12   1    7.60    9.70
 -10 -12  -1   89.19   17.00
  -9 -13   1    0.60   10.40
   9  13  -1   20.00   11.90
  -8 -13   1    8.20   11.30
   8  13  -1   -5.50    9.40
  -7 -13   1   92.59   10.30
  -7 -13   1  122.99   16.40
   7  13  -1  141.29   18.30
  -6 -13   1   -1.40    7.50
   6  13  -1   -9.10    7.40
   5  13  -1  413.36   29.20
   4  13  -1   -0.70    7.10
   3  13  -1  721.53   41.60
   2  13  -1    7.50    6.50
  -1  13   1  688.13   37.50
   1  13  -1  719.63   39.40
   0  13  -1   -0.20    5.10
   0  13   1    6.30    5.60
  -1  13  -1   25.30    5.50
   1  13   1   32.30    7.60
   2  13   1   -5.60    5.50
   3  13   1    8.50    7.50
   4  13   1   64.99   11.20
   5  13   1  202.88   19.70
  -6 -13  -1    1.80    9.00
   6  13   1    9.30    9.90
  -7 -13  -1  293.87   25.20
   7  13   1  232.68   23.30
  -8 -13  -1   -6.70    9.40
   8  13   1   -6.00    9.00
  -9 -13  -1  286.67   27.50
   9  13   1  250.87   25.30
  -9 -14   1   -2.20   10.50
   9  14  -1   -1.10    8.40
   8  14  -1  223.28   22.60
   7  14  -1   -5.60    8.50
   6  14  -1  123.09   16.10
   5  14  -1    3.40    8.90
   4  14  -1   -1.50    7.70
   3  14  -1    6.70    7.20
   2  14  -1   69.89   10.70
   1  14  -1   -2.90    6.20
   0  14  -1  465.65   28.20
   0  14   1  504.65   28.80
  -1  14  -1   11.00    5.60
   1  14   1   -2.60    5.80
   2  14   1  848.52   47.50
   3  14   1   -2.00    7.10
   4  14   1  662.23   40.30
   5  14   1   11.60    8.80
   6  14   1  107.19   15.00
   7  14   1    2.40    9.90
  -8 -14  -1    8.10   14.40
   8  14   1  -16.60    8.40
   8  15  -1    3.30    9.80
   7  15  -1   44.30   11.60
   6  15  -1   -1.70    8.70
   5  15  -1  350.26   27.50
   4  15  -1   64.69   11.70
   3  15  -1  555.14   35.00
   2  15  -1   22.50    8.40
   1  15  -1  306.07   21.60
   0  15   1   15.60    6.40
   0  15  -1   14.40    6.50
   1  15   1   82.29   10.60
   2  15   1   41.60    9.20
   3  15   1    1.50    7.90
   4  15   1   -6.20    7.20
   5  15   1   98.49   14.70
   6  15   1    8.20    9.50
   7  15   1  362.96   29.60
   8  15   1    3.70   10.30
   7  16  -1    1.20   10.60
   6  16  -1   68.29   14.50
   5  16  -1  -10.30    8.50
   4  16  -1   35.10    9.60
   3  16  -1   14.10    8.90
   2  16  -1   89.19   12.70
   1  16  -1   -3.10    6.70
   0  16  -1  387.76   24.70
   0  16   1  410.86   25.20
   1  16   1   50.39    9.90
   2  16   1  327.27   24.10
   3  16   1   38.10   10.00
   4  16   1  425.06   30.40
   5  16   1  -10.00    8.80
   6  16   1   37.50   12.50
   7  16   1    1.90    9.10
   5  17  -1  143.39   18.00
   4  17  -1   26.00   10.20
   3  17  -1  233.98   21.30
   2  17  -1   57.99   11.20
   1  17  -1  215.98   18.20
   0  17   1    2.80    6.20
   0  17  -1   -2.90    5.60
   1  17   1   89.69   12.00
   2  17   1   25.90    9.60
   3  17   1   -2.10    7.80
   4  17   1    5.70    9.80
   5  17   1  117.69   16.90
   4  18  -1    4.00    8.60
   3  18  -1   -5.70    7.90
   2  18  -1   32.00   10.20
   1  18  -1   40.00    9.80
   1  18   1   49.80    9.90
   2  18   1  204.78   19.30
   3  18   1   41.40   11.90
 -13   0   2   21.70   11.00
 -12   0   2    9.60    8.20
 -11   0   2    0.80    6.90
  10   0  -2   24.50    5.50
 -10   0   2   23.80    6.00
 -10   0   2   13.70    9.40
  -9   0   2    8.50    6.20
   9   0  -2   -6.40    3.30
  -9   0   2   -0.40    4.10
  -8   0   2 1513.45   77.29
  -8   0   2 1528.85   77.49
   8   0  -2 1577.74   76.69
  -8   0   2 1545.15   78.79
  -7   0   2    4.30    3.40
  -7   0   2    0.90    4.60
   7   0  -2   -1.70    3.00
  -7   0   2   -2.10    3.60
   7   0  -2   -2.10    3.60
  -6   0   2 2098.89   99.59
  -6   0   2 1887.11   99.59
   6   0  -2 2060.19   98.89
   6   0  -2 2006.70   99.89
  -6   0   2 2030.90  100.39
  -5   0   2   -0.30    3.10
  -5   0   2   -1.60    3.20
   5   0  -2   -3.60    2.40
  -5   0   2    0.10    2.70
   5   0  -2    1.60    2.30
   5   0  -2    0.30    1.70
   4   0  -2 5478.05  274.87
  -4   0   2 5652.33  275.07
   4   0  -2 5688.63  274.07
  -4   0   2 5832.32  274.97
  -3   0   2   -2.20    0.80
  -3   0   2   -1.00    2.40
  -3   0   2   -0.90    2.40
   3   0  -2   -0.60    1.50
   3   0  -2   -2.20    1.20
   3   0  -2   -1.40    2.30
  -2   0   2  422.96   22.00
   2   0  -2  448.26   22.10
  -2   0   2  402.96   22.20
  -2   0   2  442.66   22.10
   2   0  -2  444.56   22.20
   2   0  -2  424.36   21.50
  -1   0   2   -1.70    1.70
  -1   0   2   -5.00    1.00
   1   0  -2   -2.30    1.50
  -1   0   2   -0.70    1.60
   1   0  -2   -0.90    1.20
   1   0  -2   -3.20    1.10
   1   0  -2   -1.30    1.60
  -1   0   2   -3.70    1.10
   0   0   2  315.07   17.00
   0   0  -2  327.87   17.00
   0   0   2  341.77   17.10
   0   0   2  330.47   16.70
   0   0  -2  343.07   17.10
   1   0   2    1.10    1.70
  -1   0  -2    0.30    1.70
   1   0   2    1.20    1.30
   1   0   2    0.50    1.70
  -1   0  -2   -0.80    1.60
   2   0   2 3389.06  158.98
  -2   0  -2 3279.77  159.08
  -2   0  -2 3147.08  158.98
  -3   0  -2    0.60    0.80
  -3   0  -2    3.10    2.50
   3   0   2    1.50    2.30
  -3   0  -2    6.40    3.30
  -4   0  -2 3211.68  154.78
  -4   0  -2 3123.79  155.28
   4   0   2 3269.77  154.88
  -4   0  -2 3071.39  154.58
   5   0   2   -4.10    2.00
   5   0   2   -2.20    2.70
  -5   0  -2   -0.50    3.00
  -5   0  -2   -5.30    2.60
  -5   0  -2    0.90    3.70
   6   0   2 1742.03   92.29
  -6   0  -2 1847.42   93.29
   6   0   2 1887.41   90.99
  -6   0  -2 1888.61   92.29
  -6   0  -2 1934.71   92.29
  -7   0  -2    0.50    4.30
  -7   0  -2   -2.50    4.70
  -7   0  -2   -2.30    3.20
   7   0   2   -0.80    4.30
  -7   0  -2   -2.10    3.30
  -8   0  -2  677.13   38.10
  -8   0  -2  673.53   36.10
  -9   0  -2   -8.50    5.80
  -9   0  -2   -4.10    4.00
  10   0   2   10.00    6.50
 -10   0  -2   10.80    5.50
 -10   0  -2   19.80    8.50
  11   0   2  -10.50    5.30
 -11   0  -2  -12.00    8.30
 -12   0  -2   17.40   11.00
 -13   0  -2   -9.60    8.20
 -13  -1   2   71.29   13.50
 -13   1   2   76.39   12.20
 -12  -1   2   -5.50    9.00
 -12   1   2   15.00    8.80
 -11  -1   2  246.78   20.40
 -11  -1   2  228.48   17.90
 -11   1   2  271.77   20.90
 -10  -1   2   53.79    8.00
 -10  -1   2   34.60    9.80
 -10   1   2   39.60    8.60
  10   1  -2   44.80    6.70
  -9  -1   2  186.28   14.60
  -9  -1   2  180.68   16.00
   9  -1  -2  198.18   12.80
  -9   1   2  182.98   13.00
   9   1  -2  209.28   13.40
  -9   1   2  208.38   16.30
  -8  -1   2   56.19    7.60
   8  -1  -2   53.99    6.20
  -8  -1   2   50.49    8.10
   8   1  -2   62.39    6.60
  -8   1   2   49.80    6.00
  -8   1   2   30.00    7.70
  -8   1   2   59.29    6.40
  -7  -1   2   10.60    4.80
   7  -1  -2   16.60    4.20
  -7  -1   2    8.70    4.50
  -7  -1   2    4.40    3.20
   7   1  -2   13.70    3.90
  -7   1   2   14.10    5.10
   7   1  -2    6.10    4.20
  -7   1   2    6.50    3.80
  -7   1   2    8.60    3.30
  -6  -1   2   40.20    5.00
  -6  -1   2   54.79    6.80
   6  -1  -2   58.69    6.10
  -6  -1   2   62.29    6.90
  -6   1   2   60.69    7.10
  -6   1   2   54.49    5.40
   6   1  -2   61.09    7.00
  -6   1   2   59.09    5.60
   6   1  -2   46.20    4.80
   5  -1  -2  309.07   16.30
  -5  -1   2  284.17   17.10
  -5  -1   2  277.67   17.10
  -5  -1   2  288.47   16.70
   5   1  -2  288.97   15.80
  -5   1   2  312.17   16.00
   5   1  -2  286.37   16.90
  -5   1   2  305.37   16.20
  -5   1   2  309.07   17.50
   5   1  -2  263.07   15.40
  -4  -1   2   50.79    5.30
  -4  -1   2   49.10    5.00
  -4  -1   2   39.90    5.00
   4  -1  -2   49.10    4.90
   4   1  -2   55.79    5.80
   4   1  -2   44.60    4.10
  -4   1   2   49.90    4.90
  -4   1   2   48.00    4.60
   4   1  -2   50.09    4.30
  -4   1   2   52.99    5.60
  -3  -1   2 1035.70   59.09
  -3  -1   2 1221.28   58.99
   3  -1  -2 1255.17   58.69
  -3  -1   2 1223.18   59.09
  -3   1   2 1188.18   58.99
   3   1  -2 1149.58   59.19
   3   1  -2 1238.68   58.39
   3   1  -2 1163.98   58.29
  -3   1   2 1281.47   58.69
  -3   1   2 1158.68   58.49
  -2  -1   2   14.00    2.00
  -2  -1   2   18.40    3.50
   2  -1  -2   13.00    2.40
  -2  -1   2    9.30    2.70
  -2  -1   2   12.90    2.20
   2   1  -2   11.70    2.20
   2   1  -2    9.50    2.70
   2   1  -2   10.20    1.90
  -2   1   2   10.00    2.20
  -2   1   2    7.50    2.60
  -2   1   2   13.00    2.50
   1  -1  -2 6286.17  287.47
  -1  -1   2 6017.90  287.67
  -1  -1   2 6240.38  287.67
  -1  -1   2 6171.58  287.67
   1  -1  -2 6122.19  287.27
   1  -1  -2 5108.29  287.27
   1   1  -2 5599.94  287.57
   1   1  -2 5538.35  287.57
  -1   1   2 6593.14  287.97
   1   1  -2 5603.34  287.47
  -1   1   2 6053.49  287.27
   0  -1   2  105.19    6.00
   0  -1   2   93.19    5.90
   0  -1  -2   97.49    6.00
   0  -1  -2  101.99    6.10
   0  -1   2   87.79    5.20
   0   1  -2   88.29    5.20
   0   1  -2   96.09    6.00
   0   1   2   92.99    6.00
   0   1   2   90.79    6.10
   0   1   2   84.29    6.00
   0   1  -2   89.99    5.90
  -1  -1  -2 4865.81  229.88
  -1  -1  -2 4503.75  229.88
   1  -1   2 4980.20  229.58
   1  -1   2 4779.42  229.58
  -1   1  -2 4868.81  229.58
  -1   1  -2 4704.13  229.58
  -1   1  -2 4811.22  229.58
   1   1   2 4696.23  229.88
   1   1   2 4464.05  229.88
   2  -1   2  834.12   39.80
  -2  -1  -2  775.62   39.40
  -2  -1  -2  764.22   40.30
   2  -1   2  844.12   39.90
  -2  -1  -2  780.82   40.30
  -2   1  -2  843.02   39.80
  -2   1  -2  806.12   39.80
  -2   1  -2  792.72   40.20
   2   1   2  800.82   40.40
   3  -1   2 2103.89   99.09
  -3  -1  -2 1984.80   99.59
  -3  -1  -2 1858.41   99.49
   3   1   2 2187.38   99.79
  -3   1  -2 1917.01   98.89
  -3   1  -2 2115.29   98.99
  -4  -1  -2  108.59    8.70
  -4  -1  -2  114.99    8.30
   4  -1   2  117.89    7.70
  -4  -1  -2  114.59    8.60
   4   1   2  107.29    8.30
  -4   1  -2  104.69    8.60
  -4   1  -2  102.39    7.30
  -4   1  -2  116.09    7.40
  -5  -1  -2  149.29   11.30
  -5  -1  -2  139.39   10.40
   5  -1   2  151.58    9.70
  -5  -1  -2  147.49   10.20
   5   1   2  141.79   10.40
  -5   1  -2  164.58    9.50
  -5   1  -2  144.79   11.20
  -5   1  -2  147.59    9.40
  -6  -1  -2   15.30    4.20
  -6  -1  -2   30.80    5.90
   6  -1   2   29.70    4.60
  -6   1  -2   23.80    4.10
  -6   1  -2   39.80    6.50
  -6   1  -2   34.40    4.30
   6   1   2   22.80    4.90
  -7  -1  -2  228.58   15.30
  -7  -1  -2  222.08   14.70
  -7  -1  -2  230.28   16.60
  -7   1  -2  260.17   14.10
  -7   1  -2  220.08   16.30
   7   1   2  212.88   15.10
  -7   1  -2  227.08   14.20
  -8  -1  -2  135.29   12.00
  -8  -1  -2  127.29   12.80
   8   1   2  127.89   11.80
  -8   1  -2  132.69   13.00
  -9  -1  -2  279.77   22.10
  -9  -1  -2  344.77   20.70
   9   1   2  330.77   20.40
  -9   1  -2  295.37   21.80
 -10  -1  -2    1.90    5.80
 -10  -1  -2   -7.70    7.60
  10   1   2   -3.90    5.10
 -10   1  -2   -0.10    6.40
 -11  -1  -2  263.37   22.70
  11  -1   2  250.57   18.90
 -11  -1  -2  285.27   19.40
 -11   1  -2  267.67   22.50
  11   1   2  256.07   18.90
 -12  -1  -2    3.10    9.80
 -12   1  -2   -4.50   10.00
 -13  -1  -2   46.20   13.20
 -13   1  -2   37.60   13.60
 -13  -2   2    9.40    8.30
 -13  -2   2    8.90    7.80
 -13   2   2   17.30   11.10
 -12  -2   2    9.50    7.90
 -12  -2   2    7.00    7.10
 -12   2   2    0.70    8.60
 -11  -2   2  -12.20    6.60
 -11  -2   2    7.40    6.60
 -11   2   2   -8.90    5.70
 -10  -2   2  288.77   19.90
 -10  -2   2  281.87   21.10
 -10   2   2  260.07   20.80
  10   2  -2  295.77   18.00
  -9  -2   2    6.50    5.70
   9  -2  -2   -1.00    4.00
  -9  -2   2   -6.20    5.40
  -9   2   2    2.10    5.70
  -8  -2   2  793.82   43.60
  -8  -2   2  818.02   44.10
   8   2  -2  844.72   42.20
  -8   2   2  790.42   44.00
  -7  -2   2  113.89    9.80
  -7  -2   2  106.99   10.60
  -7  -2   2  119.19   11.00
   7   2  -2  117.09   10.70
  -7   2   2  143.09   11.70
   7   2  -2  118.49    9.20
  -6  -2   2 1256.27   63.49
  -6  -2   2 1197.88   63.19
   6  -2  -2 1390.66   62.49
  -6  -2   2 1218.48   63.49
   6   2  -2 1265.77   62.19
   6   2  -2 1151.08   63.39
   5  -2  -2  111.09    7.70
  -5  -2   2  115.19    9.40
  -5  -2   2  127.09   10.10
  -5  -2   2  112.69    8.90
   5   2  -2  103.29    7.70
   5   2  -2  121.79    9.30
  -5   2   2  124.89    9.50
  -4  -2   2  849.02   41.20
  -4  -2   2  813.72   42.90
  -4  -2   2  853.41   42.80
  -4   2   2  860.81   42.70
   4   2  -2  823.82   42.90
   4   2  -2  825.42   41.80
  -3  -2   2  222.28   12.80
  -3  -2   2  252.47   14.40
   3  -2  -2  269.87   13.00
  -3  -2   2  242.18   14.10
  -3   2   2  230.18   13.80
   3   2  -2  252.37   14.30
   3   2  -2  230.68   13.00
   2  -2  -2 1770.12   77.59
  -2  -2   2 1626.34   77.59
  -2  -2   2 1441.66   78.29
  -2  -2   2 1610.24   77.59
   2   2  -2 1486.35   78.29
  -2   2   2 1594.24   77.99
   1  -2  -2   -1.00    1.70
  -1  -2   2   -0.80    2.30
  -1  -2   2   -0.60    2.20
   1  -2  -2   -0.50    1.40
   1   2  -2   -5.40    2.00
  -1   2   2   -0.90    1.90
  -1   2   2   -2.70    1.50
   1   2  -2   -3.10    2.10
   0  -2  -2  818.72   40.90
   0  -2   2  859.11   41.10
   0  -2   2  799.22   40.70
   0  -2  -2  843.62   41.30
   0   2   2  856.71   41.30
   0   2  -2  814.42   41.00
   0   2  -2  808.02   41.10
   0   2   2  815.82   40.90
  -1  -2  -2   54.89    5.20
   1  -2   2   57.39    4.20
   1  -2   2   52.69    4.70
  -1  -2  -2   60.19    5.30
   1   2   2   58.79    5.40
  -1   2  -2   50.89    4.50
  -1   2  -2   54.59    4.00
   1   2   2   60.29    4.80
  -1   2  -2   51.99    4.10
   1   2   2   63.99    5.20
   2  -2   2  317.97   15.60
  -2  -2  -2  265.37   16.60
  -2   2  -2  302.47   16.20
   2   2   2  328.27   16.80
   2   2   2  299.27   16.20
  -3  -2  -2  153.78    8.60
  -3  -2  -2  143.29   10.30
  -3  -2  -2  148.19   10.10
   3  -2   2  164.38    8.90
  -3   2  -2  148.19   10.00
   3   2   2  156.68   10.20
   4  -2   2 5916.11  277.27
  -4  -2  -2 6024.00  278.47
  -4  -2  -2 5660.43  278.47
  -4   2  -2 5754.42  278.37
   4   2   2 5243.08  278.37
   5  -2   2  196.18   11.80
  -5  -2  -2  207.58   13.50
  -5  -2  -2  187.18   13.10
   5   2   2  207.58   13.10
   5   2   2  207.88   13.60
  -5   2  -2  223.88   13.90
  -6  -2  -2 1728.63   85.69
  -6  -2  -2 1664.13   84.89
   6  -2   2 1778.62   83.89
  -6  -2  -2 1740.93   85.19
  -6   2  -2 1687.43   85.39
   6   2   2 1678.33   84.59
   6   2   2 1578.94   84.99
  -7  -2  -2   48.80    7.10
  -7  -2  -2   61.89    8.40
   7   2   2   62.29    7.80
   7   2   2   38.50    6.60
  -7   2  -2   52.69    8.30
  -8  -2  -2  409.06   27.20
  -8  -2  -2  474.95   26.50
  -8   2  -2  411.56   26.70
   8   2   2  467.05   25.90
  -9  -2  -2    6.80    7.00
  -9  -2  -2   16.40    6.90
  -9   2  -2   17.10    7.10
   9   2   2   25.00    6.60
 -10  -2  -2   35.50    8.30
 -10  -2  -2   23.10    9.20
  10   2   2   26.90    7.70
 -10   2  -2   22.20    9.00
 -11  -2  -2   13.30    7.70
 -11  -2  -2    4.60    9.50
  11   2   2    4.00    7.10
 -11   2  -2   -3.30    8.30
 -12  -2  -2   33.90   10.50
 -12  -2  -2   26.40    8.00
 -12   2  -2   20.80    9.00
 -13  -2  -2   11.30   11.90
 -13   2  -2    5.20   10.80
 -13  -3   2   69.69   14.90
 -13  -3   2  101.59   13.10
 -13   3   2   93.79   14.40
 -12  -3   2   24.70    8.60
 -12  -3   2   32.10   10.90
 -12   3   2   26.70    8.80
 -11  -3   2  136.19   14.70
 -11  -3   2  169.38   16.70
 -11   3   2  112.79   14.80
 -10  -3   2   29.00    9.10
 -10  -3   2   27.40    7.90
 -10   3   2   21.20    7.80
  10   3  -2   28.20    6.30
  -9  -3   2  191.78   16.70
  -9  -3   2  207.58   16.70
  -9   3   2  229.68   17.20
  -8  -3   2   56.29    8.40
  -8  -3   2   73.39    9.50
   8   3  -2   73.29    8.90
   8   3  -2   69.19    7.30
  -8   3   2   54.79    8.70
  -7  -3   2   28.40    7.10
  -7  -3   2   33.40    6.60
   7   3  -2   23.80    6.20
   7   3  -2   18.50    4.60
  -7   3   2   20.00    5.60
  -6  -3   2   44.40    7.10
  -6  -3   2   42.20    6.30
   6   3  -2   49.10    5.50
   6   3  -2   55.89    7.20
  -6   3   2   51.39    7.10
  -5  -3   2  231.48   15.00
  -5  -3   2  225.28   12.30
  -5   3   2  235.38   14.70
   5   3  -2  219.58   14.60
   5   3  -2  227.78   13.30
  -4  -3   2  174.08   12.00
  -4  -3   2  163.28   10.00
  -4   3   2  183.38   11.50
   4   3  -2  188.38   12.00
   4   3  -2  171.18   10.40
  -3  -3   2 5703.93  265.57
  -3  -3   2 5425.76  266.67
   3   3  -2 5623.04  265.77
   3   3  -2 5144.59  266.57
  -3   3   2 5493.85  266.17
   2  -3  -2 2455.85  111.29
  -2  -3   2 2065.89  112.19
  -2   3   2 2208.38  111.89
   2   3  -2 2410.46  112.39
  -1  -3   2 2915.81  142.99
   1  -3  -2 3019.40  142.29
   1  -3  -2 2815.22  142.49
   1   3  -2 2797.82  142.89
  -1   3   2 3136.09  142.39
   1   3  -2 2902.81  142.89
  -1   3   2 2920.21  142.39
   0  -3  -2   88.19    6.20
   0  -3  -2   81.89    5.70
   0  -3   2   94.09    6.20
   0   3   2   80.69    6.20
   0   3  -2   90.29    6.10
   0   3   2   75.99    6.30
   0   3   2   85.69    5.90
   1  -3   2 1157.28   56.59
  -1   3  -2 1128.19   56.89
  -1   3  -2 1203.48   56.49
   1   3   2 1125.09   57.39
  -1   3  -2 1158.08   56.59
   1   3   2 1157.38   57.09
  -2  -3  -2   12.00    3.40
  -2   3  -2   18.70    3.30
   2   3   2   10.60    3.00
   2   3   2   20.50    4.00
  -3  -3  -2 2115.39  103.79
   3   3   2 2040.70  103.79
  -3   3  -2 2141.19  103.39
   3   3   2 2106.69  103.19
  -4  -3  -2   82.79    6.20
  -4  -3  -2  101.49    8.90
   4   3   2   91.89    8.70
  -4   3  -2   93.09    8.40
   4   3   2   91.69    8.00
  -5  -3  -2   13.10    4.40
   5   3   2   13.70    4.60
  -5   3  -2    8.90    4.90
   5   3   2    7.70    3.70
  -6  -3  -2  147.99   12.10
  -6   3  -2  154.48   12.30
   6   3   2  155.78   12.00
   6   3   2  142.99   11.50
  -7  -3  -2  107.59   11.80
  -7  -3  -2  116.09   11.60
   7   3   2  114.29   10.50
  -7   3  -2  123.29   11.50
   7   3   2  113.69   11.00
  -8  -3  -2   11.50    6.50
  -8  -3  -2   16.90    6.20
   8   3   2    7.90    5.80
  -8   3  -2   24.00    7.60
  -9  -3  -2  282.27   19.80
  -9  -3  -2  240.78   20.00
  -9   3  -2  269.77   19.80
   9   3   2  258.27   18.30
 -10  -3  -2  111.49   14.70
 -10  -3  -2  115.59   13.10
  10   3   2  117.69   12.00
 -10   3  -2   99.69   13.00
 -11  -3  -2  279.17   23.70
 -11  -3  -2  274.87   21.30
 -11   3  -2  258.27   22.40
  11   3   2  267.97   19.70
 -12  -3  -2    6.00   10.50
 -12  -3  -2    5.80    8.50
 -12   3  -2   26.50   10.90
 -13  -3  -2   73.29   11.40
 -13  -3  -2   55.49   12.60
 -13   3  -2   55.59   12.70
 -13  -4   2   20.90   11.10
 -13  -4   2   -3.10    8.90
 -13   4   2    8.90    9.90
 -12  -4   2   10.10   10.20
 -12  -4   2   12.60    8.20
 -12   4   2   13.00   10.00
 -11  -4   2   12.40    9.00
 -11  -4   2   -0.60    8.90
 -11   4   2    3.40    7.00
 -10  -4   2  186.68   17.00
 -10  -4   2  179.08   16.70
  10   4  -2  146.99   13.30
 -10   4   2  159.08   16.20
  -9  -4   2  174.18   16.70
  -9  -4   2  192.58   16.20
   9   4  -2  174.58   13.80
  -9   4   2  189.18   16.10
  -8  -4   2  529.65   31.20
  -8  -4   2  532.95   31.30
   8   4  -2  540.65   31.70
  -8   4   2  516.35   31.00
   8   4  -2  543.45   29.40
  -7  -4   2  145.49   13.50
  -7  -4   2  157.88   13.10
   7   4  -2  163.28   13.30
   7   4  -2  137.79   11.10
  -7   4   2  158.48   13.20
  -6  -4   2  662.03   32.20
  -6  -4   2  672.63   35.50
   6   4  -2  580.94   33.30
   6   4  -2  650.03   35.30
  -6   4   2  633.04   34.80
  -5  -4   2   30.10    5.80
  -5  -4   2   24.50    3.70
  -5   4   2   28.10    5.30
   5   4  -2   26.40    4.40
   5   4  -2   28.50    5.80
  -4  -4   2 1702.73   89.69
  -4  -4   2 1795.62   88.09
   4   4  -2 1781.12   88.49
   4   4  -2 1898.31   89.89
  -4   4   2 1799.92   89.19
  -3  -4   2  498.65   26.80
  -3   4   2  473.95   26.10
   3   4  -2  506.45   26.70
  -2  -4   2    1.10    2.90
   2  -4  -2    4.50    2.00
  -2   4   2    6.10    3.20
   2   4  -2    0.00    3.20
   1  -4  -2   49.50    4.50
   1  -4  -2   47.80    4.60
  -1  -4   2   39.80    4.90
  -1   4   2   42.70    4.00
  -1   4   2   43.70    4.20
   1   4  -2   48.70    4.90
   1   4  -2   41.10    4.60
   0  -4  -2  205.48   11.50
   0  -4   2  207.88   11.20
   0   4   2  201.78   11.30
   0   4   2  174.58   11.30
   0   4  -2  189.88   11.20
   0   4   2  181.68   11.00
   1  -4   2    5.20    2.10
  -1  -4  -2    5.00    3.00
   1   4   2    5.90    2.90
  -1   4  -2    1.60    1.70
   1   4   2    7.50    2.70
  -1   4  -2    5.30    2.80
  -1   4  -2    3.30    2.20
   1   4   2    4.10    3.10
  -2  -4  -2 1755.32   91.49
   2   4   2 1828.22   90.99
  -2   4  -2 1890.31   90.99
   2   4   2 1922.21   91.69
  -3  -4  -2  941.31   49.20
   3   4   2  910.51   49.20
   3   4   2  962.30   48.50
  -3   4  -2 1032.40   48.80
  -4  -4  -2 2347.36  111.59
   4   4   2 2102.19  111.29
   4   4   2 2254.47  110.69
  -4   4  -2 2269.77  110.99
  -5  -4  -2  774.72   39.50
  -5  -4  -2  830.62   42.20
  -5  -4  -2  787.32   39.40
   5   4   2  766.52   41.90
   5   4   2  806.42   41.10
  -5   4  -2  774.12   41.60
  -6  -4  -2  844.72   48.70
   6   4   2  938.91   48.10
  -6   4  -2  957.50   48.80
   6   4   2  961.20   49.20
  -7  -4  -2  158.98   13.40
   7   4   2  131.89   11.70
  -7   4  -2   91.69   11.20
   7   4   2  157.18   13.10
  -8  -4  -2  377.16   24.40
  -8  -4  -2  361.26   23.70
  -8   4  -2  340.77   23.40
   8   4   2  373.66   22.50
  -9  -4  -2   -4.40    7.10
  -9  -4  -2   -2.50    6.80
  -9   4  -2    2.70    5.90
   9   4   2   -0.60    6.10
 -10  -4  -2   25.70    8.90
 -10  -4  -2   49.60   10.10
 -10   4  -2   41.70    9.90
  10   4   2   25.10    7.60
 -11  -4  -2   -0.20    9.70
 -11  -4  -2   -1.90    7.70
  11   4   2    6.90    7.10
 -11   4  -2    3.40    8.70
 -12  -4  -2    5.10    9.40
 -12  -4  -2   -6.30    8.70
  12   4   2   -0.10   11.40
 -12   4  -2   11.80    9.60
 -13  -5   2   61.89   12.90
 -13  -5   2   51.09   12.10
 -13   5   2   71.89   13.90
 -12  -5   2   30.30   10.90
 -12  -5   2   31.70   10.20
 -12   5   2   32.10    9.80
 -11  -5   2  215.78   20.80
 -11  -5   2  222.38   20.70
 -11   5   2  207.28   20.80
 -10  -5   2  120.09   14.30
 -10  -5   2  108.79   13.70
  10   5  -2  119.89   11.50
 -10   5   2  101.19   12.90
  -9  -5   2   42.30    8.80
  -9  -5   2   19.50    7.80
   9   5  -2   38.80    7.10
  -9   5   2   22.90    8.00
  -8  -5   2   33.20    8.70
  -8  -5   2   31.20    8.30
   8   5  -2   37.50    7.80
   8   5  -2   35.20    6.50
  -8   5   2   36.30    7.50
  -7  -5   2    1.80    5.70
   7   5  -2    2.20    4.20
  -7   5   2    1.60    4.90
   7   5  -2   -0.50    4.90
  -6  -5   2    3.50    3.10
  -6  -5   2    0.10    4.90
   6   5  -2   12.30    5.60
   6   5  -2    4.40    4.00
  -6   5   2    0.50    4.90
  -5  -5   2  654.73   32.60
  -5  -5   2  550.54   34.50
  -5   5   2  643.24   34.20
   5   5  -2  641.34   33.30
   5   5  -2  673.73   34.90
  -4  -5   2  234.88   15.50
   4   5  -2  232.78   15.50
   4   5  -2  226.08   14.10
  -4   5   2  236.18   14.80
  -3   5   2  708.43   36.90
   3   5  -2  714.93   37.50
  -2  -5   2 2624.34  130.19
   2  -5  -2 2779.92  128.89
   2   5  -2 2528.65  130.09
  -1  -5   2 3720.53  180.48
   1  -5  -2 3478.05  179.78
   1   5  -2 4045.00  180.48
   1   5  -2 3612.84  180.38
  -1   5   2 3664.73  179.68
  -1   5   2 3659.93  179.78
   0  -5   2   20.10    3.30
   0  -5  -2   18.00    3.30
   0   5   2   13.60    3.40
   0   5   2   16.30    3.30
   0   5  -2   17.40    3.40
   1  -5   2 4461.75  204.98
  -1  -5  -2 4091.69  205.88
  -1   5  -2 4191.98  204.78
   1   5   2 4550.34  205.98
  -1   5  -2 4142.49  204.68
   1   5   2 4090.79  205.48
   1   5   2 4019.70  205.78
  -2   5  -2  734.43   37.50
   2   5   2  767.02   38.20
   2   5   2  691.93   37.40
  -3  -5  -2  317.27   18.70
   3   5   2  303.77   17.90
  -3   5  -2  315.77   18.20
   3   5   2  301.17   18.60
  -4  -5  -2   61.09    7.50
   4   5   2   75.39    7.80
   4   5   2   73.39    7.30
  -4   5  -2   79.09    7.70
  -5  -5  -2    7.40    5.10
   5   5   2   12.50    4.30
   5   5   2    7.60    4.60
  -5   5  -2    4.80    4.60
  -6  -5  -2   54.99    5.20
  -6  -5  -2   56.89    9.20
  -6  -5  -2   51.19    5.10
   6   5   2   58.99    7.40
   6   5   2   57.19    8.60
  -6   5  -2   54.79    8.00
  -7  -5  -2  381.76   23.50
  -7   5  -2  360.06   22.90
   7   5   2  320.57   21.60
   7   5   2  361.86   23.10
  -8  -5  -2   62.39   10.70
  -8  -5  -2   51.69    9.70
  -8   5  -2   50.29    9.70
   8   5   2   62.49   10.80
   8   5   2   51.29    8.70
  -9  -5  -2  191.68   18.10
  -9  -5  -2  230.48   18.70
   9   5   2  199.98   16.40
  -9   5  -2  201.98   18.20
 -10  -5  -2  145.69   15.70
 -10  -5  -2  126.19   15.50
  10   5   2  148.59   14.40
 -10   5  -2  131.29   15.90
 -11  -5  -2  122.49   15.50
 -11  -5  -2  116.49   16.00
  11   5   2  101.69   12.50
 -11   5  -2  120.29   15.50
 -12  -5  -2   56.69   11.90
 -12  -5  -2   65.99   14.60
 -12   5  -2   55.39   12.00
  12   5   2   32.40   10.10
 -13  -6   2   12.90    9.80
 -13  -6   2   -1.90    9.20
 -13   6   2    8.70    9.00
 -12  -6   2   24.30   11.50
 -12  -6   2   26.40   10.00
 -12   6   2   22.80   11.80
 -11  -6   2   23.20   10.10
 -11  -6   2    1.40    7.50
 -11   6   2   -0.80    7.00
  11   6  -2   19.80    7.50
 -10  -6   2   76.19   12.40
 -10  -6   2   87.39   12.90
  10   6  -2   48.00    8.70
 -10   6   2   53.19   11.30
  -9  -6   2   65.19   11.20
  -9  -6   2   62.59   10.90
  -9   6   2   80.99   10.90
   9   6  -2   68.09    9.20
  -8  -6   2  255.67   19.30
   8   6  -2  231.78   18.70
  -8   6   2  224.58   18.10
   8   6  -2  219.18   16.10
  -7  -6   2  409.46   24.70
  -7  -6   2  352.46   19.80
   7   6  -2  409.16   24.40
   7   6  -2  351.76   21.80
  -7   6   2  322.87   22.90
  -6  -6   2 1147.69   57.99
  -6  -6   2 1062.19   54.69
   6   6  -2 1102.29   55.89
   6   6  -2 1074.09   57.59
  -6   6   2 1062.99   56.89
  -5  -6   2 1450.75   68.09
  -5  -6   2 1331.07   65.29
  -5   6   2 1319.67   66.79
   5   6  -2 1158.28   67.09
   5   6  -2 1287.27   65.99
  -4  -6   2  651.93   37.00
   4   6  -2  694.83   37.10
  -4   6   2  705.83   36.50
  -3  -6   2  189.38   12.90
  -3   6   2  172.78   12.40
   3   6  -2  182.28   13.10
  -2  -6   2   -2.20    3.10
   2  -6  -2   -1.70    2.00
   2   6  -2    5.70    4.00
  -1  -6   2    6.70    2.90
   1  -6  -2    1.10    2.40
   1   6  -2    5.70    3.30
   1   6  -2    3.50    2.80
  -1   6   2    6.80    2.50
  -1   6   2    6.30    2.80
   0  -6  -2  627.84   31.20
   0  -6   2  568.44   30.80
   0   6   2  557.24   30.90
   0   6  -2  593.94   30.80
   0   6   2  637.84   31.20
   1  -6   2  989.70   47.40
  -1  -6  -2  839.62   48.10
  -1   6  -2  977.10   47.10
   1   6   2 1013.60   48.40
  -1   6  -2  977.80   47.00
   1   6   2  878.11   48.10
   1   6   2  931.71   47.90
  -2   6  -2 2544.75  119.99
   2   6   2 2418.56  119.89
   2   6   2 2343.87  120.39
  -3  -6  -2  179.88   13.40
  -3   6  -2  203.98   13.00
   3   6   2  194.68   12.80
   3   6   2  181.68   13.40
  -4  -6  -2  567.14   30.90
   4   6   2  511.85   30.40
  -4   6  -2  549.54   30.00
   4   6   2  553.14   29.70
  -5  -6  -2  904.01   48.50
  -5   6  -2  896.91   47.60
   5   6   2  912.81   47.20
   5   6   2  906.61   48.50
  -6  -6  -2  639.94   32.60
  -6  -6  -2  642.54   32.80
  -6  -6  -2  520.35   35.50
  -6   6  -2  660.73   35.50
   6   6   2  657.33   34.80
   6   6   2  683.43   36.30
  -7  -6  -2   97.89   12.00
  -7   6  -2  110.79   11.70
   7   6   2  102.39   12.20
   7   6   2   97.89   10.30
  -8  -6  -2  268.57   21.70
  -8   6  -2  292.07   21.20
   8   6   2  315.27   21.80
   8   6   2  284.27   19.70
  -9  -6  -2  121.09   14.50
  -9  -6  -2  119.69   14.90
  -9   6  -2   93.39   12.40
   9   6   2  102.69   11.90
 -10  -6  -2   13.60    9.40
 -10  -6  -2   18.30   10.20
  10   6   2    7.10    7.50
 -10   6  -2    2.10    7.80
 -11  -6  -2   -5.00    8.60
 -11  -6  -2    4.50    8.80
  11   6   2   -6.90    6.80
 -11   6  -2  -16.40    7.50
 -12  -6  -2   -1.40    9.20
 -12  -6  -2  -19.30   10.10
  12   6   2    7.70    7.80
 -12   6  -2    3.00   11.40
 -12  -7   2   57.69   13.90
 -12  -7   2   67.79   13.80
 -12   7   2   97.49   14.30
 -11  -7   2   37.60   11.30
 -11  -7   2   52.69   11.80
 -11   7   2   55.89   12.60
 -10  -7   2  128.59   15.10
 -10  -7   2  107.99   15.00
 -10   7   2  156.78   16.00
  -9  -7   2   46.20   11.00
  -9  -7   2   76.39   12.90
   9   7  -2   43.50    8.30
  -9   7   2   59.09   11.00
  -8  -7   2    3.00    8.20
  -8   7   2   -3.00    6.10
   8   7  -2    1.20    5.30
   8   7  -2    1.10    6.30
  -7  -7   2    8.80    4.10
  -7  -7   2   -2.30    6.50
   7   7  -2   12.10    5.40
  -7   7   2    3.70    5.60
   7   7  -2   15.30    7.40
  -6  -7   2   43.00    8.70
  -6  -7   2   35.60    5.70
  -6   7   2   46.60    8.00
   6   7  -2   29.80    7.20
  -5  -7   2  114.79   12.00
  -5   7   2  111.89   10.90
   5   7  -2  124.39   12.30
  -4  -7   2   29.50    6.70
   4   7  -2   47.50    7.20
  -4   7   2   32.60    6.00
  -3  -7   2 1478.15   67.79
   3   7  -2 1168.18   67.09
   2  -7  -2  230.48   12.80
  -2  -7   2  217.68   14.40
   2   7  -2  211.38   14.80
   1  -7  -2  992.70   47.60
  -1  -7   2  885.71   48.00
  -1   7   2  969.50   47.40
   1   7  -2  966.30   48.20
   1   7  -2  880.01   47.80
   0  -7  -2 1041.00   49.20
   0  -7   2  977.10   48.80
   0   7  -2  897.11   48.30
   0   7   2  892.41   48.70
   0   7  -2  994.80   48.80
   0   7   2  969.00   48.90
   1  -7   2 1356.86   68.69
  -1  -7  -2 1251.17   69.49
  -1   7  -2 1394.46   68.39
  -1   7  -2 1432.76   68.39
   1   7   2 1452.45   69.89
   1   7   2 1410.86   69.69
  -2  -7  -2 1801.62   92.79
   2   7   2 1942.71   92.99
   2   7   2 1818.52   92.29
  -3  -7  -2   98.49    9.70
  -3   7  -2   82.09    8.80
   3   7   2   95.79    9.00
   3   7   2  103.99    9.70
  -4  -7  -2   44.00    7.10
   4   7   2   31.90    5.70
  -4   7  -2   31.80    5.90
   4   7   2   31.40    6.50
  -5  -7  -2   18.70    6.20
   5   7   2    7.20    4.90
  -5   7  -2   13.60    6.00
   5   7   2    7.00    5.80
  -6  -7  -2    1.80    5.60
   6   7   2    9.50    5.30
  -6   7  -2    0.20    5.80
   6   7   2   -2.10    5.70
  -7  -7  -2   -0.10    6.40
  -7  -7  -2    5.00    3.90
  -7   7  -2    7.60    6.50
   7   7   2    9.10    6.90
   7   7   2    3.30    5.80
  -8  -7  -2  214.38   19.70
   8   7   2  262.17   17.80
  -8   7  -2  200.18   18.20
   8   7   2  228.78   19.70
  -9  -7  -2  161.58   17.30
  -9  -7  -2  156.28   17.00
   9   7   2  160.08   15.30
  -9   7  -2  170.98   17.10
 -10  -7  -2  122.59   15.80
 -10  -7  -2   62.99   12.80
  10   7   2   82.99   11.20
 -10   7  -2  112.59   14.60
 -11  -7  -2   28.80   11.40
 -11  -7  -2   40.70   12.70
  11   7   2   53.89   10.00
 -11   7  -2   22.70   10.60
 -12  -7  -2   67.99   13.30
 -12  -7  -2   57.89   13.40
 -12   7  -2   43.80   12.20
  12   7   2   58.19   10.80
 -12  -8   2   -6.20   10.60
 -12  -8   2   21.50   11.40
 -12   8   2   12.90   11.00
 -11  -8   2   10.00   10.20
 -11  -8   2   -4.00    9.90
 -11   8   2    2.00    8.10
 -10  -8   2  158.48   18.40
 -10  -8   2  150.68   18.00
 -10   8   2  200.68   19.80
  -9  -8   2  149.39   18.20
  -9   8   2  150.08   16.10
  -8  -8   2  191.38   13.00
  -8  -8   2  201.58   19.90
  -8   8   2  200.78   17.50
   8   8  -2  225.08   19.20
  -7  -8   2  358.86   25.70
  -7  -8   2  370.26   21.40
   7   8  -2  381.46   25.70
  -7   8   2  379.26   24.60
  -6  -8   2  329.17   22.40
  -6  -8   2  304.87   18.30
  -6   8   2  301.97   20.60
   6   8  -2  299.67   21.70
  -5  -8   2  977.70   49.50
   5   8  -2  837.02   48.70
  -5   8   2  890.31   48.10
  -4  -8   2   10.50    5.20
   4   8  -2    3.00    5.30
  -3  -8   2  542.35   30.40
   3   8  -2  531.25   30.40
  -2  -8   2  234.18   15.90
   2  -8  -2  258.17   14.30
   2   8  -2  248.08   16.50
  -1  -8   2   -1.60    3.30
   1  -8  -2   -1.70    2.40
  -1   8   2    1.60    2.50
   1   8  -2   -1.60    3.50
   1   8  -2   -0.90    2.90
  -1   8   2   -1.40    3.10
   0  -8  -2   30.00    4.80
   0  -8   2   36.70    5.00
   0   8  -2   39.20    4.60
   0   8   2   31.10    4.60
   0   8  -2   41.30    5.20
   0   8   2   24.40    4.90
  -1  -8  -2  242.38   16.60
   1  -8   2  262.77   15.70
   1   8   2  282.97   16.70
  -1   8  -2  273.77   15.30
  -1   8  -2  281.47   15.60
   1   8   2  298.17   17.30
  -2  -8  -2  460.75   28.10
   2   8   2  544.75   28.60
  -3  -8  -2 1072.89   58.69
   3   8   2 1155.98   57.99
   3   8   2 1147.39   58.79
  -4  -8  -2 1084.49   55.49
  -4   8  -2 1030.60   54.29
   4   8   2 1026.10   53.99
   4   8   2 1011.60   54.99
  -5  -8  -2  332.57   21.80
   5   8   2  301.47   21.30
   5   8   2  342.37   20.30
  -5   8  -2  282.97   20.20
  -6  -8  -2  598.24   32.80
  -6   8  -2  524.35   30.90
   6   8   2  489.85   30.10
   6   8   2  493.55   31.80
  -7  -8  -2  569.04   32.30
  -7  -8  -2  541.45   28.70
  -7  -8  -2  526.85   33.20
  -7   8  -2  507.35   31.90
   7   8   2  517.25   31.20
  -8  -8  -2   47.90   10.60
   8   8   2   36.40    8.40
  -8   8  -2   44.60   10.10
   8   8   2   41.60   10.50
  -9  -8  -2   44.70   10.80
   9   8   2   54.79    9.70
  -9   8  -2   31.10    9.50
 -10  -8  -2   14.90   12.10
 -10  -8  -2   -5.80    8.70
 -10   8  -2   -6.10    7.40
  10   8   2    2.50    7.80
 -11  -8  -2   -6.60    8.60
 -11  -8  -2    4.10   11.80
  11   8   2   -4.90    7.70
 -11   8  -2   -9.10    8.40
 -12  -8  -2    9.20   12.10
 -12  -8  -2   -1.60   10.00
  12   8   2   10.40    8.80
 -12   8  -2   -0.20    9.60
 -12  -9   2  101.29   16.10
 -12  -9   2  101.79   16.20
 -12   9   2   86.69   14.90
 -11  -9   2    3.00   10.60
 -11  -9   2   17.00   10.10
 -11   9   2    3.50   10.20
 -10  -9   2   54.09   13.50
 -10  -9   2   63.59   13.70
 -10   9   2   70.89   12.40
  -9  -9   2    2.70    8.20
   9   9  -2   17.30    9.30
  -9   9   2   -4.50    8.60
  -8  -9   2  176.28   18.50
  -8  -9   2  150.18   11.70
   8   9  -2  161.28   18.50
  -8   9   2  169.28   16.20
  -7  -9   2   -2.40    4.20
  -7  -9   2    2.20    7.50
  -7   9   2   -2.90    5.80
   7   9  -2    9.30    7.80
  -6  -9   2    5.40    4.50
  -6  -9   2   -1.10    6.50
  -6   9   2    2.50    6.50
   6   9  -2   -4.10    6.30
  -5  -9   2   64.99    9.70
   5   9  -2   62.89    9.50
  -4  -9   2  512.35   31.00
   4   9  -2  534.15   31.00
  -3  -9   2  333.87   21.00
   3   9  -2  312.37   21.10
  -2  -9   2 1373.86   69.79
   2  -9  -2 1363.96   68.09
   2   9  -2 1347.57   69.69
  -1  -9   2  632.04   34.00
   1  -9  -2  587.24   33.10
   1   9  -2  669.33   34.20
  -1   9   2  605.54   33.00
   1   9  -2  658.33   33.80
   0  -9  -2 1452.85   69.69
   0  -9   2 1272.07   69.19
   0   9  -2 1292.07   68.89
   0   9  -2 1483.45   69.39
   0   9   2 1373.76   69.49
   1  -9   2   63.69    6.50
  -1  -9  -2   61.39    7.40
  -1   9  -2   71.89    6.20
   1   9   2   57.09    7.50
  -1   9  -2   72.79    6.70
   1   9   2   61.29    6.90
  -2  -9  -2  304.07   20.30
   2   9   2  342.37   20.60
  -3  -9  -2  101.19   11.00
   3   9   2  143.39   12.50
  -4  -9  -2   53.09    8.50
   4   9   2   54.39    7.60
   4   9   2   60.69    9.30
  -5  -9  -2   27.20    7.50
  -5   9  -2   18.70    6.70
   5   9   2   28.60    8.10
   5   9   2   29.90    6.70
  -6  -9  -2   42.50   10.30
  -6   9  -2   50.19    9.30
   6   9   2   50.39    9.10
   6   9   2   54.39    9.90
  -7  -9  -2   13.50    8.60
  -7  -9  -2   11.20    4.80
   7   9   2    2.40    7.20
  -7   9  -2    5.20    6.90
   7   9   2    6.80    6.40
  -8  -9  -2   63.59   12.30
  -8  -9  -2   50.19    6.20
  -8   9  -2   50.29   10.20
   8   9   2   62.39   10.50
   8   9   2   48.00   10.80
  -9  -9  -2   37.30   11.40
   9   9   2   12.10    8.10
  -9   9  -2   21.30    8.80
 -10  -9  -2  262.27   23.80
 -10  -9  -2  201.18   21.30
 -10   9  -2  199.28   20.40
  10   9   2  192.18   18.90
 -11  -9  -2   41.60   12.60
 -11  -9  -2   53.89   14.10
  11   9   2   57.79   10.80
 -11   9  -2   43.70   13.00
 -11 -10   2   22.40   12.30
 -11 -10   2   32.90   12.90
 -11  10   2   15.00   10.70
 -10 -10   2   -3.90   10.20
 -10 -10   2   23.50   10.90
 -10  10   2   24.00   11.30
  -9 -10   2  239.58   23.00
  -9  10   2  231.88   21.30
   9  10  -2  220.78   21.70
  -8 -10   2  143.19   12.00
  -8 -10   2  179.58   18.90
  -8  10   2  157.98   16.80
   8  10  -2  135.59   15.80
  -7 -10   2  460.35   29.60
  -7 -10   2  406.86   24.10
  -7  10   2  396.16   27.70
   7  10  -2  405.96   28.60
  -6 -10   2  156.68   15.70
  -6 -10   2  123.99   11.20
   6  10  -2  130.59   14.50
  -5 -10   2  354.76   24.90
   5  10  -2  372.06   25.00
  -4 -10   2  193.88   16.80
   4  10  -2  232.18   17.60
  -3 -10   2  256.57   18.90
   3  10  -2  287.47   19.40
  -2 -10   2   57.19    8.50
   2  10  -2   70.19    8.80
  -1 -10   2   95.59    9.50
  -1  10   2   95.19    9.00
   1  10  -2  104.99   11.50
  -1  10   2   89.39    8.20
   1  10  -2   98.09    9.60
   0 -10   2    2.40    3.70
   0 -10  -2    5.00    3.90
   0  10  -2    4.10    3.50
   0  10   2   -0.80    1.90
   0  10  -2    3.60    4.20
   0  10   2   12.30    5.10
  -1 -10  -2  223.98   15.80
  -1  10  -2  237.28   14.30
  -1  10  -2  223.38   13.70
   1  10   2  232.18   16.20
  -2 -10  -2  241.48   17.40
   2  10   2  253.67   17.80
  -3 -10  -2 1063.89   53.99
   3  10   2  941.51   53.49
  -4 -10  -2  185.38   16.30
   4  10   2  185.48   16.30
  -5 -10  -2 1244.68   62.99
   5  10   2 1047.90   62.09
   5  10   2 1187.68   61.09
  -6 -10  -2  195.18   18.70
   6  10   2  184.28   16.20
  -6  10  -2  190.28   17.10
   6  10   2  220.98   19.00
  -7 -10  -2  146.39   12.50
  -7 -10  -2  158.98   17.00
  -7  10  -2  166.48   16.70
   7  10   2  192.28   16.40
   7  10   2  201.08   18.90
  -8 -10  -2   13.90    5.00
  -8 -10  -2    3.50    8.50
   8  10   2   16.40    8.40
  -8  10  -2   16.60    8.60
   8  10   2   14.90    8.60
  -9 -10  -2   18.30   10.40
  -9  10  -2   16.00   10.10
   9  10   2   27.60    9.40
 -10 -10  -2    4.70   10.70
 -10  10  -2   18.00   11.10
  10  10   2    4.30    7.50
 -11 -10  -2   -3.60   13.00
 -11 -10  -2    2.30   11.30
 -11  10  -2    5.50   12.10
  11  10   2    7.60    7.40
 -11 -11   2   19.00   13.80
 -11 -11   2   15.30   13.30
 -11  11   2   11.70   10.90
 -10 -11   2   96.79   16.50
 -10  11   2  145.79   17.70
  -9 -11   2   11.00   10.10
   9  11  -2   -2.80    8.60
  -8 -11   2   10.90   10.30
  -8 -11   2    1.70    5.00
   8  11  -2   10.10    9.00
  -7 -11   2   49.20   10.80
  -7 -11   2   47.10    7.50
   7  11  -2   46.30   11.70
  -6 -11   2  -11.40    6.40
   6  11  -2   12.50    8.40
  -5 -11   2   10.10    7.00
   5  11  -2   16.20    7.40
  -4 -11   2  293.57   21.90
   4  11  -2  328.87   22.60
  -3 -11   2   26.80    7.50
   3  11  -2   28.20    7.30
  -2 -11   2 1339.97   68.99
   2  11  -2 1309.27   68.69
  -1  11   2   44.80    6.50
  -1  11   2   36.10    5.60
   1  11  -2   35.90    7.10
   0  11  -2  998.60   53.09
   0  11   2 1058.49   53.59
  -1 -11  -2  207.28   15.90
  -1  11  -2  208.78   13.80
  -1  11  -2  223.08   13.40
   1  11   2  215.48   15.80
  -2 -11  -2  591.14   31.60
   2  11   2  479.05   30.90
  -3 -11  -2  148.49   15.10
   3  11   2  175.38   15.30
  -4 -11  -2    9.00    6.80
   4  11   2   -6.30    6.30
   5  11   2   -6.30    7.00
  -6 -11  -2    3.40    7.50
   6  11   2    8.20    8.40
  -7 -11  -2   13.60    8.90
   7  11   2   25.40    9.20
  -8 -11  -2  250.27   25.10
  -8  11  -2  254.27   22.60
   8  11   2  265.17   23.50
  -9 -11  -2   14.90   10.90
  -9  11  -2   25.70   11.20
 -10 -11  -2  133.69   17.70
 -10  11  -2  147.69   18.70
 -10 -12   2    8.50   10.30
  -9 -12   2  140.09   18.90
   9  12  -2  110.09   16.50
  -8 -12   2   -8.50    8.70
   8  12  -2   13.70    9.00
  -7 -12   2  284.97   24.50
  -7 -12   2  278.27   18.70
   7  12  -2  276.37   24.20
  -6 -12   2   59.89   11.20
   6  12  -2   73.89   12.10
  -5 -12   2  701.13   40.80
   5  12  -2  642.74   40.10
  -4 -12   2   -0.90    7.30
   4  12  -2   -0.50    6.70
   3  12  -2  119.59   12.70
   2  12  -2   41.00    7.90
   1  12  -2   36.20    7.10
  -1  12   2   22.60    5.60
   0  12  -2  169.68   13.50
   0  12   2  170.88   13.90
   1  12   2  131.09   12.80
  -1  12  -2  122.69   10.50
   2  12   2   13.50    6.90
  -3 -12  -2  530.55   33.90
   3  12   2  581.54   33.90
  -4 -12  -2    1.80    6.20
   4  12   2    4.20    6.70
  -5 -12  -2  609.54   38.30
   5  12   2  638.64   38.60
  -6 -12  -2   37.90   10.60
   6  12   2   25.90    9.70
  -7 -12  -2  256.87   23.70
   7  12   2  235.28   22.80
  -8 -12  -2   22.20   11.70
   8  12   2   30.70   12.10
  -9 -12  -2   73.19   15.70
 -10 -12  -2   12.60   11.10
  -9 -13   2    7.20   11.30
   9  13  -2   15.10    9.70
  -8 -13   2    6.90   11.40
   8  13  -2    4.70   10.50
  -7 -13   2   -2.40    5.30
  -7 -13   2   -2.30    9.00
   7  13  -2   -0.80    8.60
  -6 -13   2   75.79   13.00
   6  13  -2   75.69   13.10
   5  13  -2   24.90    8.90
   4  13  -2  256.47   21.20
   3  13  -2   18.90    8.20
   2  13  -2  359.06   23.90
   1  13  -2   -5.30    5.30
  -1  13   2    5.00    4.40
   0  13   2  839.62   45.00
   0  13  -2  828.52   44.60
  -1  13  -2    3.10    4.20
   1  13   2   13.50    6.70
   2  13   2  395.06   25.90
   3  13   2   -3.40    6.30
   4  13   2  137.49   15.30
   5  13   2    2.60    7.70
  -6 -13  -2  152.38   17.80
   6  13   2  104.69   14.40
  -7 -13  -2   -8.00    9.20
   7  13   2   -0.40    7.50
  -8 -13  -2  185.18   20.40
   8  13   2  151.98   19.80
  -9 -13  -2    5.50   11.20
   9  13   2    8.90   10.30
  -9 -14   2  146.89   19.40
   9  14  -2  140.79   19.40
   8  14  -2   -6.30    8.80
   7  14  -2  252.27   24.10
   6  14  -2   20.60    9.40
   5  14  -2  207.38   20.60
   4  14  -2   24.60    9.60
   3  14  -2  277.57   21.80
   2  14  -2    5.80    6.40
  -1  14   2    3.60    5.40
   1  14  -2   15.10    6.40
   0  14  -2   25.30    6.60
   0  14   2   29.90    7.00
   1  14   2  184.78   16.50
   2  14   2    2.60    6.60
   3  14   2  488.85   31.50
   4  14   2   10.80    8.60
   5  14   2  368.36   27.60
   6  14   2    2.80    9.40
   7  14   2  287.87   26.00
  -8 -14  -2   11.80   13.90
   8  14   2   -5.50    9.40
   8  15  -2   -3.50    8.50
   7  15  -2   -2.00   10.10
   6  15  -2   38.00   11.20
   5  15  -2    5.50    9.10
   4  15  -2  282.37   23.50
   3  15  -2    6.30    8.60
   2  15  -2  504.45   31.50
  -1  15   2   -2.20    5.10
   1  15  -2    5.40    7.00
   0  15   2  419.86   26.40
   0  15  -2  437.66   26.00
   1  15   2   18.40    8.10
   2  15   2  207.88   18.60
   3  15   2   16.70    8.50
   4  15   2   19.10   10.20
   5  15   2    8.30    8.00
   6  15   2   26.50   11.90
   7  15   2    7.60   11.30
   7  16  -2  245.28   24.30
   6  16  -2    6.10    8.70
   5  16  -2  177.28   19.80
   4  16  -2   15.90    9.10
   3  16  -2   53.29   10.70
   2  16  -2    8.30    7.00
   1  16  -2   -6.60    5.90
   0  16   2   -2.90    6.60
   0  16  -2    1.30    5.70
   1  16   2  170.48   16.40
   2  16   2   18.40    9.20
   3  16   2  289.57   23.60
   4  16   2   10.40   10.00
   5  16   2  405.56   30.60
   6  16   2   24.40   11.90
   5  17  -2    7.30    8.80
   4  17  -2   73.49   13.10
   3  17  -2   14.60    9.10
   2  17  -2  234.38   20.40
   1  17  -2   61.69   10.20
   0  17  -2  342.57   22.30
   0  17   2  349.47   23.00
   1  17   2   11.80    7.30
   2  17   2   80.79   12.10
   3  17   2   28.70   10.60
   4  17   2    5.40    9.00
   5  17   2   17.80   10.30
   4  18  -2   18.20    9.60
   3  18  -2   42.90   11.10
   2  18  -2    3.50    7.70
   1  18   2   28.30    8.80
   2  18   2   17.00    8.50
   3  18   2  187.08   19.40
 -13   0   3   96.19   15.80
 -12   0   3    8.30    8.90
 -11   0   3    1.60    7.00
 -10   0   3    0.70    6.50
 -10   0   3   -3.80    4.80
  -9   0   3  162.68   14.10
   9   0  -3  140.19   10.50
  -9   0   3  152.98   12.40
   8   0  -3   -4.10    2.90
  -8   0   3   -1.90    5.20
  -8   0   3   -1.80    3.50
  -8   0   3    4.20    4.10
   7   0  -3 1145.89   57.29
  -7   0   3 1186.68   58.69
   7   0  -3 1211.28   59.09
  -7   0   3 1109.79   58.29
  -7   0   3 1110.59   59.19
  -6   0   3   -2.50    2.50
   6   0  -3   -2.50    2.00
   6   0  -3    1.70    3.20
  -6   0   3   -1.60    3.40
  -6   0   3   -2.20    3.00
  -5   0   3  725.13   38.00
  -5   0   3  722.13   37.80
   5   0  -3  741.43   36.50
   5   0  -3  723.13   36.50
   5   0  -3  758.92   37.90
  -4   0   3    1.90    2.90
   4   0  -3   -1.40    1.60
  -4   0   3   -0.60    1.10
   4   0  -3   -2.60    2.50
  -4   0   3   -1.10    2.90
  -3   0   3 2413.36  113.39
  -3   0   3 1958.10  113.39
  -3   0   3 2349.86  113.59
   3   0  -3 2408.36  113.69
   3   0  -3 2479.95  112.79
  -2   0   3   -2.40    1.70
   2   0  -3   -2.70    1.70
   2   0  -3   -0.10    1.50
   2   0  -3   -1.70    2.10
  -2   0   3   -0.70    2.00
  -2   0   3    1.50    2.50
   1   0  -3 2360.06  123.09
   1   0  -3 2729.83  122.39
  -1   0   3 2371.56  123.19
  -1   0   3 2559.64  122.39
  -1   0   3 2691.53  122.69
   1   0  -3 2534.65  122.69
  -1   0   3 2436.86  123.09
   0   0  -3   -2.80    1.10
   0   0  -3   -1.40    2.00
   0   0   3    1.90    2.10
   0   0   3   -6.40    1.60
   0   0  -3   -2.30    2.00
   0   0   3   -3.50    2.00
  -1   0  -3  263.67   14.40
   1   0   3  279.57   15.40
  -1   0  -3  292.77   15.40
   1   0   3  271.27   14.60
  -1   0  -3  280.87   15.40
  -2   0  -3   -2.90    2.30
  -2   0  -3   -1.40    2.50
  -2   0  -3    0.70    2.00
   2   0   3    0.10    2.40
   2   0   3   -0.70    1.70
   3   0   3 1365.66   66.49
   3   0   3 1402.26   67.59
  -3   0  -3 1340.07   67.69
  -3   0  -3 1345.97   67.49
  -4   0  -3   -0.20    1.80
  -4   0  -3   -2.50    3.40
  -4   0  -3   -7.10    2.30
  -4   0  -3   -0.30    1.90
   4   0   3   -0.90    1.90
   4   0   3    0.50    2.80
  -5   0  -3 2801.42  132.99
  -5   0  -3 2641.24  133.59
  -5   0  -3 2641.74  132.89
   5   0   3 2730.63  131.69
  -5   0  -3 2790.22  132.99
   5   0   3 2634.34  132.99
  -6   0  -3   -2.40    3.20
  -6   0  -3   -1.30    3.30
   6   0   3    1.30    2.50
   6   0   3   -3.00    3.00
  -6   0  -3    0.60    4.60
  -7   0  -3 1088.59   53.99
  -7   0  -3 1070.09   55.59
  -7   0  -3 1012.70   53.89
  -8   0  -3   -1.30    4.30
  -8   0  -3    1.80    5.90
  -9   0  -3  470.95   30.40
  -9   0  -3  510.55   28.10
  10   0   3   -7.50    6.00
 -10   0  -3   -2.50    7.00
 -11   0  -3   57.49   12.00
  11   0   3   55.29    9.40
 -12   0  -3    1.30    9.50
 -13   0  -3   25.80   11.50
 -13  -1   3    2.60    9.10
 -13   1   3    6.10    7.70
 -12  -1   3  194.78   16.40
 -12  -1   3  187.78   19.00
 -12   1   3  202.28   18.70
 -11  -1   3   -0.20    6.30
 -11  -1   3   -5.50    7.30
 -11   1   3    5.90    8.20
 -10  -1   3  574.24   35.20
 -10  -1   3  618.84   34.00
 -10   1   3  608.94   35.60
  -9  -1   3   -4.50    4.70
   9  -1  -3   -2.70    3.50
  -9  -1   3   -6.20    5.80
  -9   1   3    6.10    6.10
   9   1  -3    0.50    3.80
   8  -1  -3  854.81   42.40
  -8  -1   3  828.12   44.30
  -8  -1   3  805.02   44.90
  -8   1   3  849.81   43.30
   8   1  -3  866.51   42.80
  -8   1   3  809.22   44.90
  -8   1   3  835.52   43.00
   7  -1  -3   63.59    6.80
  -7  -1   3   69.69    8.50
   7  -1  -3   50.49    5.00
  -7  -1   3   50.29    6.80
   7   1  -3   56.19    7.00
   7   1  -3   46.40    5.20
  -7   1   3   47.90    7.30
  -7   1   3   41.90    5.70
  -7   1   3   50.49    5.70
   6  -1  -3  459.85   24.00
  -6  -1   3  444.36   25.80
  -6  -1   3  439.16   25.40
   6  -1  -3  493.35   25.40
  -6  -1   3  461.05   25.90
  -6   1   3  482.55   25.10
  -6   1   3  453.35   26.00
   6   1  -3  465.95   24.30
  -6   1   3  474.25   24.80
   6   1  -3  521.95   26.30
  -5  -1   3    1.00    2.90
  -5  -1   3   -2.00    3.50
   5  -1  -3    2.90    2.40
  -5  -1   3   -3.40    3.30
   5   1  -3    0.50    3.00
  -5   1   3    2.10    3.70
  -5   1   3   -1.40    2.50
  -5   1   3    5.70    3.40
   5   1  -3   -2.40    2.00
   5   1  -3    1.70    2.10
  -4  -1   3   43.80    4.70
  -4  -1   3   41.00    4.80
  -4  -1   3   44.50    5.30
   4  -1  -3   47.00    4.70
  -4   1   3   40.20    4.20
  -4   1   3   40.00    4.60
   4   1  -3   47.40    5.50
  -4   1   3   40.00    5.00
   4   1  -3   40.90    3.80
   4   1  -3   48.00    4.10
   3  -1  -3   38.30    4.10
  -3  -1   3   27.60    2.70
  -3  -1   3   28.60    4.10
  -3  -1   3   32.40    3.70
  -3  -1   3   29.70    4.30
  -3  -1   3   32.90    2.80
  -3   1   3   32.90    3.50
   3   1  -3   28.50    3.00
  -3   1   3   27.60    3.70
   3   1  -3   28.20    4.40
  -3   1   3   31.50    3.80
   3   1  -3   27.00    2.80
  -2  -1   3 1617.34   79.19
   2  -1  -3 1625.64   79.79
  -2  -1   3 1643.14   79.39
  -2  -1   3 1781.42   80.29
  -2  -1   3 1514.45   80.09
  -2  -1   3 1762.22   79.49
   2   1  -3 1608.14   79.49
   2   1  -3 1559.94   80.09
  -2   1   3 1680.53   79.59
  -2   1   3 1511.55   79.79
   1  -1  -3  806.02   38.30
  -1  -1   3  804.92   39.00
  -1  -1   3  783.82   38.40
   1  -1  -3  828.82   38.90
  -1  -1   3  700.03   38.90
   1  -1  -3  823.22   38.20
  -1   1   3  798.62   38.90
   1   1  -3  787.72   38.40
   1   1  -3  788.22   38.90
  -1   1   3  691.63   38.80
   1   1  -3  766.02   39.00
   0  -1   3 5167.78  255.17
   0  -1  -3 5300.67  255.87
   0  -1   3 4976.00  255.67
   0  -1  -3 5782.42  255.97
   0  -1  -3 5306.67  255.27
   0   1  -3 5226.68  255.07
   0   1  -3 5079.99  255.67
   0   1   3 5340.17  255.87
   1  -1   3  547.95   26.90
   1  -1   3  546.15   27.30
  -1  -1  -3  542.65   27.60
  -1  -1  -3  567.04   27.50
   1   1   3  544.25   27.60
  -1   1  -3  542.15   26.90
   1   1   3  538.75   26.80
  -1   1  -3  464.15   27.10
  -2  -1  -3  954.40   50.09
   2  -1   3 1054.49   49.70
  -2  -1  -3 1029.30   50.09
  -2  -1  -3  984.20   49.99
  -2  -1  -3  972.00   49.00
  -2   1  -3 1012.30   49.60
   2   1   3  986.30   49.20
  -2   1  -3 1015.40   49.70
   2   1   3  982.40   50.09
  -2   1  -3  986.60   49.60
  -3  -1  -3   55.29    5.40
   3  -1   3   52.09    5.20
  -3  -1  -3   53.09    5.60
   3   1   3   49.99    4.60
  -3   1  -3   52.69    5.60
  -3   1  -3   58.79    5.20
   3   1   3   65.49    5.80
  -3   1  -3   53.59    5.00
  -4  -1  -3 2226.18  109.19
  -4  -1  -3 2151.68  109.39
   4  -1   3 2266.17  108.69
  -4  -1  -3 2182.68  109.09
   4   1   3 2265.97  109.29
  -4   1  -3 2270.57  108.49
  -4   1  -3 2140.59  108.39
  -5  -1  -3   31.40    4.80
  -5  -1  -3   26.60    5.60
   5  -1   3   36.20    4.40
  -5  -1  -3   29.70    5.00
  -5   1  -3   21.90    5.00
   5   1   3   33.90    4.90
  -5   1  -3   31.70    4.10
  -5   1  -3   29.20    4.20
  -6  -1  -3  146.09   12.60
   6  -1   3  160.98   10.80
  -6  -1  -3  157.68   11.60
  -6   1  -3  162.18   10.70
  -6   1  -3  163.28   10.40
   6   1   3  148.79   11.70
  -6   1  -3  157.58   12.50
  -7  -1  -3   44.70    6.40
  -7  -1  -3   46.30    8.20
  -7  -1  -3   45.30    6.40
   7  -1   3   50.49    4.60
  -7  -1  -3   41.10    6.50
  -7   1  -3   41.40    5.80
  -7   1  -3   56.09    8.30
   7   1   3   51.39    7.10
  -7   1  -3   47.00    5.50
  -8  -1  -3   34.90    7.10
  -8  -1  -3   42.20    8.80
  -8   1  -3   45.50    8.20
  -9  -1  -3    9.30    6.00
  -9  -1  -3   -1.20    5.70
   9   1   3   -3.60    5.40
  -9   1  -3   -3.10    5.90
 -10  -1  -3   91.39   13.90
 -10  -1  -3  131.29   12.60
  10   1   3  129.59   12.40
 -10   1  -3  120.29   14.10
 -11  -1  -3   -5.80    8.20
 -11  -1  -3    1.30    6.50
  11  -1   3   -7.90    6.10
 -11   1  -3   -1.20    8.40
  11   1   3    5.50    6.50
 -12  -1  -3  194.18   19.80
 -12   1  -3  164.28   19.10
 -13  -1  -3   24.00   11.20
 -13   1  -3    8.80    8.70
 -13  -2   3   23.90    8.60
 -13  -2   3   17.80    9.40
 -13   2   3   36.80   12.00
 -12  -2   3    3.80    7.70
 -12  -2   3   16.20    8.10
 -12   2   3   16.20   10.10
 -11  -2   3   29.70    8.60
 -11  -2   3   28.80    8.40
 -11   2   3   26.30    8.50
 -10  -2   3   38.40    7.80
 -10  -2   3   29.80    8.70
 -10   2   3   37.70    9.20
  10   2  -3   40.80    6.50
   9  -2  -3  175.48   11.40
  -9  -2   3  168.98   14.60
  -9  -2   3  190.38   15.30
   9   2  -3  191.08   12.50
  -9   2   3  155.28   14.70
  -8  -2   3  124.29   12.00
  -8  -2   3   95.39   10.80
   8   2  -3  113.79    9.00
  -8   2   3  105.59   11.20
  -7  -2   3  588.04   32.70
  -7  -2   3  553.54   32.00
  -7  -2   3  609.04   32.80
   7   2  -3  627.54   31.00
   7   2  -3  580.74   32.70
  -7   2   3  594.54   32.70
  -6  -2   3  115.29   10.40
  -6  -2   3  131.39   10.50
   6  -2  -3  137.69    9.10
  -6  -2   3  119.79   10.00
  -6   2   3  123.39   10.50
   6   2  -3  128.19   10.50
  -6   2   3  139.79    8.40
   6   2  -3  133.19    8.70
  -5  -2   3 2294.27  116.19
  -5  -2   3 2371.46  116.79
   5  -2  -3 2487.35  115.59
  -5  -2   3 2417.86  116.49
   5   2  -3 2321.47  115.19
  -5   2   3 2366.96  116.39
   5   2  -3 2153.38  116.49
  -5   2   3 2399.76  114.99
  -5   2   3 2395.26  115.29
  -4  -2   3    4.80    2.60
  -4  -2   3    6.90    2.20
  -4  -2   3    5.00    3.30
   4   2  -3    6.40    3.40
  -4   2   3    8.10    2.10
   4   2  -3    2.30    2.20
   4   2  -3    3.60    2.20
  -4   2   3    6.30    2.60
  -4   2   3    5.20    3.10
  -3  -2   3 3157.98  161.18
   3  -2  -3 3302.97  159.68
  -3  -2   3 3176.18  159.38
  -3  -2   3 3269.87  159.38
  -3  -2   3 3507.25  160.78
  -3   2   3 3532.45  159.68
   3   2  -3 3105.19  160.48
  -3   2   3 3310.17  160.08
  -3   2   3 3192.68  159.48
  -2  -2   3  364.06   19.10
   2  -2  -3  402.86   19.50
  -2  -2   3  395.46   20.30
  -2  -2   3  359.86   19.10
  -2   2   3  368.76   19.40
  -2   2   3  391.46   19.30
   2   2  -3  339.47   20.00
  -2   2   3  372.76   19.40
  -1  -2   3  375.66   19.40
   1  -2  -3  407.16   19.20
   1  -2  -3  380.56   19.90
  -1  -2   3  397.86   20.20
  -1   2   3  402.06   19.90
   1   2  -3  329.27   20.10
   1   2  -3  364.26   20.10
  -1   2   3  382.26   19.80
  -1   2   3  404.46   19.20
   0  -2  -3  653.63   34.50
   0  -2   3  757.92   34.40
   0  -2   3  687.03   33.60
   0   2   3  653.13   34.50
   0   2  -3  659.73   34.30
   0   2   3  706.03   34.00
   0   2   3  652.53   34.50
   0   2  -3  694.43   34.30
  -1  -2  -3   38.10    4.60
   1  -2   3   53.49    4.60
   1   2   3   42.60    4.90
  -1   2  -3   51.49    4.50
  -1   2  -3   56.49    4.40
  -1   2  -3   48.40    4.50
   2  -2   3  193.88   11.30
  -2  -2  -3  218.08   13.00
  -2  -2  -3  186.68   11.00
  -2  -2  -3  198.48   12.30
  -2   2  -3  198.88   11.10
  -2   2  -3  196.48   11.60
  -2   2  -3  209.28   11.10
   2   2   3  216.68   12.50
  -3  -2  -3  703.03   38.70
  -3  -2  -3  729.43   37.50
   3  -2   3  807.52   38.00
  -3  -2  -3  756.22   39.00
   3  -2   3  813.02   38.00
  -3   2  -3  796.72   37.70
  -3   2  -3  770.02   38.60
   3   2   3  662.73   38.70
  -4  -2  -3  323.47   18.30
   4  -2   3  315.47   16.70
  -4  -2  -3  298.27   18.00
  -4   2  -3  305.07   17.90
   4   2   3  299.27   18.10
   5  -2   3 1091.29   53.49
  -5  -2  -3 1084.99   54.59
  -5  -2  -3 1038.80   54.69
  -5   2  -3 1047.30   54.69
   5   2   3 1075.99   54.79
   6  -2   3  432.46   23.60
  -6  -2  -3  446.56   25.70
  -6  -2  -3  438.66   24.80
  -6  -2  -3  419.66   24.90
  -6   2  -3  449.16   25.40
   6   2   3  451.05   25.20
  -7  -2  -3 1435.46   77.89
  -7  -2  -3 1562.74   78.89
   7   2   3 1516.75   78.29
  -7   2  -3 1569.84   78.69
   7   2   3 1618.54   77.99
  -8  -2  -3   -4.80    4.80
  -8  -2  -3    4.20    6.00
   8   2   3   -1.00    5.40
  -8   2  -3   -1.30    5.70
  -9  -2  -3  443.86   27.00
  -9  -2  -3  420.76   28.00
   9   2   3  420.66   26.30
  -9   2  -3  451.65   28.00
 -10  -2  -3    3.60    7.30
 -10  -2  -3   14.00    7.00
  10   2   3    5.10    6.60
 -10   2  -3    5.10    7.80
 -11  -2  -3  160.58   18.20
 -11  -2  -3  179.88   16.60
 -11   2  -3  178.78   17.90
  11   2   3  181.98   16.30
 -12  -2  -3   -7.90    9.50
 -12  -2  -3   -7.20    7.40
 -12   2  -3    0.20    8.70
 -13  -2  -3    7.60   13.40
 -13   2  -3    0.90   10.80
 -13  -3   3   12.50   10.70
 -13  -3   3   16.10    8.60
 -13   3   3    5.40    8.70
 -12  -3   3  187.08   19.90
 -12  -3   3  231.18   19.10
 -12   3   3  192.38   19.40
 -11  -3   3   38.80   10.30
 -11  -3   3   42.40    9.90
 -11   3   3   41.70   10.40
 -10  -3   3  337.87   23.40
 -10  -3   3  324.17   23.20
 -10   3   3  348.47   23.80
  10   3  -3  330.37   20.20
  -9  -3   3  136.09   13.50
  -9  -3   3  113.49   13.10
  -9   3   3  114.99   12.50
  -8  -3   3  787.52   41.30
  -8  -3   3  768.82   40.90
  -8   3   3  693.93   40.60
   8   3  -3  753.32   38.90
   8   3  -3  726.83   41.10
  -7  -3   3    0.30    4.20
  -7  -3   3   -0.80    4.70
   7   3  -3   -0.20    3.60
   7   3  -3    3.30    4.60
  -7   3   3    0.40    4.90
  -6  -3   3    0.40    4.30
  -6  -3   3    4.20    4.60
   6   3  -3    2.60    2.90
   6   3  -3    3.30    3.90
  -5  -3   3   17.20    4.40
  -5  -3   3    9.20    2.60
  -5   3   3   13.60    4.20
   5   3  -3    9.10    4.10
   5   3  -3    7.70    3.10
  -4  -3   3  170.08   13.20
   4  -3  -3  232.98   11.80
  -4  -3   3  207.58   11.70
   4   3  -3  195.18   13.40
   4   3  -3  210.28   11.90
  -4   3   3  215.58   12.90
  -3  -3   3  504.25   26.40
  -3  -3   3  454.35   27.50
   3  -3  -3  582.04   26.50
  -3   3   3  529.75   27.10
   3   3  -3  515.65   27.70
  -2  -3   3  209.38   12.20
   2  -3  -3  241.18   12.40
  -2  -3   3  240.48   13.60
   2  -3  -3  215.28   11.60
  -2   3   3  215.78   12.70
  -2   3   3  236.58   12.20
   2   3  -3  211.08   13.30
  -2   3   3  228.78   12.20
   1  -3  -3   47.20    4.70
   1  -3  -3   53.89    4.00
  -1  -3   3   53.69    5.00
   1   3  -3   43.60    4.60
  -1   3   3   51.79    4.60
   1   3  -3   49.10    4.70
  -1   3   3   50.29    4.10
   0  -3   3 1575.04   75.09
   0  -3  -3 1450.75   75.19
   0  -3  -3 1553.04   74.79
   0   3   3 1595.64   75.29
   0   3   3 1517.35   74.79
   0   3   3 1532.95   75.19
   0   3  -3 1527.15   74.99
   0   3  -3 1458.55   74.99
   1  -3   3  890.61   43.70
  -1  -3  -3  871.01   44.60
   1   3   3  891.51   44.10
   1   3   3  840.52   44.50
  -1   3  -3  843.82   43.80
  -1   3  -3  914.91   43.70
  -1   3  -3  906.91   43.80
   2  -3   3 4581.24  215.98
  -2  -3  -3 4616.74  217.28
   2   3   3 4359.66  216.58
   2   3   3 4111.89  216.98
  -2   3  -3 4593.64  216.48
  -3  -3  -3  495.95   25.60
  -3  -3  -3  455.85   23.90
   3  -3   3  479.25   23.90
   3   3   3  478.25   25.50
  -3   3  -3  448.46   24.80
   3   3   3  451.45   24.80
  -4  -3  -3 2149.39  103.59
  -4  -3  -3 2070.49  101.49
   4   3   3 2041.90  102.79
  -4   3  -3 2118.49  103.09
   4   3   3 2030.10  103.39
  -5  -3  -3  306.67   18.80
   5   3   3  314.27   18.90
  -5   3  -3  308.07   18.50
   5   3   3  290.97   17.90
  -6  -3  -3   30.10    6.10
   6   3   3   34.30    5.80
  -6   3  -3   28.70    6.30
   6   3   3   35.00    6.40
  -7  -3  -3    9.20    5.60
  -7  -3  -3    4.20    6.20
  -7   3  -3    3.50    5.50
   7   3   3   11.40    5.30
   7   3   3    8.60    5.20
  -8  -3  -3    6.70    6.30
  -8  -3  -3    2.90    5.70
   8   3   3   -0.70    5.40
  -8   3  -3    4.20    6.20
  -9  -3  -3   11.80    7.50
  -9  -3  -3   13.10    7.40
   9   3   3    0.20    5.90
  -9   3  -3   -2.50    5.90
 -10  -3  -3  180.88   18.70
 -10  -3  -3  213.78   17.60
  10   3   3  185.58   16.20
 -10   3  -3  162.28   16.80
 -11  -3  -3    5.80   10.00
 -11  -3  -3   24.50    8.70
 -11   3  -3    8.40    9.50
  11   3   3   15.80    7.50
 -12  -3  -3  128.99   14.70
 -12  -3  -3   82.89   15.00
 -12   3  -3  118.49   17.20
  12   3   3   93.49   12.40
 -13  -4   3   19.20    9.60
 -13  -4   3   25.90   11.30
 -13   4   3   33.00   10.90
 -12  -4   3   -2.90    8.00
 -12  -4   3   24.10   10.50
 -12   4   3   -7.00    9.00
 -11  -4   3    8.20    8.70
 -11  -4   3   -3.80    8.20
 -11   4   3   -6.40    7.10
 -10  -4   3    4.20    7.20
 -10  -4   3    8.10    7.60
  10   4  -3    9.60    5.40
 -10   4   3    1.30    6.60
  -9  -4   3   15.30    6.80
  -9  -4   3   14.40    7.10
  -9   4   3   16.00    7.30
   9   4  -3   22.20    5.60
  -8  -4   3  193.38   16.10
  -8  -4   3  213.38   16.10
  -8   4   3  196.98   15.90
   8   4  -3  185.08   15.80
   8   4  -3  192.18   13.50
  -7  -4   3 1088.59   57.59
  -7  -4   3 1106.19   57.09
  -7   4   3 1114.79   57.19
   7   4  -3 1094.19   55.49
   7   4  -3 1060.39   57.49
  -6  -4   3  552.54   27.70
  -6  -4   3  444.06   30.30
   6   4  -3  597.24   31.20
   6   4  -3  561.54   28.90
  -6   4   3  573.44   30.30
  -5  -4   3 2083.79  105.79
  -5  -4   3 2186.08  108.09
  -5   4   3 2146.29  107.39
   5   4  -3 2090.69  106.39
   5   4  -3 2324.37  108.29
  -4  -4   3 1182.18   56.09
  -4  -4   3 1029.40   57.69
   4   4  -3 1114.19   57.69
  -4   4   3 1181.28   57.19
   3  -4  -3 2371.86  110.39
  -3  -4   3 2070.79  111.79
  -3  -4   3 2302.07  110.59
   3   4  -3 2294.57  111.89
  -3   4   3 2266.67  111.29
  -2  -4   3 2266.07  119.09
   2  -4  -3 2564.34  117.89
   2  -4  -3 2430.76  118.19
   2   4  -3 2392.46  119.09
  -2   4   3 2407.66  117.89
  -2   4   3 2460.75  117.99
  -1  -4   3  377.76   20.10
   1  -4  -3  428.76   19.60
   1  -4  -3  356.46   19.50
  -1   4   3  395.86   19.60
   1   4  -3  369.36   21.00
   1   4  -3  296.37   19.80
   0  -4   3 1599.04   77.59
   0  -4  -3 1392.46   77.69
   0   4   3 1615.64   77.39
   0   4  -3 1642.44   77.59
   0   4   3 1595.94   77.79
   0   4   3 1598.04   77.79
   1  -4   3  124.59    7.50
  -1  -4  -3  109.49    8.70
  -1   4  -3  113.89    7.60
   1   4   3  108.39    8.60
  -1   4  -3  127.79    7.30
   1   4   3  111.79    8.10
  -1   4  -3  109.59    8.20
   2  -4   3    3.10    1.90
  -2  -4  -3    6.60    3.30
   2   4   3   -5.10    2.50
   2   4   3    6.50    3.30
  -2   4  -3    0.10    2.80
  -3  -4  -3  568.34   32.10
  -3   4  -3  615.34   31.50
   3   4   3  608.64   32.20
   3   4   3  611.24   31.40
  -4  -4  -3  538.35   28.30
  -4  -4  -3  520.95   30.30
  -4   4  -3  577.84   29.90
   4   4   3  592.64   30.60
   4   4   3  547.05   29.60
  -5  -4  -3 1425.16   70.09
  -5  -4  -3 1403.96   70.09
  -5  -4  -3 1306.97   72.59
  -5   4  -3 1461.95   72.29
   5   4   3 1416.86   71.79
   5   4   3 1548.84   72.99
  -6  -4  -3  147.19   12.90
  -6   4  -3  163.28   12.50
   6   4   3  135.29   12.30
   6   4   3  123.89   11.50
  -7  -4  -3 1293.87   64.69
   7   4   3 1246.08   63.49
  -7   4  -3 1208.38   64.09
   7   4   3 1181.38   64.39
  -8  -4  -3  162.68   15.90
  -8  -4  -3  163.88   15.40
   8   4   3  169.48   14.30
  -8   4  -3  181.58   15.40
  -9  -4  -3  601.64   37.40
  -9  -4  -3  633.34   36.90
   9   4   3  630.74   35.70
  -9   4  -3  626.24   36.90
 -10  -4  -3   83.19   11.90
 -10  -4  -3   87.59   13.70
  10   4   3   66.19   10.40
 -10   4  -3   77.89   12.50
 -11  -4  -3   57.19   10.90
 -11  -4  -3   38.40   10.30
  11   4   3   41.00    9.20
 -11   4  -3   25.50   10.00
 -12  -4  -3    5.20    9.90
 -12  -4  -3    4.80    8.40
 -12   4  -3    5.30    9.10
  12   4   3    7.40    7.50
 -13  -5   3   40.10   11.10
 -13  -5   3   31.50   10.90
 -13   5   3   49.90   13.20
 -12  -5   3   93.99   14.10
 -12  -5   3   59.19   12.00
 -12   5   3   62.89   12.50
 -11  -5   3   67.99   12.50
 -11  -5   3   81.59   12.70
 -11   5   3  108.29   14.10
 -10  -5   3  282.67   23.00
 -10  -5   3  306.87   22.50
  10   5  -3  320.87   19.60
 -10   5   3  275.67   22.20
  -9  -5   3  277.77   21.40
  -9  -5   3  310.37   21.10
  -9   5   3  276.27   20.90
   9   5  -3  292.47   18.70
  -8  -5   3  234.68   19.30
  -8  -5   3  268.67   19.10
   8   5  -3  264.67   19.50
  -8   5   3  270.47   19.00
   8   5  -3  275.37   17.20
  -7  -5   3   25.00    7.50
  -7   5   3   26.20    7.20
   7   5  -3   29.10    7.20
  -6  -5   3  822.52   45.20
  -6  -5   3  818.82   42.10
   6   5  -3  807.42   43.00
   6   5  -3  885.91   45.30
  -6   5   3  841.02   44.30
  -5  -5   3   -1.90    4.20
  -5  -5   3    0.30    3.00
   5   5  -3    9.00    4.60
  -5   5   3    3.30    3.80
  -4  -5   3  139.99   11.80
  -4  -5   3  160.28   10.00
   4   5  -3  160.28   12.30
  -4   5   3  157.38   11.40
  -3  -5   3   69.89    8.00
   3  -5  -3   79.19    5.50
  -3   5   3   79.19    7.00
   3   5  -3   60.09    7.10
   2  -5  -3  410.66   21.30
  -2  -5   3  402.76   22.60
  -2   5   3  435.26   21.10
  -2   5   3  396.06   21.10
   2   5  -3  390.56   22.50
   1  -5  -3 1335.97   63.39
  -1  -5   3 1241.28   63.79
  -1   5   3 1335.17   63.29
   1   5  -3 1248.58   63.69
   1   5  -3 1235.08   63.49
  -1   5   3 1251.87   63.09
   0  -5  -3 4531.25  244.58
   0  -5   3 4968.10  244.48
   0   5   3 5495.15  244.88
   0   5   3 5245.88  244.68
   0   5  -3 4870.51  244.38
   0   5   3 5071.39  244.38
  -1  -5  -3 1819.82   86.39
   1  -5   3 1703.03   85.19
  -1   5  -3 1812.12   84.99
  -1   5  -3 1755.02   85.09
   1   5   3 1614.14   85.99
   1   5   3 1698.03   85.59
   2  -5   3 1040.20   50.99
  -2  -5  -3 1037.70   52.69
   2   5   3 1009.40   52.59
   2   5   3 1017.30   51.99
  -2   5  -3 1046.70   51.89
  -3  -5  -3 1418.76   70.59
  -3   5  -3 1362.46   69.59
   3   5   3 1341.87   69.59
   3   5   3 1438.96   70.59
  -4  -5  -3  361.16   21.10
   4   5   3  326.97   19.80
   4   5   3  352.96   21.00
  -4   5  -3  342.07   20.20
  -5  -5  -3   36.10    4.40
  -5  -5  -3   23.80    6.20
   5   5   3   39.10    7.10
   5   5   3   40.30    6.30
  -6  -5  -3  308.97   16.70
  -6  -5  -3  307.87   16.70
  -6  -5  -3  318.37   20.70
   6   5   3  319.77   20.50
   6   5   3  321.07   19.50
  -6   5  -3  269.67   19.50
  -7  -5  -3    1.10    6.10
   7   5   3   -1.20    5.10
  -7   5  -3   -4.60    5.50
   7   5   3   -9.60    5.40
  -8  -5  -3   37.30    8.40
  -8  -5  -3   11.00    7.50
  -8   5  -3    4.50    6.70
   8   5   3    7.00    5.90
  -9  -5  -3   27.10    8.80
  -9  -5  -3   30.20    8.10
  -9   5  -3   23.10    8.10
   9   5   3   18.50    7.50
 -10  -5  -3   41.10   10.90
 -10  -5  -3   75.99   11.90
 -10   5  -3   61.09   11.20
  10   5   3   47.50    9.50
 -11  -5  -3   48.60   13.50
 -11  -5  -3   37.50   10.80
 -11   5  -3   42.90   11.10
  11   5   3   40.80    8.90
 -12  -5  -3  181.28   19.90
  12   5   3  148.99   15.70
 -12   5  -3  124.49   17.20
 -13  -6   3   27.00   12.80
 -13  -6   3   55.29   12.40
 -13   6   3   16.10    9.00
 -12  -6   3    3.30    8.90
 -12  -6   3   18.00    9.00
 -12   6   3   -0.20    9.60
 -11  -6   3    0.80    8.20
 -11  -6   3    7.70    7.70
 -11   6   3   11.10    8.90
 -10  -6   3   12.00    8.50
 -10  -6   3    1.40    6.90
 -10   6   3    7.20    7.40
  -9  -6   3   55.09   10.30
  -9  -6   3   40.50    9.80
  -9   6   3   47.50    9.60
  -8  -6   3   79.39   10.80
  -8  -6   3   62.19    9.90
  -8   6   3   72.79   11.00
   8   6  -3   78.89    8.80
   8   6  -3   94.79   12.70
  -7  -6   3  403.16   21.80
  -7  -6   3  444.46   26.50
  -7   6   3  417.06   25.10
   7   6  -3  356.56   25.30
  -6  -6   3  978.50   53.99
  -6  -6   3  999.80   50.89
   6   6  -3 1035.00   53.89
  -6   6   3 1021.00   53.09
  -5  -6   3 1414.86   68.29
  -5  -6   3 1307.67   70.39
   5   6  -3 1366.26   70.49
  -5   6   3 1376.66   69.79
  -4  -6   3  395.46   23.60
  -4   6   3  411.36   22.90
   4   6  -3  392.66   23.60
  -3  -6   3  879.51   45.50
   3   6  -3  854.11   45.40
  -2  -6   3  403.46   22.60
   2  -6  -3  423.86   21.10
  -2   6   3  415.16   20.90
  -2   6   3  393.76   20.90
   2   6  -3  346.27   22.40
   1  -6  -3 1247.78   64.39
  -1  -6   3 1235.78   64.89
   1   6  -3 1272.87   64.69
  -1   6   3 1252.77   64.19
   1   6  -3 1365.66   64.99
  -1   6   3 1380.46   64.39
   0  -6  -3  600.64   32.90
   0  -6   3  639.14   32.70
   0   6   3  634.14   32.50
   0   6   3  643.54   32.90
   0   6   3  581.24   32.70
   0   6  -3  674.93   32.70
  -1  -6  -3   16.20    4.20
   1  -6   3   29.70    3.80
   1   6   3   22.30    4.20
  -1   6  -3   23.80    3.10
  -1   6  -3   18.70    3.60
   1   6   3   15.80    4.20
   2  -6   3   54.89    5.00
  -2  -6  -3   74.69    8.10
   2   6   3   48.70    5.90
  -2   6  -3   62.79    6.60
   2   6   3   68.79    7.70
  -3  -6  -3  917.51   48.10
  -3   6  -3  968.00   47.40
   3   6   3  959.40   47.30
   3   6   3  831.12   47.80
  -4  -6  -3   40.00    6.80
   4   6   3   59.99    6.80
   4   6   3   47.90    7.50
  -4   6  -3   44.50    6.50
  -5  -6  -3 1119.49   55.69
  -5   6  -3 1014.10   54.39
   5   6   3 1065.19   55.39
   5   6   3  982.80   53.89
  -6  -6  -3  851.71   43.40
  -6  -6  -3  843.12   43.50
  -6  -6  -3  759.22   46.60
  -6   6  -3  872.91   46.20
   6   6   3  906.91   47.20
   6   6   3  932.11   45.90
  -7  -6  -3 1051.89   53.79
   7   6   3  979.10   51.99
  -7   6  -3  923.51   52.49
   7   6   3  974.10   53.49
  -8  -6  -3  202.08   19.40
   8   6   3  262.07   18.30
   8   6   3  264.97   20.60
  -8   6  -3  268.47   19.50
  -9  -6  -3  166.98   16.80
  -9  -6  -3  167.88   18.10
   9   6   3  184.58   16.00
  -9   6  -3  164.48   16.50
 -10  -6  -3   93.99   14.50
 -10  -6  -3   88.29   14.10
 -10   6  -3   71.29   12.40
  10   6   3   77.49   11.30
 -11  -6  -3   37.30   10.80
 -11  -6  -3   61.69   13.20
 -11   6  -3   48.30   12.50
  11   6   3   36.40    9.80
 -12  -6  -3   -4.50    8.00
 -12  -6  -3   -3.90   11.50
  12   6   3   -6.00    7.20
 -12   6  -3  -25.40    8.80
 -12  -7   3   69.29   14.30
 -12  -7   3   43.50   12.50
 -12   7   3   60.19   12.90
 -11  -7   3  139.69   18.10
 -11  -7   3  148.19   16.30
 -11   7   3   89.59   14.00
 -10  -7   3   96.79   13.60
 -10  -7   3   96.19   14.10
 -10   7   3   95.49   14.00
  -9  -7   3  188.28   17.70
  -9  -7   3  200.38   19.70
  -9   7   3  216.08   19.20
  -8  -7   3  318.97   18.00
  -8  -7   3  305.67   23.50
  -8   7   3  344.67   22.70
   8   7  -3  336.77   23.60
  -7  -7   3  384.56   25.70
  -7  -7   3  385.26   21.20
  -7   7   3  393.96   24.50
   7   7  -3  350.26   25.00
  -6  -7   3   76.79    7.90
  -6  -7   3  114.99   11.90
   6   7  -3  102.09   12.20
  -6   7   3  100.79   11.00
  -5  -7   3    2.40    3.80
  -5  -7   3   -0.90    5.50
   5   7  -3    0.50    5.00
  -5   7   3    3.60    5.00
  -4  -7   3    1.70    4.70
   4   7  -3    3.40    4.60
  -4   7   3    5.60    4.70
  -3  -7   3  277.27   17.20
   3   7  -3  245.28   17.00
  -2  -7   3  804.32   42.40
   2  -7  -3  856.51   41.10
  -2   7   3  836.32   40.70
   2   7  -3  751.52   42.20
  -2   7   3  777.12   40.50
  -1  -7   3 1434.06   72.09
   1  -7  -3 1431.16   71.59
  -1   7   3 1440.16   71.39
   1   7  -3 1375.46   71.99
  -1   7   3 1466.45   71.39
   1   7  -3 1452.25   71.79
   0  -7  -3  525.15   27.50
   0  -7   3  513.45   27.10
   0   7  -3  490.85   26.60
   0   7  -3  484.75   27.10
   0   7   3  545.95   27.50
   0   7   3  490.75   27.20
   1  -7   3 1751.72   80.99
  -1  -7  -3 1579.64   81.89
   1   7   3 1620.44   81.39
  -1   7  -3 1596.04   80.39
  -1   7  -3 1558.74   80.49
   1   7   3 1690.73   81.89
   2  -7   3 1375.06   66.89
  -2  -7  -3 1330.77   68.19
   2   7   3 1283.27   67.39
   2   7   3 1360.36   68.19
  -3  -7  -3  260.97   17.80
  -3   7  -3  278.37   17.00
   3   7   3  266.17   18.00
   3   7   3  291.87   17.10
  -4  -7  -3  522.25   29.10
   4   7   3  521.25   29.10
   4   7   3  466.45   27.60
  -4   7  -3  471.15   27.80
  -5  -7  -3  323.67   22.20
   5   7   3  339.87   20.90
  -5   7  -3  334.57   21.20
   5   7   3  341.97   22.30
  -6  -7  -3  125.29    9.40
  -6  -7  -3  138.99   14.00
  -6   7  -3  124.79   12.30
   6   7   3  117.49   12.60
   6   7   3  106.89   11.40
  -7  -7  -3   83.69   10.80
  -7  -7  -3   57.49    6.00
  -7   7  -3   48.20    9.10
   7   7   3   58.29    9.60
   7   7   3   56.29    9.10
  -8  -7  -3    9.20    7.70
   8   7   3   12.90    8.00
  -8   7  -3   19.80    8.60
   8   7   3   12.00    7.40
  -9  -7  -3   62.69   11.90
  -9  -7  -3   59.79   11.60
   9   7   3   59.39   10.20
  -9   7  -3   56.39   11.30
 -10  -7  -3   82.39   14.00
 -10  -7  -3  119.39   15.40
  10   7   3  108.39   13.00
 -10   7  -3   91.09   13.80
 -11  -7  -3   60.09   12.80
 -11  -7  -3   48.00   13.80
 -11   7  -3   36.90   11.10
  11   7   3   65.39   11.20
 -12  -7  -3   65.59   13.90
 -12  -7  -3   43.30   13.20
  12   7   3   39.70   10.80
 -12   7  -3   56.79   12.90
 -12  -8   3   -1.80    9.40
 -12  -8   3   28.60   11.50
 -12   8   3    3.90   10.20
 -11  -8   3  -13.00    8.20
 -11  -8   3    9.60   10.50
 -11   8   3    1.70    9.40
 -10  -8   3   -0.70    8.90
 -10  -8   3   -1.70    9.10
 -10   8   3    1.50    7.60
  -9  -8   3   51.99   11.50
  -9   8   3   44.10   10.00
   9   8  -3   25.70   12.10
  -8  -8   3  105.09   13.80
  -8  -8   3  124.39   10.50
   8   8  -3  144.09   15.00
  -8   8   3  131.19   13.70
  -7  -8   3   38.80    6.20
  -7  -8   3   43.00    9.20
  -7   8   3   40.10    8.00
   7   8  -3   65.09   10.30
  -6  -8   3  652.43   36.60
  -6  -8   3  627.24   32.90
  -6   8   3  600.64   35.10
   6   8  -3  583.44   35.90
  -5  -8   3  368.76   25.00
  -5   8   3  380.06   24.00
   5   8  -3  439.66   25.70
  -4  -8   3  748.03   40.20
   4   8  -3  698.83   39.80
  -3  -8   3  909.31   50.09
   3   8  -3  990.00   50.29
  -2  -8   3 1239.28   63.89
   2  -8  -3 1173.28   62.29
   2   8  -3 1326.67   63.99
  -2   8   3 1290.97   61.99
  -2   8   3 1205.68   61.89
  -1  -8   3  213.08   13.40
   1  -8  -3  190.78   12.70
   1   8  -3  183.58   13.40
  -1   8   3  195.18   12.70
   1   8  -3  211.68   12.90
  -1   8   3  202.98   12.40
   0  -8   3  161.98   10.60
   0  -8  -3  149.19   10.70
   0   8   3  140.59   10.30
   0   8  -3  148.29    9.80
   0   8   3  142.89   10.90
   0   8  -3  140.69   10.60
  -1  -8  -3   67.99    7.10
   1  -8   3   39.10    5.30
   1   8   3   51.79    7.00
  -1   8  -3   48.60    4.80
   1   8   3   43.10    6.20
  -1   8  -3   40.50    5.00
  -2  -8  -3   -2.60    3.50
   2   8   3    5.60    4.20
   2   8   3    0.60    3.90
  -3  -8  -3   94.79   10.00
   3   8   3  100.29   10.70
   3   8   3   97.99    9.60
  -4  -8  -3  337.67   23.20
  -4   8  -3  389.16   22.20
   4   8   3  346.77   21.80
   4   8   3  367.96   23.20
  -5  -8  -3  251.87   20.00
   5   8   3  272.27   18.50
  -5   8  -3  298.87   19.20
   5   8   3  289.07   20.30
  -6  -8  -3  605.34   34.80
  -6   8  -3  551.24   33.20
   6   8   3  580.94   32.90
   6   8   3  550.44   34.40
  -7  -8  -3  229.38   14.90
  -7  -8  -3  268.37   20.70
   7   8   3  240.78   18.30
  -7   8  -3  248.38   19.20
  -8  -8  -3  319.27   24.90
   8   8   3  322.47   22.60
   8   8   3  341.67   25.20
  -8   8  -3  325.77   23.80
  -9  -8  -3  185.28   18.90
   9   8   3  164.28   15.70
  -9   8  -3  154.68   17.30
 -10  -8  -3   54.19   13.00
 -10  -8  -3   76.49   14.30
  10   8   3   71.99   11.80
 -10   8  -3   56.29   11.80
 -11  -8  -3   83.79   15.30
 -11  -8  -3   80.59   15.70
  11   8   3   60.79   11.80
 -11   8  -3   68.49   13.00
 -12  -9   3   23.40   12.90
 -12  -9   3   26.30   10.10
 -12   9   3   15.90   10.30
 -11  -9   3   73.59   14.60
 -11  -9   3   83.79   17.00
 -11   9   3  115.29   16.10
 -10  -9   3  123.69   16.00
 -10  -9   3   93.09   14.80
 -10   9   3  130.59   16.20
  -9  -9   3  300.57   25.30
  -9   9   3  280.27   23.30
   9   9  -3  309.57   24.40
  -8  -9   3   45.30   12.00
  -8  -9   3   31.50    5.70
   8   9  -3   20.30    8.40
  -8   9   3   30.60    9.10
  -7  -9   3  183.28   13.10
  -7  -9   3  160.18   16.90
  -7   9   3  195.38   17.80
   7   9  -3  162.38   17.20
  -6  -9   3   66.59   10.60
  -6  -9   3   60.49    7.10
   6   9  -3   57.99   10.20
  -6   9   3   59.09    9.10
  -5  -9   3   27.10    7.50
   5   9  -3   23.70    7.90
  -4  -9   3    2.70    5.50
   4   9  -3    2.80    6.00
  -3  -9   3  315.87   20.60
   3   9  -3  310.67   20.70
   2  -9  -3   30.30    4.60
  -2  -9   3   38.10    6.80
   2   9  -3   27.00    6.10
  -2   9   3   34.00    4.60
   1  -9  -3  499.15   28.50
  -1  -9   3  577.84   29.60
   1   9  -3  552.24   29.40
  -1   9   3  581.84   28.60
   1   9  -3  461.75   28.40
  -1   9   3  503.45   28.30
   0  -9   3  206.18   13.10
   0  -9  -3  183.98   13.00
   0   9  -3  182.98   12.30
   0   9   3  185.78   13.50
   0   9  -3  208.48   13.50
   0   9   3  200.28   12.90
  -1  -9  -3 1885.81   89.09
   1  -9   3 1720.83   87.59
  -1   9  -3 1743.53   87.09
  -1   9  -3 1698.23   87.19
   1   9   3 1811.42   88.89
   1   9   3 1721.23   88.69
  -2  -9  -3  781.12   41.40
   2   9   3  737.03   41.20
  -3  -9  -3  904.91   47.20
   3   9   3  884.51   46.10
   3   9   3  811.62   46.70
  -4  -9  -3  257.67   18.70
   4   9   3  215.08   16.50
   4   9   3  248.78   18.20
  -5  -9  -3  639.94   36.90
  -5   9  -3  593.54   35.40
   5   9   3  626.44   35.10
   5   9   3  630.04   36.80
  -6  -9  -3    4.40    6.90
   6   9   3    2.70    6.20
   6   9   3    8.40    7.00
  -6   9  -3    5.00    6.20
  -7  -9  -3   -2.50    4.00
  -7  -9  -3    5.00    7.60
   7   9   3    6.80    6.20
   7   9   3   -5.70    6.40
  -7   9  -3   10.60    7.00
  -8  -9  -3   17.50    4.80
  -8  -9  -3   23.90   10.50
  -8   9  -3   21.80    9.00
   8   9   3   24.60    8.40
   8   9   3   17.10    8.60
  -9  -9  -3   62.99   12.10
   9   9   3   49.10   10.70
  -9   9  -3   42.40   11.00
 -10  -9  -3   25.40   12.60
 -10  -9  -3   27.40   11.50
  10   9   3   12.70    8.30
 -10   9  -3   28.20   10.90
 -11  -9  -3   72.79   14.30
 -11  -9  -3  125.99   17.30
 -11   9  -3   74.79   15.10
  11   9   3   87.39   12.60
 -11 -10   3    6.50   11.30
 -11 -10   3  -12.40    9.10
 -11  10   3    2.80   11.20
 -10 -10   3   12.30   10.70
 -10 -10   3    9.10   11.30
 -10  10   3   16.00    8.40
  -9 -10   3   -2.70    9.10
   9  10  -3   -3.10    8.30
  -9  10   3    4.10    9.20
  -8 -10   3  100.39    9.50
  -8 -10   3   97.49   14.70
  -8  10   3  101.49   14.30
   8  10  -3   96.59   13.40
  -7 -10   3   68.39    8.40
  -7 -10   3   71.49   11.50
   7  10  -3   73.79   12.40
  -6 -10   3  631.84   37.00
  -6 -10   3  577.24   32.50
   6  10  -3  582.54   36.30
  -5 -10   3   15.70    7.90
   5  10  -3   16.20    7.50
  -4 -10   3 1515.45   80.19
   4  10  -3 1569.64   80.09
  -3 -10   3  118.29   11.90
   3  10  -3  112.79   12.10
  -2 -10   3 1149.48   59.09
   2  10  -3 1142.29   58.89
  -2  10   3 1107.99   56.59
  -2  10   3 1111.59   56.59
  -1 -10   3   91.89    9.60
  -1  10   3   94.09    8.20
  -1  10   3   89.69    8.50
   1  10  -3   89.19    9.50
   0 -10   3   58.49    7.00
   0 -10  -3   36.00    6.10
   0  10  -3   49.60    6.60
   0  10   3   67.19    8.00
   0  10  -3   54.59    6.30
   0  10   3   29.70    5.50
  -1 -10  -3   31.80    5.90
  -1  10  -3   33.40    5.00
  -1  10  -3   25.80    4.40
   1  10   3   20.10    6.00
  -2 -10  -3  164.58   13.70
   2  10   3  170.28   14.10
  -3 -10  -3   32.20    7.10
   3  10   3   23.90    7.00
  -4 -10  -3  289.67   21.10
   4  10   3  279.57   19.40
   4  10   3  286.47   20.90
  -5 -10  -3  201.88   18.70
   5  10   3  235.28   19.00
   5  10   3  231.58   17.40
  -6 -10  -3  500.95   31.10
  -6  10  -3  429.26   29.00
   6  10   3  441.16   28.60
   6  10   3  485.35   30.80
  -7 -10  -3   30.40    9.80
  -7  10  -3   32.40    9.90
   7  10   3   46.80    9.50
   7  10   3   49.70   11.50
  -8 -10  -3  383.66   27.80
  -8 -10  -3  309.27   21.60
  -8  10  -3  382.96   26.10
   8  10   3  321.67   26.30
   8  10   3  360.26   24.70
  -9 -10  -3  114.29   17.20
   9  10   3  105.19   14.30
  -9  10  -3  119.19   16.00
 -10 -10  -3  164.28   20.10
 -10  10  -3  157.88   18.90
  10  10   3  133.39   15.40
 -11 -10  -3    0.10   12.80
 -11 -10  -3    1.70   11.40
 -11  10  -3   10.40   12.10
  11  10   3   10.50    8.40
 -11 -11   3   84.19   16.30
 -11 -11   3   68.59   15.10
 -11  11   3  100.59   15.20
 -10 -11   3   19.60   10.70
  -9 -11   3  183.38   20.10
   9  11  -3  179.58   20.60
  -8 -11   3   21.70   10.00
  -8 -11   3   11.70    5.70
   8  11  -3    5.70    8.50
  -7 -11   3  165.88   17.60
  -7 -11   3  175.18   13.80
   7  11  -3  183.48   19.10
  -6 -11   3   50.69    7.10
  -6 -11   3   54.69   11.70
   6  11  -3   24.00    9.50
  -5 -11   3   10.40    7.30
   5  11  -3    2.70    6.90
  -4 -11   3    0.80    5.80
   4  11  -3   -4.70    6.50
  -3 -11   3   21.00    6.80
   3  11  -3   28.80    7.70
  -2 -11   3   50.89    8.20
   2  11  -3   60.09    8.80
  -1  11   3 1286.07   66.39
   1  11  -3 1328.67   67.39
   0  11   3  105.39   10.40
   0  11  -3  106.09   10.40
  -1 -11  -3  849.81   45.10
  -1  11  -3  831.52   42.20
   1  11   3  774.32   44.30
  -1  11  -3  821.52   42.40
  -2 -11  -3   94.59   11.20
   2  11   3   90.79   10.80
  -3 -11  -3 1205.98   68.49
   3  11   3 1396.56   68.99
  -4 -11  -3    0.60    6.70
   4  11   3    0.40    6.00
   5  11   3  185.78   18.00
  -6 -11  -3    9.30    8.00
   6  11   3    3.40    7.00
   6  11   3    1.70    7.40
  -7 -11  -3   29.40   10.80
   7  11   3   -1.10    7.50
   7  11   3    6.10    8.30
  -8 -11  -3   -4.90    8.00
   8  11   3   -2.70    8.10
  -8  11  -3    3.60    8.40
   8  11   3    8.10    7.10
  -9 -11  -3   27.70   12.40
   9  11   3   26.30    8.90
  -9  11  -3   35.30   11.40
 -10 -11  -3   23.80   10.60
 -10  11  -3   -7.00    9.80
  10  11   3    3.00    7.60
 -10 -12   3   16.30   11.20
  -9 -12   3   18.30   12.30
   9  12  -3    8.70   10.40
  -8 -12   3  128.69   17.20
   8  12  -3  140.39   18.60
  -7 -12   3    8.20    8.10
  -7 -12   3   -4.90    4.90
   7  12  -3    5.50    9.10
  -6 -12   3  415.86   25.70
  -6 -12   3  444.96   30.70
   6  12  -3  458.55   30.60
  -5 -12   3   44.00   10.80
   5  12  -3   39.20    9.60
  -4 -12   3  674.53   39.60
   4  12  -3  657.23   39.20
   3  12  -3    1.50    6.20
   2  12  -3  573.84   33.40
   1  12  -3    8.70    5.70
  -1  12   3   19.50    5.30
   0  12  -3  414.56   24.20
   0  12   3  401.96   24.70
  -1  12  -3    2.90    4.30
   1  12   3   13.40    6.20
   2  12   3   33.60    7.70
  -3 -12  -3   12.60    8.00
   3  12   3   16.10    7.60
  -4 -12  -3  397.36   28.40
   4  12   3  469.95   29.40
  -5 -12  -3   31.50    9.10
   5  12   3   40.40    9.80
  -6 -12  -3  646.34   40.30
   6  12   3  631.04   40.10
  -7 -12  -3   33.60    9.60
   7  12   3   24.00   10.50
  -8 -12  -3  323.67   28.00
   8  12   3  337.07   27.60
  -9 -12  -3   -2.40   10.70
  -9 -13   3  127.69   18.50
   9  13  -3   90.59   16.50
  -8 -13   3  -21.10    8.50
   8  13  -3   -2.10    8.90
  -7 -13   3  109.09   11.40
  -7 -13   3  123.19   16.30
   7  13  -3  120.39   15.50
  -6 -13   3  -12.50    8.00
   6  13  -3   -1.10    7.80
   5  13  -3   18.40    9.20
   4  13  -3    9.50    8.00
   3  13  -3  146.29   15.10
   2  13  -3   -1.00    5.80
  -1  13   3  411.96   24.20
   1  13  -3  401.36   25.40
   0  13   3   35.90    7.20
   0  13  -3   16.90    5.80
  -1  13  -3 1387.66   72.69
   1  13   3 1515.05   75.39
   2  13   3   17.50    7.20
   3  13   3  428.56   28.40
   4  13   3    5.70    8.20
   5  13   3  329.07   25.70
  -6 -13  -3   -1.80    8.30
   6  13   3    7.80    8.60
  -7 -13  -3    4.90    9.20
   7  13   3   27.90   11.00
  -8 -13  -3   -2.50    8.90
   8  13   3   -4.00    8.80
  -9 -13  -3    7.00   11.70
  -9 -14   3   -0.10   12.20
   9  14  -3   -1.20    9.30
   8  14  -3  103.89   16.50
   7  14  -3   12.60    9.70
   6  14  -3  292.97   25.10
   5  14  -3   17.80    9.10
   4  14  -3  606.24   37.70
   3  14  -3    8.10    7.20
   2  14  -3  508.55   31.30
   1  14  -3   76.49   10.10
  -1  14   3   63.99    8.70
   0  14   3   95.99   11.10
   0  14  -3   80.09    9.90
   1  14   3   16.40    7.20
   2  14   3    7.10    6.90
   3  14   3   21.70    9.30
   4  14   3  441.06   30.40
   5  14   3   -2.60    7.70
   6  14   3  322.47   26.50
   7  14   3    9.20    9.30
  -8 -14  -3  276.87   31.70
   8  14   3  265.87   25.80
   8  15  -3   19.30   11.20
   7  15  -3   55.59   14.00
   6  15  -3   -9.20    8.50
   5  15  -3   14.00    8.90
   4  15  -3   -1.10    8.40
   3  15  -3   24.10    8.90
   2  15  -3    6.80    6.80
   1  15  -3  549.25   33.00
  -1  15   3  556.64   31.30
   0  15  -3   42.30    7.60
   0  15   3   49.60    8.70
   1  15   3  478.45   30.20
   2  15   3   45.20    9.80
   3  15   3  780.72   45.90
   4  15   3    0.00    7.70
   5  15   3   99.19   14.90
   6  15   3   11.40    9.90
   7  15   3   -4.80    8.90
   7  16  -3   14.40   11.40
   6  16  -3  200.58   21.90
   5  16  -3   22.10   10.50
   4  16  -3  466.25   31.80
   3  16  -3  101.29   13.40
   2  16  -3  236.98   20.00
   1  16  -3    5.20    7.40
   0  16   3   38.40    8.20
   0  16  -3   30.80    7.60
   1  16   3   -5.20    6.70
   2  16   3   14.70    8.30
   3  16   3   -2.70    8.40
   4  16   3  112.89   15.10
   5  16   3   41.60   12.20
   6  16   3  166.18   19.30
   5  17  -3    7.00    9.30
   4  17  -3    7.10    8.30
   3  17  -3   53.39   12.00
   2  17  -3    5.40    7.50
   1  17  -3  261.87   20.00
   0  17  -3   48.10    8.30
   0  17   3   68.19    9.60
   1  17   3  321.67   23.20
   2  17   3   67.89   12.30
   3  17   3  195.18   19.60
   4  17   3   69.99   14.90
   5  17   3   65.59   14.10
   3  18  -3   54.69   11.40
   2  18  -3  119.99   14.50
   1  18   3    5.90    7.40
   3  18   3   25.70    9.70
 -13   0   4   -1.50    9.30
 -12   0   4  122.29   15.80
 -11   0   4    5.00    6.70
 -11   0   4   -5.60    5.40
 -10   0   4   11.70    6.80
 -10   0   4   10.00    5.60
  -9   0   4    0.90    6.20
  -9   0   4    3.40    4.80
   9   0  -4    5.00    3.30
   8   0  -4   18.70    3.60
  -8   0   4   11.20    4.70
  -8   0   4   14.00    5.80
  -8   0   4   11.20    5.60
  -7   0   4   -1.90    3.00
  -7   0   4    1.40    3.90
   7   0  -4   -1.40    3.30
  -7   0   4   -2.80    3.90
  -6   0   4 1325.77   68.39
  -6   0   4 1309.97   68.69
   6   0  -4 1403.56   69.09
  -6   0   4 1442.76   69.09
   5   0  -4   -0.20    2.90
  -5   0   4   -0.60    3.40
   5   0  -4   -1.20    1.90
  -5   0   4   -0.20    0.80
  -5   0   4   -3.20    3.20
  -4   0   4 3615.34  167.98
  -4   0   4 3341.07  168.08
   4   0  -4 3691.83  167.28
   4   0  -4 3395.06  168.28
  -4   0   4 3177.98  168.18
   3   0  -4   -2.10    1.70
  -3   0   4   -0.60    2.90
   3   0  -4   -3.00    2.40
  -3   0   4   -2.10    2.20
  -3   0   4    1.60    2.60
  -2   0   4 2670.23  126.99
   2   0  -4 2780.42  127.09
  -2   0   4 2381.66  127.79
  -2   0   4 2696.83  126.99
   2   0  -4 2663.43  127.09
  -2   0   4 2714.43  127.89
   2   0  -4 2395.66  127.79
  -1   0   4   -3.90    2.40
   1   0  -4   -1.50    1.70
   1   0  -4   -1.90    2.50
  -1   0   4   -3.50    2.30
  -1   0   4    0.70    2.10
   0   0   4 3320.57  156.88
   0   0   4 3124.19  156.08
   0   0  -4 3246.88  156.78
   0   0  -4 3184.68  156.78
   1   0   4    0.20    2.40
  -1   0  -4    1.00    1.60
   1   0   4    1.90    2.00
  -1   0  -4    2.40    2.40
  -1   0  -4    0.60    2.50
  -2   0  -4   17.60    3.50
   2   0   4   19.20    3.60
  -2   0  -4   18.00    3.30
   2   0   4   16.00    2.60
   2   0   4   18.60    3.70
  -2   0  -4   14.20    3.30
  -3   0  -4   -0.30    2.10
   3   0   4   -4.30    1.90
  -3   0  -4    0.60    3.00
   3   0   4   -2.10    2.40
  -3   0  -4   -0.60    2.80
   4   0   4    9.50    2.70
  -4   0  -4   12.50    3.90
   4   0   4   11.20    3.50
  -4   0  -4   11.20    4.50
  -5   0  -4   -0.70    2.40
  -5   0  -4    3.00    3.40
   5   0   4   -3.50    2.10
   5   0   4    1.70    3.00
  -5   0  -4   -9.40    3.60
  -6   0  -4  342.67   21.60
  -6   0  -4  357.06   20.40
   6   0   4  352.66   20.80
  -6   0  -4  366.46   20.30
   6   0   4  356.36   19.00
  -7   0  -4    4.60    4.50
  -7   0  -4   -0.10    3.80
  -7   0  -4   -0.70    5.10
  -8   0  -4  859.01   44.30
  -8   0  -4  813.22   46.10
  -9   0  -4   -3.90    5.80
  -9   0  -4   -5.80    5.10
 -10   0  -4  640.44   33.70
  10   0   4  615.04   35.00
 -10   0  -4  532.55   36.30
 -11   0  -4    9.70    9.40
  11   0   4   -3.60    6.80
 -12   0  -4   47.20   12.90
 -13  -1   4   27.70   10.60
 -13   1   4   17.30    8.90
 -12  -1   4   22.30    7.80
 -12  -1   4   26.90    9.30
 -12   1   4   17.50    8.40
 -11  -1   4  155.98   14.40
 -11  -1   4  134.29   15.30
 -11   1   4  142.89   15.40
 -10  -1   4   -0.30    5.30
 -10  -1   4    5.80    7.10
 -10   1   4    5.30    6.90
  -9  -1   4  397.56   24.60
  -9  -1   4  412.26   23.90
  -9   1   4  388.66   22.60
  -9   1   4  389.06   24.50
   9   1  -4  375.76   21.40
  -8  -1   4    4.70    4.80
  -8  -1   4    4.60    4.90
  -8   1   4    5.70    4.30
  -8   1   4    3.20    5.10
   8   1  -4    6.30    3.10
  -8   1   4   -1.00    3.60
  -7  -1   4  663.83   37.00
  -7  -1   4  644.74   36.90
   7  -1  -4  705.93   36.50
  -7   1   4  652.53   36.90
  -7   1   4  724.33   36.20
   7   1  -4  681.93   34.90
  -7   1   4  699.33   35.80
   7   1  -4  731.93   37.30
  -6  -1   4   47.70    5.50
  -6  -1   4   36.50    5.60
   6  -1  -4   39.00    5.20
  -6  -1   4   37.20    5.90
  -6   1   4   35.40    4.70
   6   1  -4   46.40    6.30
   6   1  -4   32.60    3.80
  -6   1   4   37.90    5.50
  -6   1   4   36.80    5.20
  -5  -1   4 1022.60   47.90
  -5  -1   4  883.61   47.20
   5  -1  -4  950.30   47.10
  -5  -1   4  918.91   47.10
   5   1  -4  896.21   47.60
  -5   1   4  923.31   46.70
   5   1  -4  924.21   45.80
  -5   1   4  911.81   47.20
  -5   1   4  893.51   47.00
   5   1  -4  956.50   46.20
  -4  -1   4   16.50    3.40
   4  -1  -4   22.30    3.80
  -4  -1   4    8.20    2.90
  -4  -1   4   15.00    4.00
  -4   1   4   15.20    3.10
  -4   1   4   13.90    3.50
   4   1  -4   15.70    2.70
  -4   1   4   13.60    3.60
   4   1  -4   13.50    3.60
   3  -1  -4  473.95   25.20
  -3  -1   4  444.16   25.50
  -3  -1   4  450.05   25.50
   3  -1  -4  510.65   24.00
  -3  -1   4  485.85   24.30
  -3  -1   4  499.85   24.70
   3   1  -4  489.05   24.60
  -3   1   4  496.15   24.90
  -3   1   4  490.05   25.30
   3   1  -4  474.65   25.60
  -2  -1   4  660.13   38.20
  -2  -1   4  796.72   37.30
  -2  -1   4  777.42   37.50
   2  -1  -4  764.72   37.20
   2  -1  -4  776.52   38.20
  -2   1   4  742.63   38.10
  -2   1   4  742.73   37.40
   2   1  -4  781.42   38.50
   2   1  -4  741.93   37.50
  -2   1   4  730.43   38.00
  -1  -1   4    6.80    2.90
   1  -1  -4    6.00    2.50
  -1  -1   4    5.30    2.10
   1  -1  -4    4.70    1.70
   1  -1  -4    7.20    1.90
  -1   1   4    9.80    3.10
   1   1  -4    6.90    2.80
   1   1  -4    7.60    2.10
  -1   1   4    5.90    2.60
   1   1  -4    3.80    2.90
   0  -1   4   74.19    5.10
   0  -1  -4   67.59    6.20
   0  -1   4   77.69    6.30
   0  -1  -4   66.49    5.20
   0   1   4   81.09    6.40
   0   1   4   75.99    5.40
   0   1  -4   90.99    6.20
   0   1  -4   86.99    6.40
   0   1  -4   69.19    4.90
   0   1   4   81.29    6.40
  -1  -1  -4 1407.96   69.99
  -1  -1  -4 1308.97   70.79
   1  -1   4 1479.45   70.69
  -1  -1  -4 1348.37   70.89
   1  -1   4 1439.56   69.79
   1   1   4 1462.55   70.99
   1   1   4 1491.05   70.99
  -1   1  -4 1450.35   70.69
   1   1   4 1412.86   70.09
  -1   1  -4 1469.75   70.69
  -1   1  -4 1497.35   70.09
  -2  -1  -4  397.46   20.10
  -2  -1  -4  380.16   21.50
   2  -1   4  384.06   21.00
  -2  -1  -4  398.86   22.60
   2   1   4  386.26   21.50
   2   1   4  403.06   20.50
  -2   1  -4  429.46   21.10
  -2   1  -4  408.46   20.90
  -3  -1  -4 4565.74  236.18
  -3  -1  -4 5061.29  236.28
   3  -1   4 4784.72  235.78
  -3  -1  -4 5036.20  236.28
  -3   1  -4 4792.92  235.68
  -3   1  -4 4780.22  235.88
  -3   1  -4 5143.89  235.78
   3   1   4 4881.01  235.18
   3   1   4 4595.14  236.18
  -4  -1  -4  246.38   16.20
  -4  -1  -4  260.87   15.70
  -4  -1  -4  264.07   15.80
  -4  -1  -4  270.47   16.10
   4  -1   4  273.27   15.20
  -4   1  -4  269.97   15.20
  -4   1  -4  265.97   15.10
  -4   1  -4  264.57   16.00
   4   1   4  260.57   14.40
   4   1   4  255.67   15.60
  -5  -1  -4  948.81   48.90
  -5  -1  -4  933.81   48.90
   5  -1   4  967.10   48.50
  -5  -1  -4  950.70   49.00
  -5  -1  -4  972.10   49.50
  -5   1  -4  959.90   48.20
  -5   1  -4  929.21   48.10
  -5   1  -4  973.10   49.30
   5   1   4  945.61   49.10
  -6  -1  -4    4.10    2.70
  -6  -1  -4    4.70    4.70
   6  -1   4   17.50    4.20
  -6  -1  -4    3.60    2.70
  -6  -1  -4    4.00    5.30
   6   1   4    3.20    4.20
  -6   1  -4    2.70    4.80
  -6   1  -4    9.50    4.00
  -6   1  -4   11.20    3.40
   7  -1   4  572.34   28.80
  -7  -1  -4  567.64   31.10
  -7  -1  -4  540.05   32.00
  -7   1  -4  596.84   30.00
  -7   1  -4  551.74   29.90
  -7   1  -4  518.95   31.80
  -8  -1  -4   -6.70    5.50
  -8  -1  -4    1.30    5.50
  -8   1  -4   11.70    6.40
  -9  -1  -4   29.10    7.60
  -9  -1  -4   29.80    8.70
  -9   1  -4   35.20    8.80
   9   1   4   41.20    8.50
 -10  -1  -4   -1.10    8.10
 -10  -1  -4    5.60    6.10
  10   1   4   -8.90    5.90
 -10   1  -4    4.30    7.90
 -11  -1  -4   28.40   10.60
 -11  -1  -4   30.30    8.00
  11  -1   4   38.20    8.90
  11   1   4   24.00    8.20
 -11   1  -4   38.90   11.00
 -12  -1  -4   12.60    9.80
 -12   1  -4   -4.60    8.40
  12   1   4   -1.00    7.10
 -13  -2   4    5.90    8.20
 -13  -2   4    5.30    7.90
 -13   2   4  -13.50    8.70
 -12  -2   4   72.59   10.70
 -12  -2   4   65.39   12.00
 -12   2   4   71.59   13.50
 -11  -2   4   11.00    7.90
 -11  -2   4    2.50    6.50
 -11   2   4    5.80    8.00
 -10  -2   4   23.70    7.30
 -10  -2   4   29.90    8.70
 -10   2   4   31.30    7.30
  -9  -2   4   15.70    7.00
  -9  -2   4   35.60    7.00
   9   2  -4   28.40    5.30
  -9   2   4   41.50    8.40
  -8  -2   4   70.69    9.00
  -8  -2   4   94.79    9.80
  -8   2   4   80.49    9.60
   8   2  -4   83.29   13.60
   8   2  -4   84.09    7.50
  -7  -2   4    2.90    4.50
  -7  -2   4    6.90    4.80
  -7  -2   4    9.30    4.00
   7   2  -4    3.20    4.20
   7   2  -4    5.80    3.00
  -7   2   4    3.60    3.30
  -7   2   4    5.40    4.70
  -6  -2   4   79.59    8.00
   6  -2  -4   97.89    7.40
  -6  -2   4   79.09    8.10
  -6  -2   4   53.39    7.60
   6   2  -4   69.79    8.30
  -6   2   4   96.89    7.10
  -6   2   4   83.69    8.30
   6   2  -4   80.69    6.30
   6   2  -4   69.39    6.40
  -6   2   4   94.49    6.70
  -5  -2   4   39.80    6.20
  -5  -2   4   19.30    4.40
   5  -2  -4   36.60    4.50
  -5  -2   4   31.50    5.00
   5   2  -4   31.50    3.80
   5   2  -4   32.70    5.60
   5   2  -4   26.80    3.60
  -5   2   4   27.60    4.10
  -5   2   4   34.60    5.20
  -5   2   4   28.40    3.70
  -4  -2   4 3047.40  147.39
  -4  -2   4 2989.20  146.59
  -4  -2   4 3040.80  146.79
   4  -2  -4 2975.90  147.29
  -4  -2   4 2831.32  148.09
   4   2  -4 2866.11  148.09
   4   2  -4 2962.40  146.99
  -4   2   4 3196.08  147.09
  -4   2   4 3142.09  147.29
  -4   2   4 3113.49  147.59
  -3  -2   4  183.78   10.80
   3  -2  -4  198.48   11.30
  -3  -2   4  205.08   12.40
  -3  -2   4  191.68   10.50
  -3   2   4  179.28   11.20
   3   2  -4  187.08   12.20
  -3   2   4  195.88   11.30
   3   2  -4  191.28   10.80
  -3   2   4  200.58   11.10
   2  -2  -4 2231.48  112.39
  -2  -2   4 2310.67  112.89
  -2  -2   4 2382.96  111.89
   2   2  -4 2320.07  111.99
   2   2  -4 2387.26  112.99
  -2   2   4 2382.66  112.09
  -2   2   4 2066.69  112.29
  -1  -2   4   27.30    3.10
  -1  -2   4   30.90    4.30
   1  -2  -4   33.40    4.10
  -1   2   4   35.00    3.00
  -1   2   4   27.30    3.80
  -1   2   4   24.20    3.80
   1   2  -4   31.50    4.00
   0  -2   4 4521.55  211.68
   0  -2   4 4654.03  211.88
   0  -2  -4 4750.42  212.98
   0  -2   4 4425.36  212.68
   0   2   4 4217.28  212.78
   0   2   4 4277.77  212.78
   0   2  -4 4375.76  212.58
   0   2  -4 3714.93  212.48
   0   2   4 4369.46  212.88
   0   2  -4 4452.55  211.68
   1  -2   4  842.82   42.40
  -1  -2  -4  857.11   42.00
  -1  -2  -4  861.91   43.00
   1   2   4  829.02   42.90
  -1   2  -4  863.41   41.90
  -1   2  -4  835.32   42.40
  -2  -2  -4  948.11   48.90
   2  -2   4  948.21   48.10
  -2  -2  -4  956.80   47.70
   2   2   4  972.80   48.90
  -2   2  -4 1007.80   48.10
  -2   2  -4  949.71   48.20
  -2   2  -4  973.20   48.00
  -3  -2  -4   34.20    3.40
  -3  -2  -4   40.20    7.00
   3  -2   4   32.40    4.10
  -3  -2  -4   35.20    5.30
  -3   2  -4   24.80    4.30
  -3   2  -4   37.30    4.10
  -3   2  -4   37.60    4.00
   3   2   4   37.30    5.10
  -4  -2  -4   93.79    9.30
  -4  -2  -4  111.59    9.00
   4  -2   4  112.19    7.90
   4   2   4  103.39    9.10
  -4   2  -4  111.09    7.60
  -4   2  -4  114.39    7.70
  -4   2  -4  110.39    9.20
  -5  -2  -4   67.49    7.40
   5  -2   4   63.29    6.00
  -5  -2  -4   66.89    7.90
  -5   2  -4   56.59    5.80
   5   2   4   59.49    7.30
  -5   2  -4   61.29    7.40
  -6  -2  -4  389.36   23.10
  -6  -2  -4  378.66   23.50
  -6  -2  -4  398.86   22.80
   6  -2   4  393.56   21.80
   6   2   4  386.06   23.00
  -6   2  -4  377.46   23.00
  -7  -2  -4   20.70    5.60
  -7  -2  -4    4.60    6.10
  -7   2  -4   16.50    6.10
   7   2   4   20.20    5.50
  -8  -2  -4  693.63   40.80
  -8  -2  -4  763.62   42.10
   8   2   4  781.82   41.00
  -8   2  -4  765.72   41.90
  -9  -2  -4  144.19   14.20
  -9  -2  -4  133.99   14.10
  -9   2  -4  133.09   14.50
   9   2   4  176.68   14.60
 -10  -2  -4  282.47   21.10
 -10  -2  -4  263.07   22.70
  10   2   4  297.87   20.80
 -10   2  -4  324.07   23.00
 -11  -2  -4   15.20    9.90
 -11  -2  -4   27.30    8.60
 -11   2  -4   32.60   10.10
  11   2   4   30.20    8.80
 -12  -2  -4  131.29   14.10
 -12  -2  -4  136.89   17.40
  12   2   4  121.19   14.60
 -12   2  -4  128.79   17.00
 -13  -3   4    1.10    8.30
 -13  -3   4    8.30    9.10
 -13   3   4   15.90    9.60
 -12  -3   4   14.20    7.80
 -12  -3   4   -9.00    8.40
 -12   3   4   22.50    9.40
 -11  -3   4  110.99   13.50
 -11  -3   4  122.49   14.80
 -11   3   4  136.29   14.50
 -10  -3   4   85.49   11.30
 -10  -3   4  102.39   12.80
 -10   3   4  109.49   13.80
  -9  -3   4  516.55   31.90
  -9  -3   4  572.24   32.10
   9   3  -4  558.94   29.50
  -9   3   4  528.45   32.00
  -8  -3   4   61.69    9.00
  -8  -3   4   58.19    8.60
   8   3  -4   67.69    9.10
  -8   3   4   66.89    9.20
   8   3  -4   57.49    6.30
  -7  -3   4 1166.88   63.99
  -7  -3   4 1229.18   63.39
  -7   3   4 1213.48   63.49
   7   3  -4 1244.58   61.89
   7   3  -4 1320.77   64.29
  -6  -3   4  106.89    9.60
   6  -3  -4  105.69    8.20
  -6  -3   4  130.09   10.90
   6   3  -4  107.19    7.80
  -6   3   4   85.99    9.10
   6   3  -4  125.39   10.40
  -5  -3   4  541.65   28.00
  -5  -3   4  518.25   30.30
   5  -3  -4  555.64   28.70
   5   3  -4  573.94   30.40
  -5   3   4  582.74   29.80
  -4  -3   4  109.29    9.20
   4  -3  -4   98.09    7.20
  -4  -3   4  108.79    7.00
  -4   3   4   89.59    6.40
   4   3  -4  131.19    9.60
  -4   3   4   84.69    7.90
  -4   3   4   91.09    6.90
  -3  -3   4  152.48    9.30
  -3  -3   4  158.08   11.00
   3  -3  -4  165.18    9.50
  -3   3   4  159.18    9.20
  -3   3   4  143.59    9.80
  -3   3   4  155.88    9.40
   3   3  -4  150.38   10.70
  -2  -3   4   15.70    2.90
   2  -3  -4   18.70    3.00
   2  -3  -4   18.10    2.10
  -2  -3   4   13.80    3.50
  -2   3   4   17.70    3.30
  -2   3   4   15.30    2.90
  -2   3   4   12.80    3.20
   2   3  -4   17.50    3.90
  -1  -3   4  470.75   27.10
   1  -3  -4  522.15   26.20
   1  -3  -4  503.65   27.00
  -1   3   4  509.65   26.20
   1   3  -4  499.45   27.20
  -1   3   4  572.84   27.10
   1   3  -4  527.85   27.20
  -1   3   4  568.64   27.10
   0  -3  -4    6.60    2.80
   0   3   4    5.60    2.40
   0   3   4    2.30    2.60
   0   3   4    8.60    3.20
  -1  -3  -4  623.44   31.40
   1  -3   4  614.14   30.60
  -1   3  -4  598.74   30.70
  -1   3  -4  619.94   30.50
   1   3   4  574.44   31.30
  -1   3  -4  581.54   30.30
   1   3   4  600.94   30.80
   2  -3   4 1921.81   91.39
  -2  -3  -4 1816.62   91.09
  -2  -3  -4 2007.70   92.59
  -2   3  -4 1834.02   91.09
  -2   3  -4 1919.31   91.09
   2   3   4 1708.63   92.19
  -2   3  -4 1883.71   91.49
   2   3   4 1805.62   91.69
   3  -3   4 1725.63   81.09
  -3  -3  -4 1757.92   82.69
  -3  -3  -4 1618.94   80.79
   3   3   4 1631.74   81.79
  -3   3  -4 1639.64   81.59
   3   3   4 1514.15   82.29
  -4  -3  -4  174.88   13.50
  -4  -3  -4  204.28   11.20
   4  -3   4  198.98   11.70
   4   3   4  194.28   13.00
  -4   3  -4  197.68   13.00
   4   3   4  214.98   13.70
  -5  -3  -4 2504.05  122.19
  -5   3  -4 2468.75  121.69
   5   3   4 2443.06  121.39
   5   3   4 2399.76  122.09
  -6  -3  -4  182.78   14.50
   6   3   4  209.18   14.40
  -6   3  -4  180.78   14.30
   6   3   4  189.68   14.50
  -7  -3  -4  591.14   32.40
  -7  -3  -4  531.95   32.50
   7   3   4  576.54   32.40
   7   3   4  561.24   31.70
  -7   3  -4  551.24   32.30
  -8  -3  -4   12.50    6.30
  -8  -3  -4    7.10    6.80
  -8   3  -4   18.00    7.00
   8   3   4   24.40    7.40
  -9  -3  -4   11.10    7.30
  -9  -3  -4   25.30    8.90
  -9   3  -4   23.70    8.20
   9   3   4   18.50    7.90
 -10  -3  -4    5.40    8.00
 -10  -3  -4    1.40    8.80
  10   3   4    7.60    6.90
 -10   3  -4   -2.00    7.30
 -11  -3  -4   42.50   10.80
 -11  -3  -4   44.40    9.80
 -11   3  -4   48.20   12.20
  11   3   4   44.00    9.90
 -12  -3  -4   12.50    9.00
 -12  -3  -4   17.80   10.90
 -12   3  -4    7.20   10.30
  12   3   4    5.70    8.30
 -13  -4   4    0.10    9.70
 -13  -4   4   10.40   10.40
 -13   4   4   15.40    8.90
 -12  -4   4   79.89   12.80
 -12  -4   4  109.19   14.60
 -12   4   4   93.69   14.40
 -11  -4   4    0.40    7.30
 -11  -4   4    9.50    8.90
 -11   4   4   -3.90    8.50
 -10  -4   4   19.10    8.50
 -10  -4   4   31.30    8.70
 -10   4   4    8.20    6.60
  -9  -4   4   10.40    6.60
  -9  -4   4    3.10    5.70
   9   4  -4   11.10    4.70
  -9   4   4    8.40    7.00
  -8  -4   4   32.40    7.70
  -8  -4   4   19.70    7.10
  -8   4   4   13.90    5.90
   8   4  -4   30.50    5.60
   8   4  -4   24.90    7.10
  -7  -4   4   12.60    5.90
  -7  -4   4   12.30    5.20
   7   4  -4   19.60    5.80
  -7   4   4   10.60    5.70
   7   4  -4   15.60    4.20
  -6  -4   4  601.34   32.90
  -6  -4   4  585.74   29.60
   6   4  -4  579.44   32.60
  -6   4   4  558.14   31.80
  -5  -4   4   47.60    6.90
  -5  -4   4   42.10    4.60
   5   4  -4   48.20    6.90
  -5   4   4   30.70    5.30
  -4  -4   4  913.21   43.30
   4  -4  -4  872.71   43.20
  -4  -4   4  791.92   44.90
  -4   4   4  875.41   44.30
   4   4  -4  843.02   44.90
  -3  -4   4  652.73   36.10
   3  -4  -4  720.63   34.70
  -3  -4   4  684.73   34.70
   3  -4  -4  706.13   34.30
  -3   4   4  674.93   35.30
  -3   4   4  690.23   34.30
   3   4  -4  650.73   35.90
  -2  -4   4 2682.53  133.79
   2  -4  -4 2606.84  132.99
   2  -4  -4 2905.61  132.39
   2   4  -4 2614.54  133.69
  -2   4   4 2737.93  132.79
  -2   4   4 2775.92  132.89
  -1  -4   4 1528.45   83.39
   1  -4  -4 1679.33   83.19
  -1   4   4 1646.94   83.09
  -1   4   4 1676.73   82.59
   1   4  -4 1839.52   83.59
  -1   4   4 1767.72   83.19
   1   4  -4 1665.03   83.49
   0  -4   4 3717.63  178.18
   0  -4  -4 3246.28  178.28
   0   4   4 3531.15  178.38
   0   4   4 3683.03  177.88
   0   4   4 4053.19  178.68
   0   4  -4 3644.44  178.08
   0   4  -4 3718.33  178.18
   1  -4   4  181.88   10.80
  -1  -4  -4  182.78   11.90
   1   4   4  190.68   11.90
   1   4   4  180.28   11.20
  -1   4  -4  183.08   10.60
  -1   4  -4  186.48   10.80
  -1   4  -4  184.48   10.90
  -2  -4  -4  681.93   38.30
  -2   4  -4  779.72   36.60
   2   4   4  702.23   38.20
   2   4   4  699.73   37.50
  -2   4  -4  759.62   36.60
  -2   4  -4  758.22   37.40
   3  -4   4  118.79    7.90
  -3  -4  -4  113.29    7.80
  -3  -4  -4  124.69   10.70
   3   4   4  128.29   10.30
   3   4   4  129.49    9.70
  -3   4  -4  114.29    9.40
  -4  -4  -4    8.10    4.70
  -4  -4  -4    1.10    2.70
   4   4   4   -0.40    3.80
   4   4   4    9.00    4.40
  -4   4  -4    3.10    3.80
  -5  -4  -4  424.56   25.10
  -5  -4  -4  428.06   22.10
   5   4   4  406.46   25.00
  -5   4  -4  429.66   24.40
   5   4   4  437.16   24.30
  -6  -4  -4  607.54   32.90
  -6   4  -4  557.24   31.90
   6   4   4  550.94   31.50
   6   4   4  559.74   32.40
  -7  -4  -4   39.10    7.80
  -7  -4  -4   37.20    8.80
  -7   4  -4   43.10    7.90
   7   4   4   33.60    7.10
   7   4   4   23.50    6.40
  -8  -4  -4  428.56   28.10
  -8  -4  -4  416.36   27.50
   8   4   4  454.35   26.90
  -8   4  -4  470.75   27.90
  -9  -4  -4  119.49   13.60
  -9  -4  -4  124.59   14.50
  -9   4  -4  140.49   14.80
   9   4   4  114.99   12.50
 -10  -4  -4  274.97   21.30
 -10  -4  -4  247.88   22.30
 -10   4  -4  208.48   20.20
  10   4   4  248.08   19.40
 -11  -4  -4   40.10   10.70
 -11  -4  -4   44.10   12.00
  11   4   4   44.70    9.60
 -11   4  -4   49.50   11.10
 -12  -4  -4   89.99   15.40
 -12  -4  -4  109.89   15.10
 -12   4  -4  102.99   15.30
  12   4   4   84.49   12.50
 -13  -5   4   12.40    9.80
 -13   5   4    6.90   10.20
 -12  -5   4    5.80    8.80
 -12  -5   4    4.60    7.70
 -12   5   4   -3.60    7.60
 -11  -5   4   87.09   13.50
 -11  -5   4   75.19   11.90
 -11   5   4   67.19   11.40
 -10  -5   4   65.09   10.60
 -10  -5   4   54.59   10.80
 -10   5   4   63.79   11.00
  -9  -5   4  363.16   24.50
  -9  -5   4  350.26   25.50
  -9   5   4  402.66   24.80
  -8  -5   4  173.48   14.40
  -8  -5   4  153.78   15.80
  -8   5   4  146.29   14.70
   8   5  -4  172.88   15.10
  -7  -5   4  805.52   42.50
  -7   5   4  743.23   41.20
   7   5  -4  729.53   42.00
  -6  -5   4  458.55   22.80
  -6  -5   4  417.66   26.00
  -6   5   4  388.66   24.60
   6   5  -4  415.06   25.80
  -5  -5   4 1187.88   61.69
  -5  -5   4 1280.87   64.19
  -5   5   4 1240.08   63.19
   5   5  -4 1253.67   63.99
  -4  -5   4  124.99   11.10
  -4  -5   4  135.49    9.20
   4   5  -4  138.49   11.30
  -4   5   4  141.29   10.30
   3  -5  -4   64.29    5.40
  -3  -5   4   65.79    7.60
  -3   5   4   64.49    6.70
   3   5  -4   47.50    6.70
   2  -5  -4   55.59    5.30
  -2  -5   4   61.19    6.50
  -2   5   4   52.59    4.90
  -2   5   4   59.59    5.30
   2   5  -4   49.60    6.00
   1  -5  -4  376.06   18.50
  -1  -5   4  351.06   18.80
  -1   5   4  319.27   18.20
   1   5  -4  301.67   18.20
   1   5  -4  315.27   18.70
  -1   5   4  319.57   17.70
   0  -5   4  218.38   11.60
   0  -5  -4  189.48   11.70
   0   5  -4  144.59   10.50
   0   5  -4  201.48   11.60
   0   5   4  184.98   11.70
   0   5   4  172.78   11.00
   0   5   4  186.18   11.60
  -1  -5  -4 2188.78  108.69
   1  -5   4 2325.57  107.59
   1   5   4 1995.40  108.29
  -1   5  -4 2050.29  107.49
  -1   5  -4 2387.86  107.39
   1   5   4 2208.18  107.89
   2  -5   4  371.06   19.00
  -2  -5  -4  328.87   20.80
  -2   5  -4  361.26   19.80
   2   5   4  363.36   21.00
   2   5   4  358.16   20.10
  -3  -5  -4 2034.50  103.99
   3   5   4 2107.19  103.19
  -3   5  -4 2137.89  103.09
   3   5   4 2047.80  103.99
  -4  -5  -4  527.05   26.70
  -4  -5  -4  522.85   29.30
   4   5   4  475.95   28.90
  -4   5  -4  520.45   28.20
   4   5   4  513.35   28.10
  -5  -5  -4  774.42   38.40
  -5  -5  -4  717.43   41.20
   5   5   4  756.62   40.30
  -5   5  -4  775.52   40.50
   5   5   4  755.02   41.30
  -6  -5  -4  518.35   27.00
  -6  -5  -4  564.44   31.40
   6   5   4  538.75   31.00
   6   5   4  518.15   29.90
  -6   5  -4  509.55   30.20
  -7  -5  -4  470.15   27.70
   7   5   4  432.46   27.30
  -7   5  -4  394.96   26.40
   7   5   4  437.86   26.20
  -8  -5  -4   26.20    8.00
  -8  -5  -4   38.40    9.50
  -8   5  -4   30.60    8.00
   8   5   4   25.60    7.30
  -9  -5  -4    8.80    9.10
  -9  -5  -4   -0.50    6.70
  -9   5  -4    3.80    7.30
   9   5   4    7.00    7.10
 -10  -5  -4   20.10   10.30
 -10  -5  -4    6.70    8.10
  10   5   4    9.00    8.00
 -10   5  -4   12.60    8.50
 -11  -5  -4   36.00   10.50
 -11  -5  -4   -0.50    8.80
 -11   5  -4   14.40    9.80
  11   5   4   30.70    9.40
 -12  -5  -4   11.90   11.10
 -12  -5  -4   24.70   13.50
  12   5   4   26.10    9.00
 -12   5  -4   34.40   12.00
 -13  -6   4   39.60   11.60
 -13  -6   4   24.70   12.00
 -13   6   4   35.50   10.60
 -12  -6   4   40.30   11.90
 -12  -6   4   53.99   11.40
 -12   6   4   41.40   11.60
 -11  -6   4   52.29   10.30
 -11  -6   4   54.59   12.30
 -11   6   4   53.39   12.30
 -10  -6   4   61.19   10.30
 -10  -6   4   72.39   12.50
 -10   6   4   77.89   11.40
  -9  -6   4   12.90    8.20
  -9  -6   4   13.70    8.40
  -9   6   4   18.80    8.30
  -8  -6   4    4.20    6.50
  -8  -6   4    3.40    6.20
   8   6  -4    9.70    6.00
  -8   6   4    9.00    5.90
  -7  -6   4  260.17   14.60
  -7  -6   4  216.78   18.40
  -7   6   4  217.88   17.50
   7   6  -4  257.67   18.60
  -6  -6   4  826.42   43.60
  -6  -6   4  923.41   47.10
  -6   6   4  830.72   45.60
   6   6  -4  855.21   46.60
  -5  -6   4   70.69    6.90
  -5  -6   4   69.89    9.50
  -5   6   4   93.19    9.20
   5   6  -4   79.89    9.50
  -4  -6   4 1534.75   75.99
  -4  -6   4 1520.75   73.89
  -4   6   4 1449.76   74.89
   4   6  -4 1442.76   75.69
  -3  -6   4  879.11   42.90
   3  -6  -4  829.92   40.80
   3   6  -4  709.13   42.20
  -2  -6   4 1441.36   81.29
   2  -6  -4 1787.32   80.59
   2   6  -4 1529.25   81.39
  -2   6   4 1678.73   80.29
  -2   6   4 1674.73   80.19
  -1  -6   4  287.57   16.10
   1  -6  -4  244.68   15.20
   1   6  -4  256.47   16.10
   1   6  -4  273.57   15.50
  -1   6   4  259.27   15.40
   0  -6  -4 1271.87   65.29
   0  -6   4 1347.97   65.09
   0   6  -4 1283.37   64.89
   0   6   4 1299.67   65.29
   0   6   4 1363.26   64.89
   0   6   4 1224.08   65.19
  -1  -6  -4 1317.27   63.19
   1  -6   4 1269.17   61.89
  -1   6  -4 1283.27   61.79
  -1   6  -4 1208.38   61.39
   1   6   4 1106.19   62.59
   1   6   4 1262.97   62.39
   2  -6   4  202.28   12.00
  -2  -6  -4  198.58   14.10
   2   6   4  238.68   14.60
  -2   6  -4  196.48   13.10
   2   6   4  208.38   13.40
  -3  -6  -4    1.20    3.80
   3   6   4    0.10    3.80
   3   6   4   -0.60    4.00
  -3   6  -4    0.80    3.30
  -4  -6  -4    3.70    4.40
   4   6   4    6.80    5.20
   4   6   4   11.60    4.60
  -4   6  -4    5.50    4.30
  -5  -6  -4   32.70    7.10
  -5  -6  -4   39.20    4.90
  -5   6  -4   33.90    6.60
   5   6   4   39.70    6.90
   5   6   4   31.60    8.00
  -6  -6  -4  166.58   15.20
  -6  -6  -4  143.69   10.10
  -6   6  -4  153.98   13.30
   6   6   4  140.29   14.20
   6   6   4  158.78   13.20
  -7  -6  -4  444.26   26.80
   7   6   4  372.36   24.70
  -7   6  -4  398.86   25.30
   7   6   4  383.36   26.00
  -8  -6  -4  415.36   27.50
  -8   6  -4  373.56   25.80
   8   6   4  407.86   25.40
  -9  -6  -4  238.58   20.80
  -9  -6  -4  202.88   19.30
  -9   6  -4  244.38   19.70
   9   6   4  219.98   18.50
 -10  -6  -4  226.48   21.20
 -10  -6  -4  165.98   19.30
  10   6   4  241.08   18.70
 -10   6  -4  174.08   19.10
 -11  -6  -4   61.29   13.90
 -11  -6  -4   29.00   11.30
 -11   6  -4   53.49   12.40
  11   6   4   40.90   10.30
 -12  -6  -4   52.89   15.70
 -12  -6  -4   51.29   12.80
  12   6   4   37.10   10.50
 -12   6  -4   66.49   14.30
 -12  -7   4   45.60   11.70
 -12  -7   4   29.70   11.30
 -12   7   4   50.99   12.40
 -11  -7   4  125.29   15.00
 -11  -7   4   78.69   13.80
 -11   7   4  116.09   13.70
 -10  -7   4   74.29   14.10
 -10  -7   4   28.30    9.50
 -10   7   4   52.99   11.30
  -9  -7   4  184.88   16.70
  -9  -7   4  146.49   16.50
  -9   7   4  199.68   17.30
  -8  -7   4   78.89    7.00
  -8  -7   4   88.09   11.90
  -8   7   4   85.19   12.00
   8   7  -4   68.09   11.20
  -7  -7   4  801.82   41.40
  -7  -7   4  870.71   46.00
   7   7  -4  757.62   45.00
  -7   7   4  793.52   44.20
  -6  -7   4  395.16   22.10
  -6  -7   4  360.76   25.30
   6   7  -4  391.06   25.20
  -6   7   4  432.76   24.60
  -5  -7   4  126.19   12.60
  -5  -7   4  121.19    9.70
   5   7  -4  132.79   13.20
  -5   7   4  116.39   11.50
  -4  -7   4   74.99    9.10
   4   7  -4   71.69    9.40
   3  -7  -4  138.39    8.80
  -3  -7   4  127.49   11.40
   3   7  -4  134.89   11.80
  -2  -7   4  215.28   14.20
   2  -7  -4  212.98   12.70
  -2   7   4  220.58   12.50
   2   7  -4  196.18   14.30
  -2   7   4  203.48   12.50
   1  -7  -4    0.20    2.70
  -1  -7   4   -1.80    3.10
   1   7  -4   -2.40    2.80
   1   7  -4    3.50    3.90
  -1   7   4    4.30    2.50
  -1   7   4    0.10    3.20
   0  -7   4  189.98   12.10
   0  -7  -4  174.88   12.50
   0   7   4  198.18   12.10
   0   7   4  192.08   12.80
   0   7  -4  185.18   12.20
  -1  -7  -4 1450.65   71.69
   1  -7   4 1420.16   70.39
  -1   7  -4 1376.66   70.09
   1   7   4 1527.35   71.79
  -1   7  -4 1349.27   69.89
   1   7   4 1367.76   70.89
   2  -7   4  868.01   42.70
  -2  -7  -4  877.41   44.80
   2   7   4  870.31   43.90
   2   7   4  753.62   44.30
   3   7   4  661.93   35.00
  -3   7  -4  639.04   33.80
   3   7   4  583.74   33.70
  -4  -7  -4  677.93   38.50
  -4   7  -4  670.43   37.30
   4   7   4  686.63   38.60
   4   7   4  740.33   37.60
  -5  -7  -4  806.62   43.90
   5   7   4  759.02   43.50
   5   7   4  790.72   42.30
  -5   7  -4  792.22   42.60
  -6  -7  -4  403.56   21.70
  -6  -7  -4  402.26   26.10
   6   7   4  385.06   24.20
  -6   7  -4  398.36   24.70
   6   7   4  369.16   25.60
  -7  -7  -4   97.79   12.30
  -7  -7  -4   81.29    7.30
  -7  -7  -4   74.79    6.80
  -7   7  -4   86.69   11.20
   7   7   4   79.99   10.30
   7   7   4   74.19   10.90
  -8  -7  -4   34.10    9.60
   8   7   4   39.70   10.80
  -8   7  -4   35.60    8.90
   8   7   4   32.40    8.70
  -9  -7  -4   38.90   10.80
  -9  -7  -4   25.20   10.40
   9   7   4   17.50    8.40
  -9   7  -4   37.90    9.70
 -10  -7  -4    0.20    9.50
 -10  -7  -4   -0.80   11.30
  10   7   4   12.30    8.20
 -10   7  -4   -1.80    7.90
 -11  -7  -4    4.00   10.10
 -11  -7  -4    9.20   10.10
 -11   7  -4   10.60    9.00
  11   7   4   10.30    8.30
 -12  -8   4   16.90    9.50
 -12  -8   4   15.90   11.40
 -12   8   4   23.20   10.50
 -11  -8   4   48.10   12.00
 -11  -8   4   16.40   11.30
 -11   8   4   33.80   12.40
 -10  -8   4   23.90   10.10
 -10  -8   4   14.30    9.70
 -10   8   4   13.50    7.70
  -9  -8   4   34.80    9.70
  -9  -8   4   43.60   10.30
  -9   8   4   45.70   11.10
   9   8  -4   36.50    9.80
  -8  -8   4    3.20    8.90
  -8  -8   4    5.70    4.80
  -8   8   4   -0.30    6.00
   8   8  -4    8.00    7.40
  -7  -8   4    7.40    7.60
  -7  -8   4    8.70    4.80
   7   8  -4   16.00    8.00
  -7   8   4   15.00    7.40
  -6  -8   4   47.70    8.90
  -6  -8   4   34.60    6.00
   6   8  -4   61.89    9.90
  -6   8   4   55.49    8.60
  -5  -8   4  965.30   49.80
  -5  -8   4  986.00   52.79
   5   8  -4  967.30   52.49
  -4  -8   4  747.03   42.70
   4   8  -4  807.62   42.80
  -3  -8   4  214.48   17.10
   3  -8  -4  285.27   15.20
   3   8  -4  269.37   17.80
   2  -8  -4 1200.18   63.49
  -2  -8   4 1281.17   64.99
  -2   8   4 1247.88   63.19
   2   8  -4 1348.57   65.09
  -2   8   4 1256.97   63.19
   1  -8  -4 1159.48   57.89
  -1  -8   4 1114.19   58.09
   1   8  -4 1211.88   58.29
  -1   8   4 1088.79   57.39
   1   8  -4 1198.08   57.89
  -1   8   4 1047.80   57.39
   0  -8   4  468.15   27.10
   0  -8  -4  541.55   27.80
   0   8  -4  504.95   27.10
   0   8  -4  470.35   26.50
   0   8   4  513.45   27.60
  -1  -8  -4  169.08   12.90
   1  -8   4  177.68   11.60
  -1   8  -4  183.78   11.60
  -1   8  -4  176.48   10.90
   1   8   4  182.38   13.30
   1   8   4  184.68   12.70
  -2  -8  -4  128.89   11.40
   2  -8   4  121.39    8.80
   2   8   4  130.79   11.50
   2   8   4  130.59   10.60
  -3  -8  -4   67.99    8.60
   3   8   4   81.29    9.10
   3   8   4   73.19    9.30
  -4  -8  -4   24.80    6.90
   4   8   4   17.50    5.80
   4   8   4   27.30    7.10
  -4   8  -4   18.30    5.90
  -5  -8  -4  138.39   14.00
   5   8   4  116.29   11.70
  -5   8  -4  154.28   13.30
   5   8   4  149.59   14.30
  -6  -8  -4   94.59   11.80
   6   8   4   65.89    9.60
   6   8   4   86.09   12.10
  -6   8  -4   91.79   11.30
  -7  -8  -4  289.97   17.20
  -7  -8  -4  254.07   22.30
   7   8   4  329.87   21.30
  -7   8  -4  305.37   21.30
  -8  -8  -4  125.19   14.50
   8   8   4  129.49   13.60
   8   8   4   94.79   12.70
  -8   8  -4  115.29   13.80
  -9  -8  -4  345.17   27.00
  -9   8  -4  340.67   25.60
   9   8   4  334.57   24.20
 -10  -8  -4  101.99   16.00
 -10  -8  -4   64.59   12.80
 -10   8  -4   73.89   12.80
  10   8   4   70.59   12.00
 -11  -8  -4   64.39   14.40
 -11  -8  -4   78.69   16.20
 -11   8  -4   52.89   12.40
  11   8   4   64.49   12.00
 -12  -9   4    4.90    9.90
 -12  -9   4   21.60    9.30
 -12   9   4    2.70   10.30
 -11  -9   4   -0.60   10.20
 -11  -9   4    2.10   11.00
 -11   9   4    1.10    7.70
 -10  -9   4  164.88   20.20
 -10  -9   4  167.38   18.70
 -10   9   4  175.58   19.80
  -9  -9   4  199.18   20.60
   9   9  -4  205.98   19.90
  -9   9   4  161.68   17.40
  -8  -9   4  413.76   30.00
  -8  -9   4  409.86   23.80
  -8   9   4  461.85   28.40
   8   9  -4  413.16   29.00
  -7  -9   4  132.19   15.40
  -7  -9   4  121.49   11.10
   7   9  -4  128.39   15.40
  -7   9   4  149.88   14.70
  -6  -9   4  336.37   23.40
  -6  -9   4  318.47   19.10
   6   9  -4  287.27   22.50
  -5  -9   4  295.27   20.80
  -5  -9   4  276.27   17.40
   5   9  -4  279.67   20.70
  -4  -9   4   38.40    8.40
   4   9  -4   52.09    8.60
  -3  -9   4   -1.40    4.90
   3   9  -4    4.90    5.70
   2  -9  -4    2.00    2.90
  -2  -9   4    0.90    4.10
  -2   9   4    3.20    3.20
   2   9  -4   -3.20    4.60
  -2   9   4    3.20    3.10
  -1  -9   4    2.90    4.30
   1  -9  -4    4.50    3.70
   1   9  -4   15.30    5.20
  -1   9   4    7.60    4.30
   1   9  -4    7.20    3.60
  -1   9   4   12.60    4.10
   0  -9   4  155.68   11.10
   0  -9  -4  138.49   11.30
   0   9   4  101.39   10.20
   0   9   4  168.08   11.90
   0   9  -4  153.38   10.20
   0   9  -4  157.68   11.40
  -1  -9  -4   64.79    7.80
   1  -9   4   60.29    6.40
  -1   9  -4   49.20    5.60
   1   9   4   59.89    7.90
  -1   9  -4   61.49    6.20
  -2  -9  -4 1242.08   64.59
   2   9   4 1211.68   64.39
   2   9   4 1270.47   63.89
  -3  -9  -4  346.37   21.90
   3   9   4  329.37   20.70
   3   9   4  312.17   21.70
  -4  -9  -4  520.45   30.70
   4   9   4  497.65   29.00
   4   9   4  480.45   30.40
  -5  -9  -4  178.88   17.00
  -5   9  -4  148.69   14.70
   5   9   4  211.28   15.60
   5   9   4  192.08   17.00
  -6  -9  -4  478.55   31.90
   6   9   4  511.25   32.10
  -6   9  -4  530.95   31.00
   6   9   4  493.95   30.30
  -7  -9  -4  115.39    9.90
  -7  -9  -4  111.59   13.90
   7   9   4  105.49   12.70
  -7   9  -4  111.59   13.20
   7   9   4  115.69   14.10
  -8  -9  -4   24.60   10.00
   8   9   4   21.10    8.50
   8   9   4   27.50    9.10
  -8   9  -4   17.90    9.20
  -9  -9  -4   -2.60    8.40
   9   9   4    4.60    8.10
  -9   9  -4  -11.50    8.20
 -10  -9  -4   14.50   12.90
 -10  -9  -4    8.20   10.40
  10   9   4    6.40    8.10
 -10   9  -4    8.20   10.20
 -11  -9  -4  -23.70    9.10
 -11  -9  -4  -21.50    8.50
  11   9   4   11.00    9.40
 -11   9  -4  -10.50    9.20
 -11 -10   4   37.10   11.80
 -11 -10   4   41.50   14.40
 -11  10   4   58.99   14.70
 -10 -10   4    9.80   10.10
 -10 -10   4   14.70   10.40
 -10  10   4   13.30    8.70
  -9 -10   4    7.30    8.80
  -9  10   4    7.40    9.30
   9  10  -4   12.60    8.20
  -8 -10   4    4.50    4.90
  -8 -10   4    7.50   10.30
   8  10  -4    7.00    8.30
  -7 -10   4    8.70    9.00
  -7 -10   4   -0.80    4.70
   7  10  -4   22.70    9.50
  -6 -10   4  136.59   15.70
  -6 -10   4  100.69   10.10
   6  10  -4  124.09   14.10
  -5 -10   4  263.57   20.70
   5  10  -4  278.47   20.90
  -4 -10   4   85.69   10.70
   4  10  -4   54.99    9.20
  -3 -10   4 1076.99   60.39
   3  10  -4 1212.68   60.69
  -2 -10   4  644.94   36.70
  -2  10   4  698.93   34.80
   2  10  -4  605.64   36.40
  -2  10   4  675.93   34.60
  -1 -10   4  910.31   47.10
   1  10  -4  863.11   46.80
  -1  10   4  949.80   46.30
  -1  10   4  822.22   45.90
   0 -10  -4   49.70    6.80
   0  10   4   49.30    7.10
   0  10  -4   54.29    6.70
   0  10  -4   36.00    5.50
  -1 -10  -4  465.15   26.50
  -1  10  -4  453.35   24.70
   1  10   4  444.36   26.50
  -1  10  -4  434.56   24.20
  -2 -10  -4   16.90    5.90
   2  10   4   17.60    6.40
  -3 -10  -4   24.60    6.70
   3  10   4   16.00    6.90
   3  10   4   10.80    5.30
  -4 -10  -4   -3.70    5.90
   4  10   4    1.80    5.80
   4  10   4    4.40    5.90
  -5 -10  -4   94.29   13.10
   5  10   4  107.69   11.60
   5  10   4   78.59   11.70
  -6 -10  -4   56.39   11.60
  -6  10  -4   53.89   10.00
   6  10   4   48.60   11.30
   6  10   4   63.99    9.50
  -7 -10  -4  267.27   23.20
  -7  10  -4  264.67   21.30
   7  10   4  266.37   22.80
   7  10   4  282.77   21.00
  -8 -10  -4   10.80    9.10
   8  10   4   10.70    8.40
   8  10   4    0.60    8.50
  -8  10  -4    7.50    9.60
  -9 -10  -4  251.67   23.60
  -9  10  -4  221.88   21.80
   9  10   4  195.98   19.20
 -10 -10  -4   26.80   13.50
 -10 -10  -4   20.30   11.90
 -10  10  -4   20.50   11.90
  10  10   4   18.00    9.10
 -11 -11   4    1.20   10.70
 -11 -11   4    6.50    9.90
 -10 -11   4   66.59   14.30
 -10 -11   4   92.19   16.00
  -9 -11   4   14.70    9.30
   9  11  -4    0.80    9.20
  -8 -11   4  293.77   20.60
  -8 -11   4  375.56   28.50
   8  11  -4  399.06   27.80
  -7 -11   4   23.50    6.50
  -7 -11   4   23.60    9.60
   7  11  -4   35.50    9.90
  -6 -11   4  525.05   30.00
  -6 -11   4  523.75   34.20
   6  11  -4  553.64   34.30
  -5 -11   4  114.49   13.30
   5  11  -4  121.99   13.80
  -4 -11   4  107.19   12.50
   4  11  -4   90.69   11.90
  -3 -11   4   52.49    9.20
   3  11  -4   50.69    9.20
  -2 -11   4    8.70    6.40
  -2  11   4    8.80    3.60
  -2  11   4   12.30    4.40
   2  11  -4    9.40    5.90
   1  11  -4   42.80    7.80
  -1  11   4   50.79    7.20
   0  11  -4  571.04   31.20
   0  11   4  558.24   31.80
  -1 -11  -4  136.89   13.90
   1  11   4  156.58   12.80
  -1  11  -4  106.99    9.20
  -1  11  -4  120.89   10.20
  -2 -11  -4  512.05   31.60
   2  11   4  557.44   31.80
  -3 -11  -4   32.10    8.00
   3  11   4   31.70    8.00
  -4 -11  -4  867.11   52.19
   4  11   4  975.70   51.29
   4  11   4  982.60   52.49
  -5 -11  -4   19.30    8.40
   5  11   4   35.70    9.10
   5  11   4   25.50    8.40
  -6 -11  -4  233.38   21.20
   6  11   4  208.98   18.60
   6  11   4  243.68   21.40
  -7 -11  -4   -1.30    7.50
   7  11   4   -9.50    8.40
  -7  11  -4  -11.30    7.40
   7  11   4   -3.10    7.10
  -8 -11  -4   32.00   10.30
   8  11   4   34.40   11.00
   8  11   4   31.30    9.10
  -8  11  -4   46.10   11.20
  -9 -11  -4   24.50   11.60
   9  11   4   17.20    9.20
  -9  11  -4   13.60   10.20
 -10 -11  -4    0.10   10.40
  10  11   4    5.90    8.80
 -10  11  -4   -3.20   10.30
 -10 -12   4   -7.30   11.10
  -9 -12   4    5.20    9.90
   9  12  -4   16.50   10.60
  -8 -12   4    1.30    9.60
   8  12  -4   -3.00    9.30
  -7 -12   4   32.30    6.50
  -7 -12   4   56.49   12.20
   7  12  -4   59.99   12.00
  -6 -12   4    0.40    8.20
  -6 -12   4   -3.90    5.20
   6  12  -4   10.60    9.10
  -5 -12   4  308.77   24.40
   5  12  -4  356.66   25.00
  -4 -12   4  104.89   14.50
   4  12  -4   84.29   11.60
   3  12  -4  656.83   38.10
   2  12  -4   30.60    7.70
   1  12  -4  892.91   45.80
  -1  12   4  799.02   44.60
   0  12  -4    7.60    4.90
   0  12   4   -2.80    5.30
   1  12   4  258.07   18.80
  -1  12  -4  253.87   16.20
   2  12   4   12.90    7.40
  -3 -12  -4   20.60    9.70
   3  12   4    9.30    7.00
  -4 -12  -4   -3.60    6.10
   4  12   4    9.60    7.70
  -5 -12  -4   30.60    9.10
   5  12   4   50.59   11.50
  -6 -12  -4   -1.40    8.10
   6  12   4   11.40    8.70
  -7 -12  -4  305.37   25.00
   7  12   4  231.18   21.20
   7  12   4  279.27   24.40
  -8 -12  -4   -3.20    9.80
   8  12   4    7.80    8.50
   8  12   4    8.30   10.40
  -9 -12  -4  126.69   18.30
  -9 -13   4   21.10   11.90
   9  13  -4   12.10   11.10
  -8 -13   4  217.38   23.20
   8  13  -4  204.68   22.10
  -7 -13   4    2.60    7.50
  -7 -13   4   -7.40    8.60
   7  13  -4   -6.80    8.80
   6  13  -4  283.27   24.30
   5  13  -4   -1.70    8.70
   4  13  -4  320.47   23.80
   3  13  -4   -4.10    6.10
   2  13  -4   17.00    7.30
   1  13  -4   -4.20    5.90
  -1  13   4    5.60    5.40
   0  13   4  322.07   21.30
   0  13  -4  316.97   20.50
   1  13   4   -2.70    6.00
   2  13   4  848.72   47.50
   3  13   4    4.00    6.60
   4  13   4  517.55   33.50
   5  13   4    2.10    8.90
  -6 -13  -4  232.28   21.80
   6  13   4  173.48   19.60
  -7 -13  -4    7.90    9.70
   7  13   4    3.80    9.00
  -8 -13  -4   36.70   11.90
   8  13   4   63.59   13.60
  -9 -13  -4   -3.20   11.20
   9  14  -4    0.80   10.40
   8  14  -4   -7.40    9.00
   7  14  -4   -1.20    9.00
   6  14  -4   21.40    9.60
   5  14  -4  400.76   28.90
   4  14  -4   17.00    9.10
   3  14  -4  550.04   34.10
   2  14  -4   -2.50    6.60
  -1  14   4  657.43   36.10
   1  14  -4  637.64   36.90
   0  14  -4   -6.10    4.90
   0  14   4   -3.80    5.50
   1  14   4  244.08   19.40
   2  14   4    7.90    7.20
   3  14   4   16.90    8.20
   4  14   4   11.40    8.70
   5  14   4  115.19   15.30
   6  14   4    8.40   10.30
   7  14   4   75.79   15.00
  -8 -14  -4   12.80   15.50
   8  14   4   -9.20    8.70
   8  15  -4  178.78   20.30
   7  15  -4    0.00    9.20
   6  15  -4  233.28   22.90
   5  15  -4   15.10    9.20
   4  15  -4  107.99   14.40
   3  15  -4    6.10    7.40
   2  15  -4   10.90    7.50
  -1  15   4   15.30    6.30
   1  15  -4    9.10    7.10
   0  15  -4  245.08   17.10
   0  15   4  203.28   18.10
   1  15   4   56.29   10.50
   2  15   4  374.76   26.30
   3  15   4   -4.20    7.30
   4  15   4  394.76   29.10
   5  15   4   10.80    8.60
   6  15   4  136.09   17.60
   7  15   4   12.90    9.00
   7  16  -4   13.30    9.70
   6  16  -4    5.00    9.60
   5  16  -4   74.69   13.90
   4  16  -4   23.20    9.60
   3  16  -4  534.95   34.20
   2  16  -4   38.40    9.70
   1  16  -4  318.17   22.80
  -1  16   4  332.07   21.10
   0  16   4   15.40    7.20
   0  16  -4   17.80    6.60
   1  16   4  227.38   19.50
   2  16   4   -3.50    7.30
   3  16   4   11.00    8.40
   4  16   4    5.10    9.30
   5  16   4   19.20    9.40
   6  16   4   27.80   11.60
   5  17  -4   37.90   12.10
   4  17  -4   61.99   12.30
   3  17  -4    9.10    9.30
   2  17  -4   -0.80    7.60
   1  17  -4    2.30    6.70
   0  17   4   46.80    9.40
   1  17   4   24.30    8.30
   2  17   4  207.88   20.30
   3  17   4   38.80   11.20
   4  17   4  255.17   24.90
   2  18  -4   55.99   10.80
   1  18  -4  232.28   18.80
   0  18   4   35.50    8.70
   1  18   4   38.20   10.20
   2  18   4    8.50    7.90
 -13   0   5   39.50   11.00
 -12   0   5    9.80    8.30
 -11   0   5  364.36   22.50
 -11   0   5  327.57   24.20
 -10   0   5   -4.60    5.80
 -10   0   5   -1.20    5.70
  -9   0   5   88.69   10.80
  -9   0   5   89.29    9.70
  -8   0   5   -3.30    4.60
  -8   0   5   -3.60    4.20
   7   0  -5  506.45   26.60
  -7   0   5  447.96   26.20
  -7   0   5  494.15   25.80
  -7   0   5  418.06   25.90
   6   0  -5    2.90    3.30
  -6   0   5    0.10    1.10
  -6   0   5   -1.50    3.60
  -6   0   5    4.40    3.80
   5   0  -5   19.80    4.30
  -5   0   5   20.40    4.00
  -5   0   5   16.70    4.20
   5   0  -5   17.00    2.80
  -5   0   5   19.70    4.10
  -4   0   5    7.00    3.00
   4   0  -5    5.00    2.10
  -3   0   5 1506.25   71.29
  -3   0   5 1499.95   72.39
   3   0  -5 1477.15   71.19
  -3   0   5 1384.46   72.09
   3   0  -5 1395.96   72.19
   2   0  -5   -1.70    1.80
  -2   0   5    0.10    1.90
   2   0  -5    0.70    1.70
  -2   0   5    0.20    2.80
  -2   0   5   -0.30    1.50
   2   0  -5   -0.60    2.50
  -2   0   5   -3.80    2.10
   1   0  -5 3253.77  156.98
  -1   0   5 3290.57  156.98
   1   0  -5 3396.66  157.98
  -1   0   5 2990.50  157.78
   0   0  -5   -5.50    0.80
   0   0  -5   -1.80    2.90
   0   0   5   -4.90    2.70
   0   0   5   -2.20    2.10
  -1   0  -5 5077.59  248.78
   1   0   5 5202.28  249.08
   1   0   5 4787.02  249.88
  -1   0  -5 5420.96  249.97
  -1   0  -5 5208.48  249.97
  -2   0  -5   -3.20    2.60
  -2   0  -5    2.80    3.20
   2   0   5   -6.40    2.60
   2   0   5   -4.00    2.00
  -2   0  -5   -2.70    2.60
   2   0   5   -2.70    2.60
   3   0   5  631.94   32.10
  -3   0  -5  629.14   33.30
   3   0   5  632.74   33.30
  -3   0  -5  669.43   33.30
  -3   0  -5  634.84   33.10
  -4   0  -5   -5.60    3.00
  -4   0  -5   -3.70    3.40
  -4   0  -5   -1.80    1.90
   4   0   5   -3.00    2.80
   4   0   5   -1.70    2.50
  -5   0  -5   15.60    3.80
   5   0   5   30.10    4.60
   5   0   5   17.30    3.10
  -5   0  -5   17.10    4.60
  -5   0  -5   16.60    5.20
  -6   0  -5   -4.60    3.50
  -6   0  -5   -3.80    5.10
  -6   0  -5    4.50    4.30
   6   0   5    0.10    2.90
   6   0   5    1.10    3.80
  -7   0  -5  260.87   16.40
  -7   0  -5  234.98   17.60
  -8   0  -5   -0.70    4.60
  -8   0  -5   -4.30    5.40
  -9   0  -5  143.19   13.00
  -9   0  -5  137.29   14.90
 -10   0  -5    2.40    8.00
 -11   0  -5  248.18   22.40
  11   0   5  211.68   18.80
  12   0   5    3.30    7.90
 -12   0  -5    2.20   10.30
 -13  -1   5   11.20    8.60
 -13   1   5    0.90    7.00
 -12  -1   5   31.40    9.40
 -12  -1   5   12.80    7.40
 -12   1   5   19.90    7.80
 -11  -1   5   10.50    6.80
 -11  -1   5   20.70    8.20
 -11   1   5    8.50    6.50
 -10  -1   5   18.60    7.80
 -10  -1   5   24.50    7.20
 -10   1   5   32.00    6.30
 -10   1   5   22.70    7.60
  -9  -1   5   12.90    6.00
  -9  -1   5   17.00    6.30
  -9   1   5    4.30    5.60
  -9   1   5    9.50    5.00
  -8  -1   5  578.74   32.00
  -8  -1   5  570.64   32.10
  -8   1   5  579.44   31.10
  -8   1   5  545.65   30.60
  -8   1   5  597.34   32.30
  -7  -1   5   -1.80    4.10
   7  -1  -5   -0.90    3.10
  -7  -1   5   -0.90    4.00
  -7  -1   5   -3.60    2.90
   7   1  -5    4.50    4.00
  -7   1   5    0.30    4.10
  -7   1   5    7.30    4.20
  -7   1   5   -1.50    3.20
   6  -1  -5 1741.23   80.99
  -6  -1   5 1642.54   80.99
  -6  -1   5 1607.14   80.69
  -6  -1   5 1738.43   81.49
  -6   1   5 1449.15   80.29
  -6   1   5 1586.44   80.79
  -6   1   5 1641.94   80.29
   6   1  -5 1520.05   81.19
  -5  -1   5  506.85   26.50
   5  -1  -5  476.25   26.10
  -5  -1   5  480.65   25.80
  -5  -1   5  541.65   27.00
   5  -1  -5  463.95   24.50
  -5   1   5  447.66   25.90
   5   1  -5  522.15   26.90
  -5   1   5  468.55   26.00
  -5   1   5  478.15   25.80
   5   1  -5  490.35   25.20
   4  -1  -5 4562.04  214.18
   4  -1  -5 4407.36  212.78
  -4  -1   5 4349.86  214.48
  -4  -1   5 4476.35  213.58
  -4  -1   5 4521.25  214.38
  -4   1   5 4305.67  214.08
  -4   1   5 4356.36  213.68
   4   1  -5 4426.36  213.28
   4   1  -5 4121.29  214.38
  -3  -1   5  341.27   18.20
   3  -1  -5  359.06   18.00
  -3  -1   5  347.37   18.30
  -3  -1   5  389.46   19.70
  -3  -1   5  349.57   19.70
   3  -1  -5  359.06   19.30
   3   1  -5  339.37   19.60
   3   1  -5  358.86   18.40
  -3   1   5  340.57   19.10
  -3   1   5  361.16   19.40
  -3   1   5  345.37   18.50
  -2  -1   5  133.69    8.20
   2  -1  -5  142.89    9.70
  -2  -1   5  127.89    9.60
   2  -1  -5  135.69    7.90
   2   1  -5  147.89    8.30
  -2   1   5  134.49    7.90
   2   1  -5  135.59    9.60
  -2   1   5  139.09    9.10
  -2   1   5  143.39    9.40
  -1  -1   5  495.65   27.40
  -1  -1   5  521.15   26.50
   1  -1  -5  512.15   26.30
   1  -1  -5  530.35   27.40
   1  -1  -5  497.55   26.00
  -1   1   5  509.05   26.30
  -1   1   5  550.94   27.50
   1   1  -5  581.84   27.70
  -1   1   5  517.15   27.40
   1   1  -5  520.05   26.40
   0  -1  -5   20.90    3.70
   0  -1   5   20.00    3.70
   0  -1   5   22.20    2.80
   0  -1  -5   20.10    2.80
   0   1   5   21.70    3.00
   0   1   5   19.70    3.70
   0   1  -5   18.40    3.60
   0   1  -5   23.40    3.90
   0   1  -5   18.30    2.50
  -1  -1  -5   51.39    5.50
   1  -1   5   44.70    5.20
   1  -1   5   50.49    4.40
   1   1   5   61.99    6.20
   1   1   5   53.39    5.90
  -1   1  -5   54.49    5.50
  -1   1  -5   40.60    5.20
  -1   1  -5   51.29    4.40
   2  -1   5  756.12   37.10
  -2  -1  -5  752.12   38.50
  -2  -1  -5  746.73   37.10
   2  -1   5  777.02   38.30
  -2  -1  -5  754.22   38.70
   2   1   5  760.02   38.60
  -2   1  -5  768.42   38.20
  -2   1  -5  762.52   37.80
  -2   1  -5  674.23   38.00
   2   1   5  740.23   37.50
  -3  -1  -5  140.69   10.50
  -3  -1  -5  144.19   10.10
   3  -1   5  153.38   10.10
   3  -1   5  149.09    8.50
   3   1   5  143.29   10.50
   3   1   5  146.59    9.00
  -3   1  -5  136.79    9.70
  -3   1  -5  151.78    9.80
   4  -1   5 2106.09  101.09
  -4  -1  -5 1948.61  101.29
  -4  -1  -5 2167.38  101.69
  -4  -1  -5 2058.99  101.49
   4  -1   5 2099.19   99.59
   4   1   5 1985.00  101.49
   4   1   5 1993.30  100.09
  -4   1  -5 2026.90  100.89
  -4   1  -5 2038.90  100.79
  -4   1  -5 2016.80  101.19
  -5  -1  -5   31.50    5.10
  -5  -1  -5   38.20    6.00
   5  -1   5   28.90    3.60
   5  -1   5   22.50    4.60
  -5  -1  -5   34.40    5.90
  -5   1  -5   28.20    5.10
   5   1   5   26.30    5.20
  -5   1  -5   28.00    4.90
  -5   1  -5   35.30    5.60
   6  -1   5 1015.30   52.79
  -6  -1  -5 1061.99   53.99
   6  -1   5 1019.80   51.09
  -6  -1  -5 1081.89   53.49
  -6  -1  -5  937.81   52.79
  -6   1  -5 1069.69   52.49
  -6   1  -5 1040.00   52.39
  -6   1  -5 1046.10   53.79
   6   1   5 1002.20   53.39
  -7  -1  -5   87.59   10.20
   7  -1   5   84.99    6.70
  -7  -1  -5   68.69    8.60
  -7   1  -5   68.19    7.30
  -7   1  -5   55.49    8.70
  -7   1  -5   75.79    7.80
  -8  -1  -5  859.21   46.00
  -8  -1  -5  879.61   47.40
  -8   1  -5  834.62   47.20
  -8   1  -5  865.11   44.70
  -9  -1  -5   22.00    7.20
  -9  -1  -5   18.10    8.30
  -9   1  -5   39.80    9.30
 -10  -1  -5   56.29    9.10
 -10  -1  -5   58.89   11.20
  10   1   5   34.10    9.10
 -10   1  -5   59.29   10.60
 -11  -1  -5    8.80    6.90
 -11  -1  -5    1.00    8.00
 -11   1  -5   17.00    8.50
  11   1   5   -0.70    7.20
 -12  -1  -5   22.70   10.70
  12  -1   5    7.40   12.10
 -12   1  -5   -7.20    8.00
  12   1   5   -9.40    7.30
 -13  -2   5   77.79   11.80
 -13  -2   5   95.49   13.40
 -13   2   5   57.19   13.20
 -12  -2   5   20.60    8.10
 -12  -2   5    2.80    7.70
 -12   2   5   12.30    8.50
 -11  -2   5  162.88   16.00
 -11  -2   5  184.68   16.80
 -11   2   5  158.58   16.40
 -10  -2   5   20.10    7.40
 -10  -2   5   25.60    7.30
 -10   2   5   13.20    6.90
  -9  -2   5  511.25   30.70
  -9  -2   5  549.54   30.90
  -9   2   5  513.35   30.60
  -8  -2   5    2.00    4.70
  -8  -2   5    2.00    5.00
  -8   2   5   -1.70    3.20
   8   2  -5    0.70    5.80
  -8   2   5   -2.00    4.60
  -7  -2   5  121.09   10.60
  -7  -2   5  111.49   11.10
  -7   2   5  112.49    8.70
   7   2  -5   97.89   10.30
  -7   2   5  132.39   11.00
  -7   2   5  139.69    9.80
   6  -2  -5   88.79    7.80
  -6  -2   5  130.19   10.10
  -6  -2   5  106.39    9.00
  -6   2   5   86.69    8.80
   6   2  -5   92.29    7.20
  -6   2   5   87.09    8.00
   6   2  -5   99.09    9.40
  -6   2   5   82.49    7.20
  -5  -2   5   88.59    7.70
  -5  -2   5   88.39    8.60
   5  -2  -5   83.09    7.40
  -5   2   5   93.69    8.00
   5   2  -5   80.29    6.60
   5   2  -5  107.09    8.80
  -5   2   5   99.09    7.90
  -5   2   5   89.09    6.90
  -4  -2   5    1.20    3.40
  -4  -2   5    3.30    2.80
   4  -2  -5    6.30    3.20
  -4  -2   5    4.20    1.90
  -4  -2   5    6.90    2.40
  -4   2   5    1.80    2.60
  -4   2   5    7.10    3.10
   4   2  -5    9.30    4.10
  -4   2   5    5.50    3.20
   4   2  -5    4.60    2.50
  -3  -2   5 1143.29   54.49
  -3  -2   5 1155.48   54.39
   3  -2  -5 1080.69   55.19
  -3  -2   5 1032.70   55.69
  -3  -2   5 1088.49   54.19
  -3   2   5 1077.09   54.79
   3   2  -5 1202.28   55.99
  -3   2   5 1070.79   55.09
   3   2  -5 1077.89   54.59
  -2  -2   5  591.24   30.20
   2  -2  -5  590.44   28.60
   2  -2  -5  596.24   29.90
  -2  -2   5  587.94   29.10
   2   2  -5  546.95   30.10
  -2   2   5  599.44   29.70
  -2   2   5  513.35   29.70
   2   2  -5  571.94   29.00
  -1  -2   5 1891.91   87.99
   1  -2  -5 1817.52   87.89
   1  -2  -5 1666.83   88.79
  -1  -2   5 1763.82   88.89
  -1   2   5 1929.01   87.89
  -1   2   5 1776.32   88.89
   1   2  -5 1696.43   88.89
  -1   2   5 1862.71   88.89
   0  -2   5  125.59    9.30
   0  -2  -5  134.29    9.40
   0  -2  -5  126.29    8.00
   0  -2   5  131.39    7.30
   0  -2   5  132.89    7.90
   0   2   5  135.39    9.50
   0   2  -5  136.59    7.40
   0   2  -5  136.69    9.00
   0   2  -5  125.99    9.20
   1  -2   5 1355.16   66.19
  -1  -2  -5 1288.37   65.39
   1  -2   5 1329.27   64.99
  -1  -2  -5 1176.98   66.39
  -1   2  -5 1293.47   65.99
  -1   2  -5 1345.37   66.09
  -1   2  -5 1357.26   65.29
   1   2   5 1505.25   66.79
  -2  -2  -5 1414.46   68.59
   2  -2   5 1428.86   69.39
  -2  -2  -5 1438.56   70.09
  -2   2  -5 1411.76   69.19
  -2   2  -5 1258.97   69.09
   2   2   5 1401.26   69.99
  -2   2  -5 1430.66   68.99
  -3  -2  -5 2345.37  122.49
   3  -2   5 2494.25  121.69
  -3  -2  -5 2466.65  120.69
  -3   2  -5 2464.95  121.69
  -3   2  -5 2448.06  121.49
   3   2   5 2579.34  122.59
  -3   2  -5 2567.64  121.49
  -4  -2  -5   11.10    4.40
   4  -2   5    5.20    3.00
  -4  -2  -5    4.70    5.30
  -4  -2  -5    5.80    5.30
  -4   2  -5    9.40    4.00
  -4   2  -5    9.20    2.90
   4   2   5    4.80    3.70
  -4   2  -5    6.50    3.40
  -5  -2  -5   34.40    5.60
  -5  -2  -5   33.90    6.20
  -5  -2  -5   36.20    5.80
   5  -2   5   36.20    5.10
  -5   2  -5   33.30    4.50
  -5   2  -5   36.30    6.00
   5   2   5   36.30    6.10
  -5   2  -5   39.70    4.80
  -6  -2  -5   -2.90    6.40
  -6  -2  -5   -9.80    4.70
  -6  -2  -5   -1.90    5.60
  -6  -2  -5    0.10    5.20
   6   2   5   -2.80    4.30
  -6   2  -5   -7.00    4.70
  -6   2  -5   -8.80    3.10
  -6   2  -5   -0.10    3.10
  -7  -2  -5   19.90    5.90
  -7  -2  -5   28.30    6.90
  -7   2  -5   26.00    6.70
  -8  -2  -5   22.80    7.10
  -8  -2  -5   13.10    5.70
   8   2   5   11.50    6.40
  -8   2  -5   16.20    6.60
  -9  -2  -5  415.66   26.10
  -9  -2  -5  428.16   27.70
  -9   2  -5  409.36   27.20
   9   2   5  404.66   26.20
 -10  -2  -5    9.80    9.20
 -10  -2  -5   10.00    7.20
 -10   2  -5    5.90    7.90
  10   2   5    7.20    7.20
 -11  -2  -5  270.57   20.20
 -11  -2  -5  198.78   22.00
  11   2   5  253.87   20.00
 -11   2  -5  232.98   21.80
 -12  -2  -5    7.10    8.50
 -12  -2  -5   -6.20    9.40
  12   2   5  -13.10    6.90
 -12   2  -5    0.00    9.90
 -13  -3   5    8.00    8.10
 -13  -3   5   12.00    8.40
 -13   3   5    8.00    8.80
 -12  -3   5   15.30    8.70
 -12  -3   5   13.20    9.30
 -12   3   5    1.20    8.20
 -11  -3   5   -9.50    6.90
 -11  -3   5    4.70    7.10
 -11   3   5   -1.60    6.40
 -10  -3   5   60.69    9.70
 -10  -3   5   53.59    9.60
 -10   3   5   52.99    9.90
  -9  -3   5   -0.10    6.10
  -9  -3   5    2.80    5.50
  -9   3   5   -4.20    5.70
  -8  -3   5  193.18   15.70
  -8  -3   5  197.68   15.00
   8   3  -5  192.68   15.50
  -8   3   5  197.78   15.40
  -7  -3   5   57.19    7.80
  -7  -3   5   41.20    7.50
  -7   3   5   64.69    8.30
   7   3  -5   58.99    8.30
   6  -3  -5  834.32   42.80
  -6  -3   5  848.02   43.40
  -6  -3   5  842.22   44.60
  -6   3   5  825.32   43.70
   6   3  -5  830.72   44.50
  -5  -3   5  258.77   17.90
  -5  -3   5  279.77   15.60
  -5  -3   5  279.57   16.70
   5  -3  -5  290.17   16.40
  -5   3   5  301.87   17.30
  -5   3   5  288.87   16.10
   5   3  -5  285.27   18.00
  -5   3   5  324.97   16.00
   4  -3  -5 2388.56  119.69
  -4  -3   5 2336.57  120.69
  -4  -3   5 2424.46  119.09
  -4   3   5 2650.63  119.59
  -4   3   5 2433.26  119.79
   4   3  -5 2421.26  120.79
  -4   3   5 2406.26  119.19
   3  -3  -5 1948.91   92.09
  -3  -3   5 1853.71   91.39
  -3  -3   5 1700.03   92.59
  -3   3   5 1963.30   91.89
  -3   3   5 1822.12   91.69
  -3   3   5 1857.91   91.79
   3   3  -5 1910.51   92.89
  -2  -3   5 2897.21  135.99
   2  -3  -5 2514.55  136.39
  -2  -3   5 2645.14  136.99
  -2   3   5 2702.53  136.39
  -2   3   5 2928.31  135.49
  -2   3   5 2969.00  136.59
   2   3  -5 2874.31  137.19
  -1  -3   5   45.90    5.10
   1  -3  -5   60.29    5.80
  -1  -3   5   47.00    4.40
  -1   3   5   45.30    5.20
   1   3  -5   55.89    5.70
  -1   3   5   41.20    5.10
  -1   3   5   43.90    5.10
  -1   3   5   51.79    4.50
   1   3  -5   43.60    5.20
   0  -3   5  576.24   29.30
   0  -3   5  566.24   30.50
   0  -3  -5  605.24   31.00
   0   3  -5  581.94   30.50
   0   3   5  618.04   30.10
   0   3  -5  598.04   30.80
   0   3   5  580.44   30.90
  -1  -3  -5   94.59    6.60
  -1  -3  -5   93.19    8.10
   1  -3   5   96.39    7.30
   1   3   5   98.09    7.50
  -1   3  -5   87.39    7.40
   1   3   5  114.59    8.40
  -1   3  -5   93.89    6.50
  -2  -3  -5  617.94   33.80
   2  -3   5  629.64   32.70
  -2   3  -5  653.83   32.50
  -2   3  -5  642.44   32.60
  -2   3  -5  632.04   32.60
   2   3   5  656.33   33.80
  -3  -3  -5  280.77   18.70
   3  -3   5  309.87   17.20
  -3  -3  -5  321.67   16.80
  -3   3  -5  289.27   17.60
   3   3   5  340.27   18.80
  -3   3  -5  325.87   17.00
  -3   3  -5  310.37   16.90
  -4  -3  -5 1777.02   88.79
  -4  -3  -5 1863.11   91.19
   4  -3   5 1879.91   89.69
   4  -3   5 1837.72   89.69
  -4   3  -5 1818.62   90.39
  -4   3  -5 1784.92   89.09
   4   3   5 1755.52   91.09
  -5  -3  -5  157.98   12.60
   5  -3   5  142.79   10.00
   5   3   5  147.19   11.90
   5   3   5  134.59   12.00
  -5   3  -5  163.88   11.90
  -6  -3  -5 1258.07   65.69
  -6   3  -5 1254.87   65.29
   6   3   5 1282.27   65.79
   6   3   5 1277.77   65.19
  -7  -3  -5  104.99   11.60
  -7  -3  -5  100.29   10.80
   7   3   5   82.99   10.50
   7   3   5  101.89   10.40
  -7   3  -5   79.19   10.30
  -8  -3  -5  260.77   20.10
  -8  -3  -5  283.47   19.40
   8   3   5  255.97   19.10
  -8   3  -5  256.07   19.60
  -9  -3  -5   34.50    9.00
  -9  -3  -5   32.50    8.80
   9   3   5   28.60    8.40
  -9   3  -5   42.60    9.90
 -10  -3  -5  182.18   17.20
 -10  -3  -5  158.08   16.60
 -10   3  -5  144.39   16.00
  10   3   5  142.99   15.00
 -11  -3  -5   -7.50    7.20
 -11  -3  -5   -2.20    8.70
 -11   3  -5   21.40   10.20
  11   3   5    5.50    8.10
 -12  -3  -5    4.80   11.30
 -12  -3  -5   12.00    8.90
  12   3   5   21.80    8.70
 -12   3  -5   -8.60    9.30
 -13  -4   5   50.89   11.60
 -13  -4   5   56.19   11.30
 -13   4   5   61.19   11.80
 -12  -4   5   15.70    8.90
 -12  -4   5   10.50    9.00
 -12   4   5    4.90    7.80
 -11  -4   5  225.28   19.00
 -11  -4   5  218.68   19.50
 -11   4   5  167.88   18.20
 -10  -4   5  144.29   15.50
 -10  -4   5  154.08   15.70
 -10   4   5  169.18   16.00
  -9  -4   5  194.68   15.70
  -9  -4   5  186.18   16.70
  -9   4   5  176.68   15.90
  -8  -4   5  152.98   14.20
  -8  -4   5  131.09   12.40
  -8   4   5  144.49   13.20
   8   4  -5  136.69   14.10
  -7  -4   5  196.38   14.20
  -7  -4   5  198.48   15.70
  -7   4   5  187.58   14.50
   7   4  -5  181.48   15.10
  -6  -4   5   39.90    4.40
  -6  -4   5   37.50    7.20
  -6  -4   5   29.50    5.80
  -6   4   5   26.10    5.70
   6   4  -5   44.20    7.20
  -5  -4   5   57.99    5.60
  -5  -4   5   48.00    6.80
   5  -4  -5   61.49    5.80
  -5   4   5   68.09    7.10
   5   4  -5   59.79    7.60
   4  -4  -5  736.83   38.10
  -4  -4   5  747.93   37.80
  -4  -4   5  656.43   39.50
   4   4  -5  802.02   39.90
  -4   4   5  738.23   38.70
  -4   4   5  792.62   37.70
  -3  -4   5  608.24   34.50
   3  -4  -5  671.63   34.90
  -3  -4   5  645.34   36.10
  -3   4   5  687.83   34.70
  -3   4   5  791.62   34.90
  -3   4   5  731.43   35.30
   3   4  -5  637.24   36.00
  -2  -4   5  505.55   25.30
   2  -4  -5  500.35   24.80
  -2  -4   5  494.65   26.60
   2  -4  -5  575.24   26.20
  -2   4   5  408.76   25.50
   2   4  -5  467.25   26.60
   1  -4  -5 2419.16  125.69
  -1  -4   5 2304.37  125.69
  -1   4   5 2657.23  124.99
  -1   4   5 2682.93  125.79
   1   4  -5 2639.04  125.89
  -1   4   5 2542.25  125.69
   1   4  -5 2685.43  126.09
   0  -4   5  310.77   17.80
   0  -4  -5  339.27   18.40
   0   4   5  317.27   18.20
   0   4  -5  313.37   18.00
   0   4   5  325.57   17.40
   0   4  -5  312.97   17.70
   0   4   5  332.97   18.20
   1  -4   5 2346.97  119.19
  -1   4  -5 2625.24  119.19
  -1   4  -5 2361.76  119.19
   1   4   5 2382.86  119.99
   1   4   5 2430.76  119.29
  -1   4  -5 2438.66  118.79
   2  -4   5  590.44   30.20
  -2  -4  -5  623.54   31.80
  -2   4  -5  585.14   29.80
  -2   4  -5  563.34   30.20
   2   4   5  567.04   30.60
  -2   4  -5  572.54   29.90
   2   4   5  592.14   31.50
   3  -4   5  777.22   38.30
  -3  -4  -5  769.02   38.00
  -3  -4  -5  684.83   39.80
  -3   4  -5  786.52   38.90
   3   4   5  767.52   39.20
   3   4   5  721.13   39.80
  -4  -4  -5  257.37   17.10
  -4  -4  -5  264.87   14.40
  -4   4  -5  236.48   15.90
   4   4   5  238.48   16.00
   4   4   5  285.87   17.20
  -5  -4  -5   99.99    7.30
  -5  -4  -5   97.29   10.80
   5   4   5  100.59    9.80
   5   4   5  111.49   11.40
  -5   4  -5  127.09   10.50
  -6  -4  -5   16.80    6.70
   6   4   5    6.90    5.80
   6   4   5   10.50    5.20
  -6   4  -5   16.10    6.00
  -7  -4  -5   80.99   10.50
  -7  -4  -5   92.59   11.00
   7   4   5   92.79   11.00
  -7   4  -5   90.19   10.50
   7   4   5   88.49   10.10
  -8  -4  -5   42.00    8.80
  -8  -4  -5   58.29   10.00
  -8   4  -5   38.10    8.10
   8   4   5   38.90    8.50
  -9  -4  -5  111.09   13.20
  -9  -4  -5  108.39   14.00
  -9   4  -5  112.99   13.40
   9   4   5  101.99   12.20
 -10  -4  -5   73.69   13.50
 -10  -4  -5   63.79   11.90
  10   4   5   72.69   11.20
 -10   4  -5   84.99   12.30
 -11  -4  -5  253.07   23.50
 -11  -4  -5  247.38   21.60
 -11   4  -5  200.08   20.40
  11   4   5  251.37   20.20
 -12  -4  -5   27.60   11.10
 -12  -4  -5   30.60   10.60
  12   4   5   21.50    9.00
 -12   4  -5   26.40   10.20
 -13  -5   5   18.50    9.80
 -13  -5   5   20.10   10.80
 -13   5   5   22.80   11.90
 -12  -5   5   -2.20    8.10
 -12  -5   5   -4.60    8.40
 -12   5   5   14.00    9.90
 -11  -5   5    8.70    9.00
 -11  -5   5    9.80    7.50
 -11   5   5    0.70    7.00
 -10  -5   5   21.00    7.50
 -10  -5   5    4.30    7.40
 -10   5   5    6.80    6.80
  -9  -5   5    6.90    7.50
  -9  -5   5   18.30    7.80
  -9   5   5   31.30    8.40
  -8  -5   5  611.24   34.90
  -8  -5   5  571.34   33.30
  -8   5   5  567.14   33.60
   8   5  -5  582.94   34.50
  -7  -5   5  180.28   13.80
  -7  -5   5  173.78   15.30
   7   5  -5  180.38   15.20
  -7   5   5  158.88   13.80
  -6  -5   5 1083.99   54.99
  -6  -5   5 1138.59   58.29
  -6   5   5 1082.89   56.89
   6   5  -5 1084.49   57.89
  -5  -5   5  700.73   40.30
  -5  -5   5  758.32   38.00
  -5   5   5  758.72   39.40
   5   5  -5  749.03   40.40
  -4  -5   5  932.71   51.29
  -4  -5   5 1020.80   49.50
   4  -5  -5 1013.30   49.50
  -4   5   5  985.70   50.39
   4   5  -5  956.80   51.29
   3  -5  -5  830.22   40.80
  -3  -5   5  794.62   42.30
  -3  -5   5  790.12   40.50
   3   5  -5  744.83   42.00
  -3   5   5  824.92   40.40
  -3   5   5  814.32   40.40
   2  -5  -5  493.45   26.40
  -2  -5   5  471.75   27.30
  -2   5   5  549.05   26.30
   2   5  -5  455.85   27.20
  -2   5   5  508.25   26.20
   1  -5  -5  512.45   29.20
  -1  -5   5  560.24   29.60
  -1   5   5  581.84   29.30
  -1   5   5  582.74   28.60
  -1   5   5  528.85   29.20
   1   5  -5  530.95   29.30
   1   5  -5  592.94   29.80
   0  -5   5  255.37   15.00
   0  -5  -5  218.48   15.00
   0   5   5  241.18   15.30
   0   5  -5  263.57   14.70
   0   5  -5  269.07   15.20
   0   5   5  289.87   15.50
   0   5   5  254.07   14.60
  -1  -5  -5  134.99   10.00
   1  -5   5  120.09    8.50
  -1   5  -5  113.89    8.80
  -1   5  -5  127.59    8.20
   1   5   5  108.19    9.60
   1   5   5  117.89    8.90
  -2  -5  -5   11.10    4.40
   2  -5   5    3.90    2.70
   2   5   5    7.40    3.70
  -2   5  -5   13.40    3.70
  -2   5  -5    2.40    3.00
   2   5   5    6.10    3.80
  -2   5  -5    2.50    2.20
  -3  -5  -5  432.96   25.30
   3  -5   5  442.36   23.30
  -3   5  -5  422.76   24.10
   3   5   5  436.66   24.50
   3   5   5  466.15   25.50
  -4  -5  -5  928.21   46.00
  -4  -5  -5  916.41   48.50
   4   5   5  887.01   48.40
  -4   5  -5  896.41   47.20
   4   5   5  931.41   47.50
  -5  -5  -5  608.04   31.90
  -5   5  -5  591.64   34.00
   5   5   5  675.53   34.40
  -6  -5  -5  816.52   43.10
  -6   5  -5  759.52   41.90
   6   5   5  734.03   41.50
   6   5   5  775.52   42.80
  -7  -5  -5  112.29   12.90
   7   5   5   99.99   11.50
   7   5   5   82.59   10.90
  -7   5  -5   89.69   11.00
  -8  -5  -5  610.94   37.90
  -8  -5  -5  626.94   37.90
   8   5   5  714.53   37.30
  -8   5  -5  621.14   37.20
  -9  -5  -5   70.29   12.00
  -9  -5  -5   70.59   11.00
  -9   5  -5   71.79   11.90
   9   5   5   54.49   10.00
 -10  -5  -5   47.10   11.30
 -10  -5  -5   63.09   11.90
  10   5   5   83.79   12.20
 -10   5  -5   62.89   12.40
 -11  -5  -5   22.50   10.30
 -11  -5  -5   -3.30   10.10
  11   5   5   12.80    9.00
 -11   5  -5   -4.40    8.90
 -12  -5  -5   17.90   12.90
 -12  -5  -5  -13.30    8.50
 -12   5  -5    4.70    9.10
  12   5   5    4.70    8.50
 -13  -6   5   63.79   13.50
 -13  -6   5   43.30   11.60
 -13   6   5   51.99   11.90
 -12  -6   5   30.20   10.40
 -12  -6   5   36.70   11.40
 -12   6   5   32.50   10.40
 -11  -6   5  146.59   15.40
 -11  -6   5  116.79   15.60
 -11   6   5  132.69   15.80
 -10  -6   5   68.09   12.30
 -10  -6   5   85.79   11.50
 -10   6   5   74.09   11.90
  -9  -6   5   91.29   11.60
  -9  -6   5   97.89   13.00
  -9   6   5  120.49   12.90
  -8  -6   5   65.59    9.80
  -8  -6   5   81.39   11.80
   8   6  -5   74.19   10.60
  -8   6   5   85.09   11.30
  -7  -6   5   31.20    9.00
  -7  -6   5   29.80    4.90
  -7   6   5   29.20    6.90
   7   6  -5   22.60    6.80
  -6  -6   5   81.79    7.40
  -6  -6   5   78.69   10.40
  -6   6   5   75.29    8.80
   6   6  -5   91.19   10.70
  -5  -6   5   20.20    5.80
  -5  -6   5   17.30    4.50
   5   6  -5   17.80    6.00
  -5   6   5   12.90    5.40
  -4  -6   5   22.20    4.30
  -4  -6   5   20.90    6.20
   4   6  -5   22.00    5.60
   3  -6  -5  504.35   23.80
  -3  -6   5  472.35   25.50
  -3   6   5  431.16   23.00
   3   6  -5  390.96   24.90
  -3   6   5  398.46   22.90
  -2  -6   5 1335.27   70.49
   2  -6  -5 1250.47   69.29
  -2   6   5 1363.86   69.39
   2   6  -5 1518.85   70.79
  -2   6   5 1502.35   69.49
   1  -6  -5 2170.58  101.09
  -1  -6   5 1971.40  101.19
  -1   6   5 2095.09  100.39
   1   6  -5 1964.70  101.09
  -1   6   5 2027.60  100.89
   1   6  -5 2090.69  100.99
  -1   6   5 1948.41  100.69
   0  -6   5  921.61   49.40
   0  -6  -5  969.60   49.90
   0   6   5  967.20   49.20
   0   6   5 1064.49   50.29
   0   6   5  932.91   49.70
   0   6  -5  983.20   49.50
   1  -6   5 1836.82   87.19
  -1  -6  -5 1607.44   88.09
  -1   6  -5 1819.52   87.09
  -1   6  -5 1799.62   86.79
   1   6   5 1647.04   87.99
   1   6   5 1838.52   87.49
  -2  -6  -5 1810.72   95.49
   2  -6   5 2016.70   93.99
  -2   6  -5 1954.60   94.29
   2   6   5 1990.40   94.79
   2   6   5 1739.03   95.29
  -3  -6  -5  379.46   21.80
   3   6   5  361.86   20.70
  -3   6  -5  356.86   20.40
   3   6   5  316.57   21.40
  -4  -6  -5   21.00    4.40
  -4  -6  -5   28.50    6.70
   4   6   5   31.60    7.10
  -4   6  -5   33.40    6.10
   4   6   5   25.90    5.70
  -5  -6  -5    5.80    5.40
  -5  -6  -5   10.70    3.50
   5   6   5   -4.50    4.70
  -5   6  -5    4.70    5.10
   5   6   5    5.30    5.50
  -6  -6  -5    2.80    6.00
  -6  -6  -5   -1.30    3.30
  -6   6  -5   -0.60    5.20
   6   6   5    1.20    5.90
   6   6   5    4.10    5.60
  -7  -6  -5   19.90    7.60
   7   6   5    9.90    7.60
  -7   6  -5   24.80    7.40
   7   6   5   11.60    6.70
  -8  -6  -5   22.40    8.70
   8   6   5   20.90    7.40
  -8   6  -5    6.40    7.20
  -9  -6  -5   70.09   12.00
  -9  -6  -5   77.89   12.80
  -9   6  -5   80.89   12.50
   9   6   5   61.59   10.60
 -10  -6  -5   53.99   12.70
 -10  -6  -5   73.39   13.50
 -10   6  -5   65.19   12.40
  10   6   5   90.49   12.20
 -11  -6  -5  117.59   16.90
 -11  -6  -5   99.69   14.80
 -11   6  -5   84.89   14.60
  11   6   5  100.59   13.50
 -12  -6  -5   23.60   12.30
 -12  -6  -5   32.40   11.30
 -12   6  -5   27.10   12.50
  12   6   5   15.40    9.10
 -12  -7   5    4.00    8.60
 -12  -7   5    5.00    9.60
 -12   7   5  -10.20    9.60
 -11  -7   5   10.60    8.10
 -11  -7   5    3.90    9.30
 -11   7   5   -3.90    7.20
 -10  -7   5   53.99   12.20
 -10  -7   5   29.80    8.80
 -10   7   5   45.10   10.00
  -9  -7   5  119.59   14.70
  -9  -7   5  108.69   13.20
  -9   7   5  128.59   14.70
  -8  -7   5   85.99    7.30
  -8  -7   5   86.59   12.70
  -8   7   5   82.59   10.50
   8   7  -5   68.19   10.80
  -7  -7   5  511.25   27.90
  -7  -7   5  527.55   32.30
   7   7  -5  543.15   32.10
  -7   7   5  498.15   30.60
  -6  -7   5  553.04   29.80
  -6  -7   5  582.84   33.50
  -6   7   5  537.95   31.70
   6   7  -5  548.25   32.90
  -5  -7   5  740.93   43.60
  -5  -7   5  830.12   41.10
   5   7  -5  772.32   43.50
  -5   7   5  818.82   42.60
  -4  -7   5  678.13   33.80
  -4  -7   5  579.14   35.80
   4   7  -5  675.63   36.20
   3  -7  -5  158.08    9.90
  -3  -7   5  135.09   12.10
  -3   7   5  149.69    9.40
   3   7  -5  133.99   12.40
  -2  -7   5  854.91   41.60
   2  -7  -5  731.63   40.00
  -2   7   5  733.23   39.80
  -2   7   5  792.12   39.90
   2   7  -5  792.92   41.40
   1  -7  -5  204.08   12.80
  -1  -7   5  206.68   13.40
   1   7  -5  188.18   12.40
   1   7  -5  176.68   13.10
  -1   7   5  209.68   13.00
   0  -7   5   17.20    3.90
   0  -7  -5   11.40    4.00
   0   7   5    9.30    4.30
   0   7   5   11.40    3.70
   0   7   5   11.10    3.50
   0   7  -5   17.80    4.00
   1  -7   5    6.40    3.10
  -1   7  -5   15.00    3.70
  -1   7  -5   16.10    3.10
   2  -7   5  142.89    9.50
  -2  -7  -5  125.19   11.70
   2   7   5  153.68   11.30
   2   7   5  153.08   12.20
  -3  -7  -5  231.48   16.30
   3   7   5  219.08   15.30
   3   7   5  206.68   16.10
  -3   7  -5  239.38   15.20
  -4  -7  -5  175.88   14.90
  -4   7  -5  170.68   13.50
   4   7   5  202.98   15.60
   4   7   5  182.98   14.00
  -5  -7  -5  872.31   45.40
  -5  -7  -5  905.11   48.70
   5   7   5  893.61   47.20
   5   7   5  871.41   48.50
  -5   7  -5  883.71   47.30
  -6  -7  -5  770.52   44.10
  -6  -7  -5  757.12   39.70
   6   7   5  809.52   42.60
  -6   7  -5  767.52   42.50
   6   7   5  763.32   43.90
  -7  -7  -5  422.56   27.60
   7   7   5  413.96   25.70
  -7   7  -5  377.36   25.80
   7   7   5  403.66   27.50
  -8  -7  -5  130.59   16.10
  -8   7  -5  134.19   14.40
   8   7   5  127.09   13.60
  -9  -7  -5   91.89   13.90
  -9  -7  -5   93.59   14.10
  -9   7  -5   71.59   12.00
   9   7   5   89.29   12.30
 -10  -7  -5   79.99   14.30
 -10  -7  -5  118.29   15.80
  10   7   5   91.59   12.80
 -10   7  -5   91.49   13.20
 -11  -7  -5    8.40   10.60
 -11  -7  -5    5.90   11.60
 -11   7  -5   -8.20    8.60
  11   7   5   -5.60    7.20
 -12  -8   5   68.29   15.60
 -12  -8   5   81.99   14.60
 -12   8   5   39.60   11.60
 -11  -8   5   57.49   13.50
 -11  -8   5   62.89   11.70
 -11   8   5   54.79   12.60
 -10  -8   5  103.69   14.30
 -10  -8   5  141.99   17.70
 -10   8   5  136.19   16.60
  -9  -8   5  172.68   19.20
  -9  -8   5  149.49   15.80
   9   8  -5  161.78   18.30
  -9   8   5  177.58   17.50
  -8  -8   5   33.30    5.60
  -8  -8   5   37.80    9.10
  -8   8   5   48.70   10.80
   8   8  -5   36.60    9.50
  -7  -8   5    2.20    7.00
  -7  -8   5    4.90    4.50
  -7   8   5    0.70    5.80
   7   8  -5   -5.30    6.90
  -6  -8   5   31.30    5.50
  -6  -8   5   29.50    8.20
  -6   8   5   24.90    6.80
   6   8  -5   34.90    8.00
  -5  -8   5  102.89    9.20
  -5  -8   5   89.69   11.20
   5   8  -5   99.69   11.50
  -4  -8   5   68.69    9.00
   4   8  -5   68.49    9.60
  -3  -8   5  205.88   14.70
   3  -8  -5  174.58   11.60
  -3   8   5  184.98   11.40
   3   8  -5  174.28   14.40
  -2  -8   5  430.86   26.50
   2  -8  -5  454.85   25.30
  -2   8   5  490.75   25.10
  -2   8   5  472.65   25.10
   2   8  -5  459.95   26.70
  -1  -8   5  119.39   10.80
   1  -8  -5  137.59   10.40
  -1   8   5  141.19   10.50
   1   8  -5  151.48   11.30
   1   8  -5  122.59    9.90
   0  -8   5 1704.23   85.69
   0  -8  -5 1640.54   86.19
   0   8  -5 1789.52   85.69
   0   8   5 1740.63   86.09
   0   8  -5 1584.04   85.39
   0   8   5 1728.63   85.59
   0   8   5 1801.12   86.19
   1  -8   5  180.98   11.70
  -1  -8  -5  163.48   13.10
   1   8   5  192.58   13.70
  -1   8  -5  177.98   11.00
   1   8   5  179.08   12.70
  -1   8  -5  169.78   11.70
  -2  -8  -5  873.11   49.20
   2  -8   5  953.80   47.40
   2   8   5  931.01   49.50
   2   8   5  953.90   48.60
  -3  -8  -5  663.53   35.40
   3   8   5  616.84   34.00
   3   8   5  578.44   34.90
  -4  -8  -5  176.88   15.60
  -4   8  -5  187.78   14.30
   4   8   5  182.98   14.40
   4   8   5  190.88   15.80
  -5  -8  -5  188.38   16.40
  -5   8  -5  168.18   14.20
   5   8   5  166.58   14.30
   5   8   5  163.58   16.00
  -6  -8  -5   -7.80    7.20
  -6   8  -5   -0.60    5.60
   6   8   5    7.60    7.10
   6   8   5    6.70    6.20
  -7  -8  -5    3.60    6.50
  -7  -8  -5   -5.20    6.80
  -7   8  -5   -1.30    6.30
   7   8   5    7.90    6.80
   7   8   5  -10.80    6.30
  -8  -8  -5   64.79   11.70
   8   8   5   60.99   10.10
   8   8   5   47.90   14.20
  -8   8  -5   60.69   10.90
  -9  -8  -5  111.29   16.00
   9   8   5  122.49   13.60
  -9   8  -5  112.99   15.00
 -10  -8  -5   43.60   12.80
 -10  -8  -5   54.49   13.00
 -10   8  -5   25.00   10.20
  10   8   5   83.39   12.30
 -11  -8  -5   47.30   12.70
 -11  -8  -5   56.29   13.80
 -11   8  -5   78.69   13.00
  11   8   5   57.09   11.80
 -12  -9   5    2.70   10.40
 -12  -9   5    3.40   10.30
 -12   9   5   16.50   10.20
 -11  -9   5    2.30    8.30
 -11  -9   5   16.30   10.70
 -11   9   5   15.00    9.20
 -10  -9   5   13.00    9.60
 -10  -9   5   10.30   10.30
 -10   9   5   21.00    9.60
  -9  -9   5   48.60   11.40
  -9   9   5   47.80   10.90
   9   9  -5   55.29   12.30
  -8  -9   5   58.49   11.30
  -8  -9   5   53.79    7.00
  -8   9   5   43.20    9.70
   8   9  -5   69.39   11.20
  -7  -9   5  344.17   20.50
  -7  -9   5  358.46   25.50
   7   9  -5  324.97   24.80
  -6  -9   5  126.79   11.00
  -6  -9   5  150.58   15.60
   6   9  -5  128.19   14.60
  -5  -9   5  481.65   29.40
  -5  -9   5  438.36   25.80
   5   9  -5  474.35   29.30
  -4  -9   5  212.58   17.00
   4   9  -5  201.98   16.80
  -3  -9   5 1819.22   87.89
   3   9  -5 1611.44   87.29
   2  -9  -5  434.36   24.00
  -2  -9   5  379.66   24.00
  -2   9   5  407.46   22.50
  -2   9   5  372.56   22.10
   2   9  -5  414.86   24.40
  -1  -9   5   70.39    7.80
   1  -9  -5   70.19    7.50
  -1   9   5   60.19    6.80
   1   9  -5   55.99    7.30
  -1   9   5   64.59    7.30
   1   9  -5   61.19    7.10
   0  -9   5   14.00    4.60
   0  -9  -5   16.00    4.60
   0   9  -5    6.40    4.40
   0   9   5   14.00    4.60
   0   9  -5   13.10    3.80
  -1  -9  -5   52.19    7.60
   1   9   5   75.39    8.40
   1   9   5   63.09    8.10
  -1   9  -5   62.29    6.20
  -1   9  -5   66.89    7.00
  -2  -9  -5   45.50    7.50
   2   9   5   45.60    7.60
   2   9   5   72.89    8.90
  -3  -9  -5  626.44   35.60
   3   9   5  618.04   35.50
   3   9   5  613.04   34.50
  -4  -9  -5  184.08   16.00
   4   9   5  182.58   16.80
   4   9   5  161.28   14.60
  -5  -9  -5  564.84   36.90
  -5   9  -5  662.83   35.90
   5   9   5  619.24   35.50
   5   9   5  644.94   37.40
  -6  -9  -5  131.29   15.40
  -6   9  -5   96.29   12.00
   6   9   5   89.19   12.70
   6   9   5  110.29   12.20
  -7  -9  -5  312.57   23.70
  -7   9  -5  261.77   21.20
   7   9   5  270.97   21.10
   7   9   5  295.27   23.30
  -8  -9  -5  110.19   16.50
   8   9   5  113.19   14.00
  -8   9  -5  107.49   14.20
   8   9   5  116.59   15.50
  -9  -9  -5   51.49   12.10
  -9   9  -5   56.19   12.30
   9   9   5   53.29   11.30
 -10  -9  -5   91.99   16.20
 -10  -9  -5   61.09   14.90
 -10   9  -5   52.79   12.90
  10   9   5   47.10   10.40
 -11  -9  -5   66.59   16.00
 -11  -9  -5   40.40   13.40
 -11   9  -5   35.70   11.80
  11   9   5   39.90   11.50
 -11 -10   5   14.80    9.40
 -11 -10   5    0.10   12.10
 -11  10   5   21.40   11.90
 -10 -10   5  188.68   19.70
 -10 -10   5  205.98   22.00
 -10  10   5  209.18   21.50
  -9 -10   5   12.80   11.60
   9  10  -5   -1.90    8.30
  -9  10   5   -1.40    8.00
  -8 -10   5  171.78   20.40
  -8 -10   5  167.78   13.00
   8  10  -5  171.08   18.00
  -7 -10   5   20.10    5.80
  -7 -10   5   20.40    7.90
   7  10  -5   15.90    9.30
  -6 -10   5   18.10    8.80
  -6 -10   5   12.90    4.90
   6  10  -5   25.40    8.40
  -5 -10   5   11.40    5.00
  -5 -10   5   27.40    8.20
   5  10  -5   20.80    7.80
  -4 -10   5  275.77   20.80
   4  10  -5  289.17   20.60
  -3 -10   5  155.48   13.30
   3  10  -5   93.29   11.00
  -2 -10   5  766.52   42.20
  -2  10   5  722.73   40.00
   2  10  -5  835.82   42.40
  -2  10   5  764.62   40.10
  -1 -10   5   63.09    8.50
   1  10  -5   59.99    7.70
  -1  10   5   68.19    7.90
   0 -10  -5  600.64   33.00
   0  10   5  552.04   32.70
   0  10  -5  619.44   32.40
   0  10  -5  588.14   32.40
  -1 -10  -5  221.28   16.50
   1  10   5  237.78   16.90
  -1  10  -5  244.58   15.00
  -1  10  -5  229.48   14.10
  -2 -10  -5  602.34   35.90
   2  10   5  622.84   36.00
   2  10   5  677.13   35.60
  -3 -10  -5   34.10    8.50
   3  10   5   30.00    6.50
   3  10   5   31.00    7.90
  -4 -10  -5  585.34   34.90
   4  10   5  551.14   33.00
   4  10   5  586.84   34.80
  -5 -10  -5   53.09   11.30
   5  10   5   32.80    8.10
   5  10   5   35.00    9.40
  -6 -10  -5   -4.60    7.90
   6  10   5   -1.90    7.80
  -6  10  -5   11.30    7.80
   6  10   5    4.60    6.10
  -7 -10  -5   -5.50    8.30
   7  10   5   13.80    8.90
   7  10   5   11.90    8.00
  -7  10  -5    7.30    8.20
  -8 -10  -5   55.79   12.50
  -8  10  -5   54.49   11.90
   8  10   5   37.00   12.00
   8  10   5   62.69   10.90
  -9 -10  -5   13.30   10.90
   9  10   5    6.80    8.60
  -9  10  -5   19.70   10.80
 -10 -10  -5  116.49   17.50
 -10 -10  -5   83.29   18.50
  10  10   5   85.09   13.10
 -10  10  -5   95.09   15.30
 -11 -11   5   -9.90   11.00
 -11 -11   5   20.20   11.50
 -10 -11   5   -5.80    8.80
 -10 -11   5  -13.60    8.60
  -9 -11   5  149.59   19.80
   9  11  -5   98.89   14.90
  -8 -11   5   47.80   13.00
  -8 -11   5   36.60    6.70
   8  11  -5   58.79   12.20
  -7 -11   5  252.97   22.40
  -7 -11   5  206.28   16.40
   7  11  -5  264.17   22.40
  -6 -11   5  200.28   20.30
  -6 -11   5  238.68   16.40
   6  11  -5  245.08   21.00
  -5 -11   5  892.11   50.19
  -5 -11   5  860.71   46.50
   5  11  -5  893.91   49.90
  -4 -11   5    4.40    6.70
   4  11  -5    5.00    6.60
  -3 -11   5  366.66   23.90
   3  11  -5  349.27   23.70
  -2  11   5   42.70    6.10
   2  11  -5   32.40    7.60
   1  11  -5  339.37   21.40
  -1  11   5  329.27   20.60
   0  11   5    5.30    5.40
   0  11  -5   -3.60    4.10
  -1 -11  -5   92.39   13.60
  -1  11  -5   99.59    9.50
   1  11   5  119.29   12.00
  -2 -11  -5   -3.70    4.90
   2  11   5    3.10    5.70
  -3 -11  -5  161.78   15.90
   3  11   5  177.08   16.10
   3  11   5  179.78   15.20
  -4 -11  -5    4.90    6.70
   4  11   5   14.00    7.40
   4  11   5    5.50    7.20
  -5 -11  -5  442.16   30.30
   5  11   5  462.75   28.60
   5  11   5  446.46   30.10
  -6 -11  -5   82.09   12.60
   6  11   5   50.29   10.90
   6  11   5   70.59   11.60
  -7 -11  -5  304.17   24.50
   7  11   5  265.97   23.50
   7  11   5  233.18   21.00
  -7  11  -5  264.87   21.90
  -8 -11  -5  102.29   14.30
  -8  11  -5  112.49   14.70
   8  11   5   80.89   13.90
   8  11   5   72.89   11.80
  -9 -11  -5  252.07   25.10
   9  11   5  253.47   22.30
  -9  11  -5  270.27   23.70
 -10 -11  -5    5.20   10.30
  10  11   5    8.80    9.30
 -10  11  -5   11.10   11.30
 -10 -12   5   67.49   14.80
  -9 -12   5    5.90   10.60
   9  12  -5   -7.90    9.20
  -8 -12   5   79.29   14.70
   8  12  -5  105.09   15.40
  -7 -12   5   -0.80    5.50
  -7 -12   5    5.30    8.00
   7  12  -5   10.10    8.30
  -6 -12   5   28.10    9.70
   6  12  -5    7.60    8.50
  -5 -12   5    9.00    7.90
   5  12  -5   -5.00    6.50
   4  12  -5  118.39   13.90
   3  12  -5   58.39   10.10
   2  12  -5  597.14   34.40
  -2  12   5  582.84   32.00
  -1  12   5   60.89    8.20
   1  12  -5   49.99    8.30
   0  12   5  917.31   50.09
   0  12  -5  956.10   49.50
  -1  12  -5   13.60    5.30
   1  12   5   23.70    6.70
   2  12   5  847.72   47.10
  -3 -12  -5   15.50    9.70
   3  12   5    1.60    6.60
  -4 -12  -5  172.68   16.90
   4  12   5  118.29   14.50
  -5 -12  -5   15.20    8.80
   5  12   5   21.00    8.60
   5  12   5   20.00    8.20
  -6 -12  -5    5.90    9.20
   6  12   5  -10.50    6.20
   6  12   5    4.20    8.90
  -7 -12  -5   37.90   10.70
   7  12   5   46.00   10.10
   7  12   5   56.59   13.90
  -8 -12  -5   34.60   12.00
   8  12   5   29.20   11.50
   8  12   5    6.90    9.00
  -9 -12  -5   31.70   13.20
   9  12   5   10.50    8.70
  -9 -13   5   36.70   13.50
   9  13  -5   32.40   10.50
  -8 -13   5    1.80    9.60
   8  13  -5   -2.30    9.50
  -7 -13   5  426.16   32.70
   7  13  -5  445.26   31.80
   6  13  -5   -0.80    8.20
   5  13  -5  404.26   28.60
   4  13  -5    5.60    7.10
   3  13  -5  372.06   25.60
   2  13  -5   -2.80    6.30
   1  13  -5    8.50    6.80
  -1  13   5    6.90    5.50
   0  13  -5   -5.50    5.40
   0  13   5   -3.30    4.90
  -1  13  -5   83.49    8.50
   1  13   5   77.99   10.80
   2  13   5   -1.80    6.30
   3  13   5  295.57   23.00
   4  13   5   -1.00    7.80
   5  13   5  275.97   23.90
  -6 -13  -5   23.70    9.70
   6  13   5   22.60    9.90
  -7 -13  -5  486.65   34.00
   7  13   5  438.86   33.70
  -8 -13  -5    4.50   10.60
   8  13   5    5.70   10.30
   9  14  -5  -13.20    9.70
   8  14  -5   37.90   11.60
   7  14  -5   -1.40    8.70
   6  14  -5   -3.00    7.50
   5  14  -5   20.80    9.50
   4  14  -5  171.68   17.60
   3  14  -5   -4.10    6.80
   2  14  -5  334.77   23.60
   1  14  -5   12.40    6.40
  -1  14   5    4.50    5.70
   0  14   5  696.23   39.90
   0  14  -5  714.63   38.90
   1  14   5    0.60    6.50
   2  14   5  309.47   23.20
   3  14   5   12.70    8.60
   4  14   5  154.08   16.80
   5  14   5   37.40   11.50
   6  14   5   39.90   11.40
   7  14   5   27.80   11.80
  -8 -14  -5   11.80   19.40
   8  14   5   15.50    9.90
   8  15  -5    5.70    9.40
   7  15  -5  155.48   19.30
   6  15  -5    7.00    8.70
   5  15  -5  478.85   33.10
   4  15  -5   12.00    8.70
   3  15  -5  245.38   20.90
   2  15  -5    0.10    7.70
  -1  15   5  143.39   13.30
   1  15  -5  108.59   13.00
   0  15   5   -5.60    6.60
   0  15  -5   -9.00    5.20
   1  15   5   34.10    8.80
   2  15   5   -2.50    7.20
   3  15   5  117.79   15.20
   4  15   5   12.90    8.40
   5  15   5  252.77   23.70
   6  15   5    8.90   10.90
   7  15   5  181.68   21.20
   7  16  -5    8.00    9.00
   6  16  -5    3.90    8.50
   5  16  -5   -3.10    8.90
   4  16  -5   50.29   11.60
   3  16  -5   24.50    9.30
   2  16  -5  313.47   23.50
  -1  16   5    1.00    6.20
   1  16  -5   -4.40    6.70
   0  16   5  277.97   21.10
   0  16  -5  295.97   19.80
   1  16   5    6.50    8.00
   2  16   5  298.57   23.40
   3  16   5    4.10    9.20
   4  16   5  173.98   18.90
   5  16   5   15.50   12.10
   6  16   5    9.90   11.00
   5  17  -5  100.19   14.80
   4  17  -5   17.30   10.00
   3  17  -5  147.69   16.40
   2  17  -5   15.90    8.50
   1  17  -5   17.00    7.60
   0  17   5    4.30    6.70
   1  17   5   10.60    8.30
   2  17   5   -1.40    9.40
   3  17   5   95.99   13.90
   4  17   5   24.90   11.10
   3  18  -5   24.30    9.00
   2  18  -5   45.70   10.50
   0  18   5  258.37   25.10
   1  18   5   22.10    9.40
   2  18   5  211.08   20.70
 -13   0   6   -3.10    7.70
 -12   0   6  149.59   16.30
 -11   0   6    1.30    5.50
 -11   0   6    3.30    7.40
 -10   0   6  485.25   28.00
 -10   0   6  455.25   28.90
  -9   0   6   -6.00    4.80
  -9   0   6   -9.70    4.90
  -8   0   6  684.53   36.40
  -8   0   6  641.84   36.20
  -7   0   6    9.50    4.90
  -7   0   6   -0.30    4.90
  -7   0   6   -1.20    1.90
   7   0  -6   -3.80    3.70
  -6   0   6  517.15   28.10
   6   0  -6  488.75   28.60
  -6   0   6  521.95   28.30
  -6   0   6  559.04   29.00
  -5   0   6   -2.90    2.70
   5   0  -6    0.70    2.80
   5   0  -6   -0.80    2.00
  -5   0   6   -0.70    3.60
  -5   0   6   -2.50    2.90
  -4   0   6  107.89    9.00
  -4   0   6  117.09    8.10
  -4   0   6  130.19    9.80
   4   0  -6  121.29    9.80
   4   0  -6  133.39    7.90
   3   0  -6   -3.00    2.80
  -3   0   6   -4.40    2.50
   3   0  -6   -0.90    2.00
  -3   0   6   -4.10    1.80
  -3   0   6   -1.00    1.90
  -3   0   6    2.70    3.30
  -2   0   6 1375.56   69.09
   2   0  -6 1424.56   70.49
  -2   0   6 1410.76   70.49
   2   0  -6 1428.16   68.69
   2   0  -6 1394.06   69.29
  -1   0   6   -2.90    2.20
  -1   0   6   -0.20    2.90
   1   0  -6    2.90    3.30
   1   0  -6    0.60    2.00
   0   0  -6 1788.92   87.69
   0   0   6 1705.33   87.69
   0   0   6 1817.02   86.69
  -1   0  -6    0.90    2.60
   1   0   6   -0.80    2.90
  -1   0  -6   -1.40    2.80
  -1   0  -6    0.10    2.00
   1   0   6   -1.10    2.50
  -2   0  -6 7106.89  336.97
  -2   0  -6 6703.33  337.57
   2   0   6 7143.59  336.57
  -2   0  -6 7179.68  337.67
   2   0   6 6606.94  337.67
   3   0   6   -1.70    2.40
  -3   0  -6   -6.00    3.20
  -3   0  -6    1.10    3.60
  -3   0  -6   -3.10    3.00
   3   0   6   -3.10    3.10
  -4   0  -6 1268.57   65.69
   4   0   6 1304.57   65.99
  -4   0  -6 1373.46   66.09
   4   0   6 1290.87   64.49
  -4   0  -6 1285.47   65.69
  -5   0  -6   -0.10    4.20
  -5   0  -6    0.00    1.80
   5   0   6   -1.00    3.70
  -5   0  -6   -3.10    3.40
   5   0   6   -2.10    2.70
   6   0   6  566.44   30.50
  -6   0  -6  537.95   30.20
   6   0   6  554.84   28.70
  -6   0  -6  547.05   31.00
  -6   0  -6  535.55   29.90
  -7   0  -6   -5.00    4.20
  -7   0  -6    2.50    5.60
  -8   0  -6    0.70    4.90
  -8   0  -6   -2.60    6.40
  -9   0  -6    0.20    7.60
  -9   0  -6   -1.50    5.60
 -10   0  -6   40.60   10.40
 -10   0  -6   38.10    8.20
  11   0   6   -9.90    7.80
 -11   0  -6   16.10   10.20
 -12   0  -6  115.99   16.80
  12   0   6   97.19   14.00
 -13  -1   6   69.39   13.60
 -13   1   6   53.49   10.40
 -12  -1   6    3.00    7.50
 -12  -1   6    2.50    6.60
 -12   1   6    2.70    7.10
 -11  -1   6   36.30    9.40
 -11  -1   6   41.20    8.90
 -11   1   6   32.90    8.50
 -10  -1   6   -4.80    6.10
 -10  -1   6    4.10    5.90
 -10   1   6    2.30    6.20
  -9  -1   6   -2.40    5.00
  -9  -1   6   -2.30    5.00
  -9   1   6   -0.30    5.50
  -9   1   6   -1.20    4.70
  -8  -1   6   -5.40    4.60
  -8  -1   6   -2.80    4.90
  -8   1   6    1.90    4.70
  -8   1   6   -3.60    4.20
  -7  -1   6  296.97   18.80
   7  -1  -6  251.17   17.60
  -7  -1   6  309.77   18.30
  -7  -1   6  282.47   17.80
  -7   1   6  288.27   17.90
  -7   1   6  295.27   17.20
   7   1  -6  284.47   18.40
  -7   1   6  302.17   18.30
  -6  -1   6    3.20    4.20
   6  -1  -6    1.40    3.40
  -6  -1   6    2.30    3.50
  -6  -1   6   -0.20    2.90
  -6   1   6   -2.90    3.90
  -6   1   6   -1.10    3.60
  -6   1   6    2.60    3.00
   6   1  -6    1.10    3.30
   5  -1  -6 3164.08  164.08
  -5  -1   6 3477.25  163.48
   5  -1  -6 3481.55  162.68
  -5  -1   6 3428.76  164.38
  -5  -1   6 3407.36  164.58
   5   1  -6 3426.76  163.08
  -5   1   6 2870.91  163.68
  -5   1   6 3398.76  163.58
   5   1  -6 3451.15  164.68
   4  -1  -6  264.17   14.00
   4  -1  -6  257.77   15.60
  -4  -1   6  265.97   13.80
  -4  -1   6  267.97   14.50
  -4  -1   6  289.47   18.00
  -4  -1   6  238.28   16.00
   4   1  -6  269.67   14.50
  -4   1   6  262.47   14.70
   4   1  -6  255.17   16.10
  -4   1   6  244.08   15.60
  -4   1   6  256.87   15.30
  -3  -1   6 4415.16  208.38
   3  -1  -6 4133.29  209.48
  -3  -1   6 4414.56  209.88
  -3  -1   6 4387.66  208.18
   3  -1  -6 4383.06  208.38
  -3   1   6 4153.58  209.38
   3   1  -6 4103.89  208.58
   3   1  -6 4389.86  209.88
  -3   1   6 4256.57  208.38
   2  -1  -6   82.49    7.20
   2  -1  -6   77.39    6.10
  -2  -1   6   78.69    7.70
  -2  -1   6   70.39    6.00
   2   1  -6   87.39    7.50
  -2   1   6   93.69    7.20
   2   1  -6   74.99    5.90
  -2   1   6   81.59    7.50
   1  -1  -6 4608.24  219.98
   1  -1  -6 4618.44  219.58
   1  -1  -6 4595.94  221.08
  -1  -1   6 4662.03  220.08
  -1  -1   6 4581.84  221.08
  -1   1   6 4546.85  219.88
   1   1  -6 4481.45  221.08
   1   1  -6 4501.85  219.98
  -1   1   6 4214.68  220.98
   0  -1  -6  357.76   19.30
   0  -1   6  366.26   20.50
   0  -1  -6  362.86   20.50
   0  -1   6  374.36   19.30
   0   1   6  385.16   20.70
   0   1  -6  377.36   19.10
   0   1  -6  357.96   20.60
   0   1  -6  379.76   20.40
   0   1   6  388.46   19.40
   1  -1   6 1493.15   73.09
  -1  -1  -6 1501.65   71.99
   1  -1   6 1467.25   71.89
  -1   1  -6 1284.67   72.79
  -1   1  -6 1534.05   71.89
  -1   1  -6 1556.94   73.09
   1   1   6 1408.36   73.19
   1   1   6 1479.25   72.09
  -2  -1  -6   -3.60    2.00
   2  -1   6    3.30    2.30
   2  -1   6   -2.10    2.80
  -2  -1  -6    5.70    3.80
  -2   1  -6    4.40    3.20
  -2   1  -6   -3.40    2.40
   2   1   6   -3.30    3.20
  -2   1  -6    0.30    2.60
   2   1   6    2.50    2.80
   3  -1   6    4.70    3.10
  -3  -1  -6    3.50    3.90
  -3  -1  -6   -2.10    3.00
   3  -1   6    0.60    3.10
   3  -1   6    4.30    2.30
   3   1   6   -1.20    2.60
   3   1   6   -1.20    3.50
  -3   1  -6    0.90    3.70
  -3   1  -6    1.70    2.50
  -3   1  -6   -6.10    2.90
   4  -1   6    3.70    3.00
  -4  -1  -6    3.80    3.90
  -4  -1  -6    5.60    3.30
   4  -1   6    1.50    3.40
  -4  -1  -6    3.80    4.00
  -4   1  -6    0.60    3.50
  -4   1  -6    6.80    3.30
  -4   1  -6    3.80    3.70
   4   1   6    3.00    3.70
   4   1   6    3.90    2.80
   5  -1   6  308.67   16.20
  -5  -1  -6  298.17   18.60
   5  -1   6  295.87   17.80
  -5  -1  -6  287.37   17.90
  -5  -1  -6  322.17   18.60
   5   1   6  317.17   18.50
   5   1   6  289.07   16.70
  -5   1  -6  304.77   18.40
  -5   1  -6  279.47   17.40
  -5   1  -6  272.47   17.30
  -6  -1  -6    2.90    4.70
  -6  -1  -6   -5.40    5.20
   6  -1   6    1.90    3.00
   6   1   6   -3.00    3.90
  -6   1  -6   -0.20    3.30
  -6   1  -6    1.20    4.10
  -6   1  -6   -3.60    4.80
  -7  -1  -6  960.00   48.00
  -7  -1  -6  887.01   48.40
  -7   1  -6  911.11   48.40
  -7   1  -6  841.82   46.40
  -8  -1  -6   70.29   10.20
  -8  -1  -6   39.50    8.20
  -8   1  -6   57.19    7.40
  -8   1  -6   51.09    9.00
  -9  -1  -6  500.65   33.10
  -9  -1  -6  596.24   31.80
  -9   1  -6  498.35   32.70
 -10  -1  -6    1.70    7.60
 -10  -1  -6  -13.10    6.10
 -10   1  -6   -2.00    6.40
  10   1   6   -2.60    7.60
 -11  -1  -6  178.98   16.10
 -11  -1  -6  162.58   19.00
  11   1   6  173.18   16.60
 -11   1  -6  139.99   17.00
 -12  -1  -6   -7.40    8.70
  12  -1   6    2.30    8.10
 -12   1  -6    9.40    9.60
  12   1   6    0.70    8.20
 -13  -2   6    2.00    7.60
 -13  -2   6    3.10    8.40
 -13   2   6   17.70   10.30
 -12  -2   6  109.39   13.00
 -12  -2   6   75.09   11.30
 -12   2   6   79.59   12.50
 -11  -2   6   39.80    8.70
 -11  -2   6   25.80    8.20
 -11   2   6   30.40    9.10
 -10  -2   6  269.17   19.10
 -10  -2   6  241.48   18.60
 -10   2   6  221.68   18.50
  -9  -2   6   -4.40    5.50
  -9  -2   6    0.10    6.00
  -9   2   6    3.70    5.40
  -8  -2   6  776.82   43.00
  -8  -2   6  753.42   43.70
   8   2  -6  844.42   49.00
  -8   2   6  792.22   43.40
  -8   2   6  860.71   42.20
  -8   2   6  813.72   41.60
  -7  -2   6  103.39    9.70
  -7  -2   6   96.29   10.30
  -7   2   6  106.29    9.40
  -7   2   6   97.49    8.20
  -7   2   6  107.29   10.50
   7   2  -6  110.39   10.70
  -6  -2   6  320.57   18.50
  -6  -2   6  314.07   19.80
   6  -2  -6  309.97   18.60
  -6   2   6  341.47   19.00
  -6   2   6  317.27   18.00
   6   2  -6  325.97   17.80
  -6   2   6  318.07   18.50
   6   2  -6  303.17   19.60
  -5  -2   6    3.00    2.90
   5  -2  -6   -0.60    2.70
  -5  -2   6    4.20    3.90
  -5   2   6   -1.80    2.30
   5   2  -6   -1.30    2.10
   5   2  -6   -0.20    3.20
  -5   2   6   -3.00    3.30
  -5   2   6    0.90    3.20
  -4  -2   6  195.18   10.80
   4  -2  -6  193.28   10.00
  -4  -2   6  154.18   12.80
  -4  -2   6  179.78   10.90
   4  -2  -6  205.08   11.90
  -4  -2   6  177.78   10.20
  -4   2   6  183.58   11.40
   4   2  -6  176.58   12.60
  -4   2   6  159.98   11.80
   4   2  -6  175.98   11.00
  -3  -2   6   24.90    5.10
   3  -2  -6   59.29    6.00
  -3  -2   6   49.50    4.10
   3  -2  -6   42.90    3.90
  -3  -2   6   51.59    4.70
   3   2  -6   41.20    4.40
  -3   2   6   52.29    5.90
   3   2  -6   41.30    5.60
  -3   2   6   55.79    5.40
  -3   2   6   60.39    5.00
   2  -2  -6  449.06   21.20
  -2  -2   6  431.86   22.90
   2  -2  -6  400.96   22.50
  -2  -2   6  430.16   21.60
  -2   2   6  345.07   22.30
   2   2  -6  405.66   21.40
   2   2  -6  456.15   23.00
  -2   2   6  385.56   22.20
  -1  -2   6  734.93   38.70
   1  -2  -6  771.12   38.70
   1  -2  -6  754.32   39.90
  -1  -2   6  840.82   40.10
   1   2  -6  884.51   40.30
  -1   2   6  766.32   39.90
   1   2  -6  783.92   38.60
  -1   2   6  691.83   39.70
   0  -2   6 4922.61  227.78
   0  -2  -6 4642.24  229.08
   0  -2  -6 4901.51  227.98
   0  -2   6 4642.04  228.88
   0   2   6 4368.86  228.98
   0   2  -6 4845.22  228.88
   0   2  -6 4559.44  228.88
  -1  -2  -6  210.18   12.10
   1  -2   6  239.18   13.30
   1  -2   6  218.98   11.70
  -1  -2  -6  195.18   13.50
  -1   2  -6  197.78   13.00
   1   2   6  221.78   13.70
  -1   2  -6  234.28   13.10
  -1   2  -6  211.28   11.80
  -2  -2  -6 1887.81   91.09
   2  -2   6 1797.92   88.99
  -2  -2  -6 1786.52   89.39
   2  -2   6 1848.32   90.39
   2   2   6 1738.83   90.89
  -2   2  -6 1804.62   89.69
  -2   2  -6 1921.81   90.39
  -3  -2  -6  483.35   24.50
   3  -2   6  481.35   24.20
   3  -2   6  466.75   25.80
  -3  -2  -6  466.95   26.70
  -3   2  -6  461.65   25.70
   3   2   6  483.75   26.70
  -3   2  -6  488.45   25.80
  -3   2  -6  514.65   25.70
  -4  -2  -6 2890.51  150.28
   4  -2   6 2997.10  149.39
  -4   2  -6 3048.29  149.19
  -4   2  -6 3062.99  149.59
  -4   2  -6 3130.39  149.19
   4   2   6 3138.59  150.48
   5  -2   6   49.50    5.80
  -5  -2  -6   33.20    5.80
  -5  -2  -6   49.99    7.20
  -5  -2  -6   43.50    7.40
  -5   2  -6   43.30    6.90
  -5   2  -6   40.50    5.40
  -5   2  -6   35.50    5.20
   5   2   6   53.59    7.30
   6  -2   6  276.77   15.80
  -6  -2  -6  276.17   19.20
  -6  -2  -6  280.07   19.30
   6   2   6  302.97   19.20
  -6   2  -6  290.67   19.00
  -6   2  -6  304.37   17.20
  -6   2  -6  317.47   17.30
  -7  -2  -6   38.70    7.80
  -7  -2  -6   35.30    7.30
  -7   2  -6   30.00    7.30
  -7   2  -6   26.40    4.50
  -8  -2  -6   28.00    7.30
  -8  -2  -6   48.70    9.40
   8   2   6   19.50    7.30
  -8   2  -6   31.20    7.90
  -9  -2  -6    3.90    6.40
  -9  -2  -6   13.20    8.10
  -9   2  -6   -2.80    7.30
   9   2   6   -5.10    6.70
 -10  -2  -6   51.19   11.90
 -10  -2  -6   36.50    9.30
  10   2   6   45.00    9.60
 -10   2  -6   39.90   10.50
 -11  -2  -6    4.60    8.40
 -11  -2  -6    5.40    8.90
 -11   2  -6   -1.20    9.20
  11   2   6   10.50    7.70
 -12  -2  -6   69.69   10.50
  12  -2   6   48.40   13.80
 -12  -2  -6   49.40   12.90
 -12   2  -6   81.89   13.80
  12   2   6   64.29   11.50
 -13  -3   6   60.59   12.30
 -13  -3   6   57.49   10.90
 -13   3   6   54.99   11.00
 -12  -3   6   22.20    9.00
 -12  -3   6   13.60    7.70
 -12   3   6    4.00    8.20
 -11  -3   6   95.29   13.30
 -11  -3   6   84.99   12.80
 -11   3   6   85.29   12.00
 -10  -3   6   -4.40    6.30
 -10  -3   6   -6.50    5.20
 -10   3   6    2.40    6.10
  -9  -3   6   38.00    8.40
  -9  -3   6   37.20    7.60
  -9   3   6   32.50    8.10
  -8  -3   6   -4.50    5.30
  -8  -3   6    0.90    5.30
  -8   3   6    7.00    4.90
   8   3  -6    2.70    5.60
  -7  -3   6  453.75   29.00
  -7  -3   6  508.95   27.90
   7   3  -6  490.55   29.20
  -7   3   6  511.25   26.80
  -7   3   6  529.65   28.50
  -6  -3   6  297.27   18.60
  -6  -3   6  258.87   16.40
   6  -3  -6  261.77   16.10
  -6   3   6  271.67   16.00
  -6   3   6  274.57   17.10
   6   3  -6  268.17   18.10
  -6   3   6  283.47   15.60
  -5  -3   6 1069.09   56.09
   5  -3  -6 1029.90   54.59
  -5  -3   6 1077.09   54.39
  -5  -3   6 1145.49   53.79
  -5   3   6 1106.49   54.89
   5   3  -6 1103.09   56.09
  -5   3   6 1072.49   54.19
  -5   3   6 1049.89   54.39
  -4  -3   6   91.59    7.40
  -4  -3   6  109.89    9.90
   4  -3  -6  101.29    8.20
  -4   3   6  104.29    8.40
  -4   3   6  109.59    8.30
   4   3  -6  103.49    9.50
  -4   3   6  114.79    7.80
  -3  -3   6 3768.02  169.38
   3  -3  -6 3634.04  170.18
  -3  -3   6 3119.49  170.48
   3   3  -6 3841.92  171.08
  -3   3   6 2930.11  169.58
  -3   3   6 3577.44  169.58
  -2  -3   6  300.57   16.90
  -2  -3   6  284.17   15.30
   2  -3  -6  271.27   16.00
  -2   3   6  279.07   14.60
  -2   3   6  260.97   16.00
   2   3  -6  266.67   16.70
  -2   3   6  296.17   16.40
  -1  -3   6 3706.93  168.58
  -1  -3   6 3650.13  169.78
   1  -3  -6 3283.67  169.58
  -1   3   6 3234.98  169.48
  -1   3   6 3343.67  169.58
  -1   3   6 3762.42  168.58
   1   3  -6 3536.25  169.78
  -1   3   6 3209.58  169.48
   0  -3   6   17.00    3.60
   0  -3   6   15.30    2.60
   0  -3  -6   20.30    4.40
   0  -3   6   20.00    2.30
   0  -3  -6   13.40    2.80
   0   3   6   16.40    3.20
   0   3  -6   14.50    3.70
   0   3  -6   15.50    3.40
   0   3   6   22.10    4.40
   1  -3   6 1741.33   81.79
  -1  -3  -6 1419.56   81.99
  -1  -3  -6 1620.14   80.89
   1  -3   6 1670.43   80.39
  -1   3  -6 1685.83   80.69
  -1   3  -6 1793.22   81.69
   1   3   6 1683.23   82.39
  -1   3  -6 1558.34   81.59
  -2  -3  -6  115.99   10.30
   2  -3   6  129.19    9.40
  -2   3  -6  137.09    8.80
   2   3   6  122.79   10.40
  -2   3  -6  123.39    8.80
  -2   3  -6  139.99    9.20
  -3  -3  -6   54.39    7.20
   3  -3   6   52.09    5.60
  -3  -3  -6   50.09    4.90
  -3   3  -6   46.40    5.50
  -3   3  -6   42.00    5.00
   3   3   6   47.00    6.70
  -3   3  -6   53.99    5.30
  -4  -3  -6    3.00    2.70
   4  -3   6    1.60    3.30
   4  -3   6    2.00    3.40
  -4  -3  -6    4.50    4.30
  -4   3  -6    3.50    3.00
  -4   3  -6    6.00    3.90
   4   3   6   12.30    4.60
  -4   3  -6    3.00    3.00
   5  -3   6  359.76   20.30
  -5  -3  -6  364.96   22.30
   5   3   6  326.77   21.90
  -5   3  -6  367.16   19.60
  -5   3  -6  367.86   21.40
  -6  -3  -6   97.39   10.70
  -6  -3  -6  108.49   11.00
   6   3   6  114.99   11.40
   6   3   6  100.69   10.80
  -6   3  -6  109.39   10.60
  -7  -3  -6  936.31   49.80
  -7  -3  -6  926.91   49.99
   7   3   6  925.71   49.30
  -7   3  -6  878.21   49.30
  -8  -3  -6   52.19    9.70
  -8  -3  -6   47.70    8.60
   8   3   6   55.79    9.30
  -8   3  -6   51.89    9.30
  -9  -3  -6  301.17   23.30
  -9  -3  -6  332.57   22.50
   9   3   6  282.47   21.60
  -9   3  -6  281.37   22.20
 -10  -3  -6   55.79   11.30
 -10  -3  -6   53.99   11.50
  10   3   6   53.59   10.70
 -10   3  -6   64.39   11.70
 -11  -3  -6  238.68   20.10
 -11  -3  -6  216.38   21.60
  11   3   6  217.58   19.50
 -11   3  -6  200.88   20.50
 -12  -3  -6   -3.20    8.80
 -12  -3  -6   24.70   12.80
 -12   3  -6   -2.60    9.70
  12   3   6    7.90    9.00
 -13  -4   6    7.90    9.70
 -13  -4   6    5.00    7.80
 -13   4   6    3.20    9.50
 -12  -4   6   37.80   11.20
 -12  -4   6   49.50   10.90
 -12   4   6   36.80    9.80
 -11  -4   6    6.10    7.70
 -11  -4   6    9.90   10.10
 -11   4   6   -0.10    7.20
 -10  -4   6  219.98   18.90
 -10  -4   6  214.28   17.40
 -10   4   6  198.48   17.60
  -9  -4   6  180.78   15.50
  -9  -4   6  196.98   16.90
  -9   4   6  188.88   15.90
  -8  -4   6  541.65   31.00
  -8  -4   6  493.55   29.00
   8   4  -6  490.85   30.40
  -8   4   6  503.85   29.70
  -7  -4   6   66.29    8.00
  -7  -4   6   59.19    9.30
   7   4  -6   59.59    8.40
  -7   4   6   41.00    7.20
   6  -4  -6  421.76   26.20
  -6  -4   6  405.06   26.80
  -6  -4   6  459.15   23.70
  -6  -4   6  464.95   25.20
  -6   4   6  459.85   25.70
   6   4  -6  496.35   27.30
  -5  -4   6  479.75   27.80
  -5  -4   6  488.75   25.30
   5  -4  -6  503.75   25.90
  -5   4   6  457.65   25.30
  -5   4   6  450.75   26.30
   5   4  -6  503.95   27.90
  -4  -4   6  328.77   21.20
  -4  -4   6  363.56   19.30
   4  -4  -6  337.97   19.80
  -4   4   6  364.96   19.70
   4   4  -6  381.86   21.60
  -4   4   6  349.67   20.10
  -4   4   6  373.26   19.40
  -3  -4   6   17.40    4.50
   3  -4  -6   18.30    3.80
  -3  -4   6   22.90    3.90
  -3   4   6   23.60    4.50
  -3   4   6   24.50    3.90
  -3   4   6   21.50    4.50
   3   4  -6   33.50    5.50
  -2  -4   6  533.95   27.80
   2  -4  -6  549.25   28.80
  -2  -4   6  548.15   29.30
  -2   4   6  553.54   28.70
  -2   4   6  533.15   27.30
  -2   4   6  573.84   28.60
   2   4  -6  494.55   29.10
   1  -4  -6  106.59    8.50
  -1  -4   6   97.19    8.60
  -1  -4   6   99.49    7.00
  -1   4   6  103.49    8.10
  -1   4   6  106.69    7.10
   1   4  -6  114.69    8.50
  -1   4   6  108.89    8.50
   1   4  -6   89.79    8.60
   0  -4  -6 1431.46   72.09
   0  -4   6 1485.35   71.79
   0   4  -6 1402.76   71.79
   0   4  -6 1446.06   71.59
   0   4   6 1342.37   71.89
   0   4   6 1511.25   71.19
   1  -4   6 1035.40   54.09
  -1  -4  -6 1087.19   53.39
  -1  -4  -6 1074.89   54.99
  -1   4  -6 1076.49   53.29
   1   4   6 1136.59   55.09
   1   4   6 1062.59   53.99
  -1   4  -6 1049.00   54.09
   2  -4   6 1484.15   75.89
  -2  -4  -6 1499.05   75.39
  -2  -4  -6 1504.05   77.09
  -2   4  -6 1524.45   75.59
  -2   4  -6 1555.64   75.59
   2   4   6 1557.64   77.19
  -2   4  -6 1571.74   75.79
   2   4   6 1524.05   76.29
   3  -4   6   89.39    7.10
  -3  -4  -6   74.69    6.50
  -3  -4  -6   72.49    8.40
   3   4   6   78.09    8.80
   3   4   6   68.09    7.30
  -3   4  -6   71.99    7.00
  -3   4  -6   78.49    6.60
  -3   4  -6   89.49    6.40
  -4  -4  -6 1505.05   80.89
   4  -4   6 1580.54   79.19
  -4  -4  -6 1600.44   78.59
   4   4   6 1626.84   80.39
  -4   4  -6 1615.54   79.99
   4   4   6 1638.44   81.19
  -5  -4  -6  292.87   15.90
  -5  -4  -6  304.97   19.90
   5   4   6  283.47   19.50
  -5   4  -6  276.57   18.30
   5   4   6  302.17   18.90
  -6  -4  -6  628.34   35.50
  -6   4  -6  619.14   34.50
   6   4   6  599.04   34.50
   6   4   6  632.34   35.50
  -7  -4  -6   13.20    7.00
  -7  -4  -6    4.40    7.50
  -7   4  -6   10.80    6.20
   7   4   6   11.40    6.70
   7   4   6    9.90    6.40
  -8  -4  -6   10.20    6.90
  -8  -4  -6    7.10    7.60
  -8   4  -6   17.40    7.00
   8   4   6   17.70    7.20
  -9  -4  -6    3.80    8.90
  -9  -4  -6    7.20    7.60
   9   4   6    3.50    7.40
  -9   4  -6    6.20    6.60
 -10  -4  -6   25.20    9.90
 -10  -4  -6   14.00    9.50
 -10   4  -6   16.40    8.20
  10   4   6   15.50    8.30
 -11  -4  -6    7.30    9.60
 -11  -4  -6    7.50    9.50
 -11   4  -6    3.10    8.80
  11   4   6    4.10    7.60
 -12  -4  -6   71.49   13.90
 -12  -4  -6   96.29   13.90
 -12   4  -6   66.39   13.70
  12   4   6   76.49   12.40
 -13  -5   6   66.69   11.80
 -13  -5   6   39.70   11.50
 -13   5   6   47.70   11.60
 -12  -5   6   34.50   10.50
 -12  -5   6   37.00   11.60
 -12   5   6   36.70   10.70
 -11  -5   6    6.60    8.20
 -11  -5   6    4.40    7.90
 -11   5   6   25.90    8.80
 -10  -5   6   21.90    7.90
 -10  -5   6   29.20    9.10
 -10   5   6   11.80    7.10
  -9  -5   6    2.20    6.50
  -9  -5   6    4.90    6.20
  -9   5   6   -0.10    6.60
  -8  -5   6   55.09    8.50
  -8  -5   6   65.69   10.70
   8   5  -6   62.59   10.00
  -8   5   6   59.39    9.20
  -7  -5   6  260.67   14.80
  -7  -5   6  259.27   17.30
  -7  -5   6  252.97   19.20
   7   5  -6  249.78   18.90
  -7   5   6  269.27   18.20
  -6  -5   6  166.28   11.50
  -6  -5   6  157.38   14.80
  -6   5   6  173.18   13.30
   6   5  -6  207.78   15.20
   5  -5  -6  876.81   45.60
  -5  -5   6  923.21   45.40
  -5  -5   6  890.91   47.90
  -5   5   6  901.91   46.50
   5   5  -6  875.41   47.80
  -4  -5   6  215.58   15.90
   4  -5  -6  241.98   14.10
  -4  -5   6  233.68   14.00
  -4   5   6  242.78   13.80
  -4   5   6  242.98   13.60
  -4   5   6  231.08   14.90
   4   5  -6  247.78   16.20
  -3  -5   6 3214.38  148.29
   3  -5  -6 3159.18  148.79
  -3  -5   6 2945.71  149.79
  -3   5   6 3062.49  148.39
   3   5  -6 2734.53  149.59
  -3   5   6 3064.59  148.39
   2  -5  -6 1350.16   64.49
  -2  -5   6 1399.76   63.59
  -2  -5   6 1201.98   64.79
   2   5  -6 1225.38   64.89
  -2   5   6 1216.28   63.99
   1  -5  -6 3035.50  162.08
  -1  -5   6 3331.67  162.38
  -1   5   6 3481.85  162.28
   1   5  -6 3264.87  162.38
  -1   5   6 3325.77  161.28
   1   5  -6 3414.26  162.28
  -1   5   6 3297.27  162.08
   0  -5   6  133.99    9.90
   0  -5  -6  141.79   10.50
   0   5   6  135.89    9.70
   0   5   6  146.49   10.90
   0   5  -6  137.89   10.60
   0   5  -6  148.69    9.90
  -1  -5  -6  148.69   11.40
   1  -5   6  155.18   10.40
   1   5   6  153.68   11.50
   1   5   6  149.79   10.60
  -1   5  -6  150.58   10.70
  -1   5  -6  163.78   10.00
   2  -5   6  110.19    8.30
  -2  -5  -6  127.09   10.30
   2   5   6  102.19    9.80
   2   5   6  119.09    9.50
  -2   5  -6  113.79    8.50
  -2   5  -6  104.89    8.40
  -2   5  -6  106.59    7.60
  -3  -5  -6   23.10    5.50
   3  -5   6   18.50    3.50
   3   5   6    8.10    4.80
   3   5   6   12.80    4.90
  -3   5  -6   16.90    4.20
  -4  -5  -6   43.30    7.20
  -4  -5  -6   51.29    5.30
   4   5   6   42.30    7.20
   4   5   6   45.50    6.80
  -4   5  -6   44.40    6.70
  -5  -5  -6  341.37   18.90
  -5  -5  -6  359.76   22.70
   5   5   6  334.07   21.40
   5   5   6  339.87   22.40
  -5   5  -6  353.66   21.30
  -6  -5  -6  302.47   20.30
  -6   5  -6  252.37   18.50
   6   5   6  287.57   20.20
   6   5   6  260.57   18.80
  -7  -5  -6  249.28   18.90
   7   5   6  223.88   18.50
   7   5   6  196.98   16.80
  -7   5  -6  229.28   17.50
  -8  -5  -6  143.29   15.30
  -8  -5  -6  155.78   15.60
   8   5   6  165.28   15.60
  -8   5  -6  154.78   15.20
  -9  -5  -6  334.27   24.60
  -9  -5  -6  323.77   24.90
  -9   5  -6  328.07   23.90
   9   5   6  323.77   23.60
 -10  -5  -6   92.69   14.10
 -10  -5  -6   82.39   13.80
  10   5   6   99.19   13.50
 -10   5  -6   83.89   13.70
 -11  -5  -6  123.69   17.20
 -11  -5  -6   88.69   15.00
  11   5   6   96.89   13.80
 -11   5  -6   97.59   15.10
 -12  -5  -6   32.40   14.10
 -12  -5  -6   35.00   11.60
 -12   5  -6   37.40   11.40
  12   5   6   46.00   11.40
 -13  -6   6  -13.40   10.10
 -13  -6   6   20.30    8.90
 -13   6   6   16.70    9.80
 -12  -6   6   38.20   10.70
 -12  -6   6   47.80   12.00
 -12   6   6   36.40   10.20
 -11  -6   6  105.89   15.10
 -11  -6   6  118.89   13.70
 -11   6   6  105.39   14.50
 -10  -6   6  188.18   18.70
 -10  -6   6  173.88   16.40
 -10   6   6  189.38   18.60
  -9  -6   6   73.79   10.80
  -9  -6   6  107.59   14.70
  -9   6   6  100.39   11.80
  -8  -6   6  293.47   19.90
  -8  -6   6  306.27   22.20
  -8   6   6  289.17   20.60
   8   6  -6  277.07   21.60
  -7  -6   6  434.86   24.10
  -7  -6   6  470.45   28.70
   7   6  -6  429.06   28.00
  -7   6   6  450.95   26.90
  -6  -6   6  333.17   22.80
  -6  -6   6  353.16   19.40
   6   6  -6  331.87   22.40
  -6   6   6  327.67   21.10
  -5  -6   6   23.30    4.70
  -5  -6   6   22.70    6.70
   5   6  -6   16.40    6.50
  -5   6   6   25.30    5.70
  -4  -6   6    9.80    4.90
   4  -6  -6    8.90    3.30
  -4  -6   6    5.00    3.30
   4   6  -6    7.30    5.30
  -4   6   6    6.70    2.50
   3  -6  -6    3.00    3.00
  -3  -6   6    5.00    3.10
  -3  -6   6    4.30    3.90
  -3   6   6    5.30    3.20
  -3   6   6    4.60    2.50
   3   6  -6    2.80    4.20
  -2  -6   6  105.59    9.90
   2  -6  -6  103.79    8.60
  -2   6   6  118.69    8.80
   2   6  -6  119.89   10.10
  -2   6   6  103.39    8.10
  -1  -6   6  833.82   41.40
   1  -6  -6  840.02   41.20
  -1   6   6  796.62   40.20
  -1   6   6  864.81   41.20
   1   6  -6  743.63   40.80
   1   6  -6  726.73   41.10
  -1   6   6  718.43   40.80
   0  -6  -6  552.64   29.60
   0  -6   6  542.35   29.10
   0   6   6  541.15   28.70
   0   6  -6  533.45   28.70
   0   6  -6  579.44   29.30
   0   6   6  508.15   29.40
  -1  -6  -6  417.06   23.30
   1  -6   6  389.06   21.80
  -1   6  -6  381.66   21.50
   1   6   6  402.76   23.20
   1   6   6  413.76   22.30
  -1   6  -6  394.36   22.00
   2  -6   6 1355.86   66.49
  -2  -6  -6 1255.57   68.09
   2   6   6 1306.57   67.99
   2   6   6 1353.26   67.19
  -2   6  -6 1329.67   65.79
  -2   6  -6 1362.26   66.09
  -2   6  -6 1322.37   66.49
   3  -6   6  760.92   38.10
  -3  -6  -6  742.13   40.30
   3   6   6  767.62   39.30
   3   6   6  698.93   40.10
  -3   6  -6  717.23   38.60
  -4  -6  -6  789.02   40.90
  -4  -6  -6  855.21   44.00
  -4   6  -6  830.82   42.30
   4   6   6  805.02   42.60
   4   6   6  717.13   43.30
  -5  -6  -6  491.05   26.10
  -5  -6  -6  481.85   29.60
   5   6   6  511.05   28.60
  -5   6  -6  497.45   28.30
   5   6   6  467.95   29.70
  -6  -6  -6  335.07   23.60
   6   6   6  332.17   22.20
  -6   6  -6  356.26   22.30
   6   6   6  358.96   24.30
  -7  -6  -6   53.99   10.00
   7   6   6   54.69    9.80
  -7   6  -6   66.39   10.10
   7   6   6   58.19   10.70
  -8  -6  -6   19.10    8.50
   8   6   6   14.00    6.80
  -8   6  -6    8.20    7.20
  -9  -6  -6   -1.50    8.70
  -9  -6  -6    9.00    8.10
   9   6   6   -1.50    6.70
  -9   6  -6   -8.80    7.00
 -10  -6  -6    7.40    9.60
 -10  -6  -6   15.20    9.40
 -10   6  -6   19.30    9.20
  10   6   6    6.90    7.60
 -11  -6  -6   20.20   11.80
 -11  -6  -6   30.10   10.80
 -11   6  -6   21.90   11.30
  11   6   6    6.00    8.00
 -12  -7   6   16.00   11.00
 -12  -7   6   25.60   10.80
 -12   7   6   33.60   11.40
 -11  -7   6   24.40    9.10
 -11  -7   6    8.30   10.00
 -11   7   6   18.70    9.60
 -10  -7   6   18.50    7.40
 -10  -7   6   21.50    9.70
 -10   7   6   17.70    8.10
  -9  -7   6   -1.90    8.00
  -9  -7   6    8.50    6.90
  -9   7   6    2.80    7.60
  -8  -7   6    0.10    7.60
  -8  -7   6    1.60    3.90
  -8  -7   6   10.20    6.90
  -8   7   6   -4.60    5.20
   8   7  -6    3.90    7.00
  -7  -7   6   97.79   12.90
  -7  -7   6   49.40    6.70
   7   7  -6   60.39   10.10
  -7   7   6   64.39    9.90
  -6  -7   6   93.79   12.40
  -6  -7   6  103.69    9.30
   6   7  -6   98.89   12.20
  -6   7   6  113.99   11.10
  -5  -7   6  808.02   42.70
  -5  -7   6  727.03   39.40
   5   7  -6  755.12   42.20
  -4  -7   6  765.12   40.90
  -4  -7   6  756.02   43.30
   4  -7  -6  833.92   41.80
   4   7  -6  823.72   43.40
  -3  -7   6 1331.67   75.09
  -3  -7   6 1468.85   73.39
   3  -7  -6 1518.25   73.69
   3   7  -6 1534.45   75.49
  -3   7   6 1499.35   73.29
  -3   7   6 1471.35   73.19
   2  -7  -6 1790.92   83.49
  -2  -7   6 1734.13   84.39
  -2   7   6 1717.23   83.09
   2   7  -6 1612.14   84.19
  -2   7   6 1490.05   82.89
   1  -7  -6  595.34   31.70
  -1  -7   6  623.14   32.20
   1   7  -6  531.45   31.30
  -1   7   6  600.64   31.00
   1   7  -6  599.94   32.00
  -1   7   6  623.24   31.70
  -1   7   6  554.44   31.40
   0  -7   6  708.33   38.10
   0  -7  -6  817.72   39.00
   0   7   6  749.42   37.90
   0   7   6  689.03   38.60
   0   7   6  697.83   38.40
   0   7  -6  699.83   38.10
   1  -7   6  677.83   35.50
  -1  -7  -6  656.93   36.80
  -1   7  -6  709.73   35.60
   1   7   6  691.33   36.80
   1   7   6  685.73   35.90
  -1   7  -6  647.64   34.90
  -2  -7  -6    6.20    4.30
   2   7   6    1.00    4.70
   2   7   6    6.10    4.70
  -3  -7  -6   -3.50    4.30
   3   7   6   -4.90    4.40
   3   7   6    1.60    4.90
  -3   7  -6    1.90    4.10
  -4  -7  -6  156.38   13.80
  -4   7  -6  128.19   11.70
   4   7   6  124.39   13.10
   4   7   6  144.69   12.50
  -5  -7  -6   22.00    4.50
  -5  -7  -6   27.60    8.50
   5   7   6   24.40    7.80
   5   7   6   27.80    7.30
  -5   7  -6   39.10    7.70
  -6  -7  -6  306.57   21.70
  -6  -7  -6  275.57   16.30
  -6   7  -6  294.07   19.80
   6   7   6  252.97   21.00
   6   7   6  255.67   19.40
  -7  -7  -6  225.68   21.20
   7   7   6  272.47   19.80
   7   7   6  275.77   21.50
  -7   7  -6  280.27   19.90
  -8  -7  -6  263.17   21.90
   8   7   6  254.07   20.40
  -8   7  -6  272.17   21.00
  -9  -7  -6  190.88   18.90
  -9  -7  -6  187.18   19.30
   9   7   6  176.08   17.20
  -9   7  -6  197.78   18.60
 -10  -7  -6  160.48   18.40
 -10  -7  -6  151.08   19.00
  10   7   6  142.39   16.00
 -10   7  -6  144.99   16.90
 -11  -7  -6  108.49   16.30
 -11  -7  -6  103.79   16.70
 -11   7  -6   52.59   13.00
  11   7   6   79.99   13.60
 -12  -8   6   10.10    8.40
 -12  -8   6   23.50   11.00
 -12   8   6    2.00    9.10
 -11  -8   6   68.39   13.90
 -11  -8   6   82.79   12.50
 -11   8   6   66.29   13.10
 -10  -8   6   55.79   12.40
 -10  -8   6   57.59   10.30
 -10   8   6   44.90   11.90
  -9  -8   6  371.66   24.90
  -9  -8   6  353.36   27.40
   9   8  -6  374.46   26.80
  -9   8   6  335.17   25.20
  -8  -8   6  113.69    9.80
  -8  -8   6  122.39   15.20
   8   8  -6  109.89   13.90
  -8   8   6  102.99   12.90
  -7  -8   6  159.88   12.20
  -7  -8   6  186.58   17.90
   7   8  -6  171.68   16.70
  -7   8   6  154.48   14.80
  -6  -8   6  115.39   13.80
  -6  -8   6  123.79   10.40
   6   8  -6   92.19   11.50
  -5  -8   6  264.87   16.60
  -5  -8   6  258.07   19.90
   5   8  -6  291.27   20.10
  -4  -8   6   59.69    6.40
  -4  -8   6   46.00    8.20
   4   8  -6   56.79    8.30
  -3  -8   6  127.99   12.00
   3  -8  -6  120.69    9.50
   3   8  -6  139.29   12.60
  -3   8   6  118.39    9.20
  -3   8   6   97.89    8.60
   2  -8  -6   15.00    4.80
  -2  -8   6   19.00    5.70
  -2   8   6   22.80    4.70
  -2   8   6   17.70    4.40
   2   8  -6   16.00    5.50
  -1  -8   6  141.59   12.30
   1  -8  -6  188.48   12.50
  -1   8   6  178.18   12.50
  -1   8   6  177.58   11.90
   1   8  -6  158.98   11.60
   1   8  -6  176.88   13.00
   0  -8  -6  588.44   34.40
   0  -8   6  664.33   34.00
   0   8   6  604.04   34.30
   0   8   6  616.54   33.70
   0   8   6  655.03   34.40
   0   8  -6  651.43   33.90
  -1  -8  -6 1581.14   77.89
   1  -8   6 1562.84   76.39
  -1   8  -6 1556.54   76.19
  -1   8  -6 1363.66   75.49
   1   8   6 1533.55   77.59
   1   8   6 1541.05   76.79
  -2  -8  -6  541.85   33.00
   2   8   6  573.54   33.30
  -2   8  -6  601.14   30.50
   2   8   6  616.44   32.40
  -3  -8  -6  954.70   50.69
   3   8   6  986.30   50.89
   3   8   6  875.21   49.20
  -4  -8  -6  465.45   29.70
  -4   8  -6  497.35   28.20
   4   8   6  518.85   30.20
   4   8   6  466.45   28.30
  -5  -8  -6  645.24   35.00
   5   8   6  524.45   34.00
   5   8   6  522.95   32.40
  -5   8  -6  580.94   32.60
  -6  -8  -6   44.80   10.00
  -6   8  -6   66.39    9.60
   6   8   6   47.90    8.60
   6   8   6   56.59   10.10
  -7  -8  -6   33.90    9.80
  -7  -8  -6   36.80    5.40
   7   8   6   52.09   10.40
   7   8   6   37.80    9.50
  -7   8  -6   35.50    9.10
  -8  -8  -6    5.80    8.10
   8   8   6   11.70    7.10
  -8   8  -6   18.00    8.80
  -9  -8  -6   -3.50    8.50
  -9   8  -6    0.00    8.70
   9   8   6   11.80    8.30
 -10  -8  -6    7.30   10.40
 -10  -8  -6   11.90    9.70
  10   8   6   14.40    9.20
 -10   8  -6   17.00    9.70
 -11  -8  -6   61.29   13.20
 -11  -8  -6   37.20   12.50
  11   8   6   32.20   10.20
 -11   8  -6   32.10   10.80
 -12  -9   6   26.20   10.20
 -12  -9   6   21.20   12.60
 -12   9   6   21.50    9.80
 -11  -9   6   -0.10   10.70
 -11  -9   6    7.20    9.20
 -11   9   6    3.90    8.20
 -10  -9   6    5.60    7.80
 -10  -9   6   13.00   10.50
 -10   9   6   11.30    8.00
  -9  -9   6    4.50    7.60
  -9  -9   6   -2.50    9.00
   9   9  -6    7.40    8.20
  -9   9   6    3.30    8.60
  -8  -9   6   12.80    9.70
  -8  -9   6    3.00    4.70
   8   9  -6    9.30    7.80
  -8   9   6    2.70    6.60
  -7  -9   6  241.18   20.40
  -7  -9   6  193.18   14.30
   7   9  -6  198.68   18.80
  -6  -9   6  470.55   31.10
  -6  -9   6  481.35   27.10
   6   9  -6  493.55   30.90
  -5  -9   6  121.29   10.60
  -5  -9   6  108.69   12.20
   5   9  -6  113.09   12.90
  -4  -9   6  714.93   41.80
  -4  -9   6  757.82   39.20
   4   9  -6  758.52   41.90
  -3  -9   6  292.27   19.90
   3   9  -6  280.07   19.90
  -3   9   6  294.97   16.80
  -3   9   6  282.37   16.70
  -2  -9   6 1346.57   69.69
  -2   9   6 1453.25   68.19
   2   9  -6 1372.36   69.59
  -2   9   6 1221.18   67.89
  -1  -9   6  417.36   23.40
   1  -9  -6  400.96   23.00
  -1   9   6  373.46   23.00
   1   9  -6  335.07   24.00
   1   9  -6  412.86   23.60
   0  -9   6  157.18   12.40
   0  -9  -6  211.58   13.90
   0   9  -6  178.98   13.10
   0   9  -6  169.38   11.70
   0   9   6  169.78   13.70
  -1  -9  -6  136.49   12.60
  -1   9  -6  149.79   10.00
   1   9   6  143.09   13.00
  -1   9  -6  154.68   11.70
   1   9   6  165.48   12.60
  -2  -9  -6   98.79   11.00
   2   9   6  115.29   11.20
   2   9   6   96.89   10.90
  -3  -9  -6  193.38   16.40
   3   9   6  209.38   17.10
   3   9   6  224.38   16.00
  -4  -9  -6  114.79   12.80
   4   9   6  130.49   12.50
   4   9   6  111.19   12.60
  -5  -9  -6  129.39   14.50
   5   9   6  165.08   14.50
   5   9   6  164.58   16.90
  -5   9  -6  178.88   14.90
  -6  -9  -6  478.55   29.50
   6   9   6  374.46   28.00
  -6   9  -6  383.56   26.30
   6   9   6  416.26   26.50
  -7  -9  -6  109.39   14.70
   7   9   6  107.79   13.40
  -7   9  -6   96.19   13.60
   7   9   6  109.49   15.00
  -8  -9  -6  314.67   26.00
   8   9   6  305.27   23.30
  -8   9  -6  320.97   23.70
  -9  -9  -6  176.88   19.50
  -9   9  -6  189.08   19.20
   9   9   6  136.29   16.90
 -10  -9  -6  302.17   26.50
 -10  -9  -6  267.17   27.10
 -10   9  -6  277.97   24.40
  10   9   6  285.37   23.60
 -11 -10   6   70.79   13.00
 -11 -10   6   55.79   14.90
 -11  10   6   68.39   14.80
 -10 -10   6   52.29   14.50
 -10 -10   6   49.80   11.70
  -9 -10   6  252.97   23.60
   9  10  -6  203.38   21.10
  -8 -10   6   16.50    5.60
  -8 -10   6   18.60   10.60
   8  10  -6   24.60    9.40
  -7 -10   6  352.36   22.30
  -7 -10   6  397.96   28.10
   7  10  -6  390.36   27.30
  -6 -10   6   33.10   10.20
  -6 -10   6   27.80    6.30
   6  10  -6   43.20   10.60
  -5 -10   6  141.89   15.10
  -5 -10   6  121.09   10.90
   5  10  -6  109.39   12.90
  -4 -10   6    2.30    6.70
   4  10  -6    0.80    5.80
  -3 -10   6   45.60    8.60
   3  10  -6   33.30    8.10
  -3  10   6   32.10    5.20
  -2  10   6   78.79   11.10
  -2  10   6   89.29    8.40
  -1 -10   6 1114.59   58.89
  -1  10   6  998.80   55.79
   1  10  -6 1142.19   56.69
   0 -10  -6   48.50    8.00
   0  10   6   44.00    7.20
   0  10  -6   37.30    6.30
  -1 -10  -6  866.01   46.10
  -1  10  -6  762.42   43.30
   1  10   6  924.61   46.20
  -1  10  -6  860.21   44.30
  -2 -10  -6  329.77   23.20
   2  10   6  371.36   23.60
   2  10   6  372.86   22.80
  -3 -10  -6  984.90   52.69
   3  10   6  961.70   52.49
   3  10   6  925.71   51.09
  -4 -10  -6   54.79   10.00
   4  10   6   53.59   10.10
   4  10   6   45.40    8.60
  -5 -10  -6  386.26   26.40
   5  10   6  351.06   23.90
   5  10   6  354.56   26.20
  -6 -10  -6  117.89   16.20
  -6  10  -6  103.19   13.40
   6  10   6  133.49   15.80
   6  10   6  129.09   14.20
  -7 -10  -6   17.00    9.50
  -7  10  -6   27.80    9.60
   7  10   6   11.50   10.00
   7  10   6   24.50    9.40
  -8 -10  -6   -4.50    8.00
   8  10   6    4.80    8.50
  -8  10  -6    1.90    8.60
   8  10   6    8.50    9.10
  -9 -10  -6    4.40    9.10
   9  10   6    2.40    8.60
  -9  10  -6   -1.80    9.30
 -10 -10  -6    0.50   10.80
 -10 -10  -6  -24.10   10.10
 -10  10  -6   16.60    9.40
  10  10   6   12.00    8.70
 -11 -11   6    5.30    9.80
 -11 -11   6   10.00    9.90
 -10 -11   6   30.60   12.30
 -10 -11   6   25.70   12.10
  -9 -11   6    4.00    9.30
   9  11  -6    4.80    8.10
  -8 -11   6   52.09   13.40
  -8 -11   6   61.19    8.00
   8  11  -6   62.59   12.30
  -7 -11   6   18.00    9.60
  -7 -11   6    4.90    5.40
   7  11  -6   -2.50    8.80
  -6 -11   6  285.47   22.70
  -6 -11   6  268.67   17.80
   6  11  -6  243.28   21.80
  -5 -11   6  106.89   11.80
  -5 -11   6  113.29   14.40
   5  11  -6  118.89   13.70
  -4 -11   6  823.72   46.50
   4  11  -6  813.22   46.20
  -3 -11   6  120.39   13.00
   3  11  -6  108.89   12.60
  -2  11   6  750.22   41.30
   2  11  -6  822.22   43.40
   1  11  -6   94.49   10.40
  -1  11   6   87.39    9.70
   0  11   6  405.56   24.90
   0  11  -6  406.66   24.20
   1  11   6   36.90    8.20
  -1  11  -6   47.80    6.80
  -2 -11  -6   37.10    7.70
   2  11   6   34.20    8.60
  -3 -11  -6   16.60    7.20
   3  11   6   21.70    7.90
   3  11   6   19.00    7.50
  -4 -11  -6   58.99   10.90
   4  11   6   69.29   11.70
   4  11   6   47.70    9.90
  -5 -11  -6    1.90    7.10
   5  11   6   -4.00    6.50
   5  11   6   -2.20    7.80
  -6 -11  -6  436.16   29.60
   6  11   6  348.27   28.60
   6  11   6  412.16   27.10
  -7 -11  -6   15.80    9.70
  -7  11  -6   17.20    8.80
   7  11   6   16.00    8.40
   7  11   6   33.40    9.60
  -8 -11  -6  439.76   32.40
   8  11   6  384.16   28.90
  -8  11  -6  448.36   30.10
   8  11   6  420.96   31.60
  -9 -11  -6    9.10   11.30
   9  11   6    4.20    8.10
  -9  11  -6   -5.00    9.60
 -10 -12   6    6.40   14.20
 -10 -12   6   15.50   12.20
  -9 -12   6  214.48   22.10
   9  12  -6  160.08   19.50
  -8 -12   6  -22.00    7.90
   8  12  -6    9.20    8.50
  -7 -12   6  247.08   18.30
  -7 -12   6  320.37   25.10
   7  12  -6  254.47   23.50
  -6 -12   6    3.10    7.20
   6  12  -6    4.60    7.80
  -5 -12   6  109.99   14.10
   5  12  -6  115.69   14.70
   4  12  -6   77.79   11.70
   3  12  -6   -2.50    6.40
  -2  12   6    1.80    5.20
   2  12  -6    2.30    6.10
  -1  12   6  181.18   14.40
   1  12  -6  178.88   15.20
   0  12  -6   15.70    5.80
   0  12   6    2.50    5.80
   1  12   6  600.24   34.60
  -1  12  -6  580.44   32.20
   2  12   6   13.70    7.70
   3  12   6  926.41   51.89
  -4 -12  -6   29.90    9.20
   4  12   6   39.20    7.90
   4  12   6   34.00    8.90
  -5 -12  -6  388.56   29.70
   5  12   6  445.86   30.50
   5  12   6  449.06   28.50
  -6 -12  -6    4.20    9.40
   6  12   6    9.50    8.90
   6  12   6    6.30    8.10
  -7 -12  -6   85.69   14.40
   7  12   6   83.89   12.90
   7  12   6  105.09   17.00
  -8 -12  -6   10.70    9.90
   8  12   6   -5.70    8.40
   8  12   6   10.40    9.60
  -9 -12  -6    0.10   11.10
   9  12   6    2.10    8.70
  -9 -13   6   -0.40   10.20
   9  13  -6    6.10    9.60
  -8 -13   6   -3.40   11.40
   8  13  -6   -0.90    9.00
   7  13  -6    3.70    8.30
   6  13  -6  216.48   21.40
   5  13  -6   17.20    8.70
   4  13  -6  547.15   34.70
   3  13  -6    0.70    7.20
  -2  13   6  666.73   37.40
   2  13  -6  725.73   39.90
  -1  13   6    3.80    5.20
   1  13  -6   -4.40    5.80
   0  13  -6  512.95   29.30
   0  13   6  495.85   30.30
   1  13   6   20.90    8.00
   2  13   6   12.00    7.20
   3  13   6    1.60    7.40
   4  13   6   66.59   12.70
   5  13   6   11.70    8.60
  -6 -13  -6  305.17   26.20
   6  13   6  301.77   26.10
  -7 -13  -6   -2.40    9.20
   7  13   6   17.50    9.90
  -8 -13  -6  246.78   25.90
   8  13   6  240.88   25.60
   9  14  -6  189.18   20.80
   8  14  -6   -0.80   10.30
   7  14  -6  158.48   18.90
   6  14  -6  -13.90    7.40
   5  14  -6   92.79   14.40
   4  14  -6    5.80    7.70
   3  14  -6    6.20    7.70
   2  14  -6    6.80    7.60
  -1  14   6   75.29    9.80
   1  14  -6   60.09    9.40
   0  14  -6    6.50    5.80
   0  14   6   14.40    7.40
   1  14   6  469.85   29.90
   2  14   6    0.10    6.70
   3  14   6  507.95   33.50
   4  14   6   18.50    9.70
   5  14   6  406.86   30.50
   6  14   6   -3.60    7.60
   7  14   6   49.40   12.30
   8  15  -6   11.80    9.70
   7  15  -6   -4.30    9.80
   6  15  -6   87.39   14.20
   5  15  -6   -1.90    8.40
   4  15  -6  380.26   28.00
   3  15  -6   21.40    8.80
   2  15  -6  289.07   22.00
  -1  15   6   -2.90    6.10
   1  15  -6   -1.10    6.80
   0  15  -6  280.07   19.80
   0  15   6  295.07   21.30
   1  15   6    4.80    8.30
   2  15   6   13.50    8.30
   3  15   6   -0.50    8.10
   4  15   6   50.09   12.10
   5  15   6    6.20    9.10
   6  15   6  139.19   17.70
   6  16  -6   19.50    9.50
   5  16  -6   18.50    9.40
   4  16  -6   -9.90    8.50
   3  16  -6   -3.80    7.10
   2  16  -6   10.10    8.20
   1  16  -6  237.88   18.90
  -1  16   6  219.88   17.50
   0  16   6    2.80    6.80
   1  16   6  209.28   19.40
   2  16   6   65.39   12.30
   3  16   6  404.26   29.50
   4  16   6   20.60   10.80
   5  16   6   68.49   14.50
   5  17  -6   -3.10    9.20
   4  17  -6  177.88   18.40
   3  17  -6   29.10   10.50
   2  17  -6  199.28   19.00
   1  17  -6   46.00    9.10
   0  17   6  139.59   14.50
   1  17   6   14.50    8.90
   2  17   6   10.20    8.60
   3  17   6   10.60    9.90
   4  17   6    5.70    9.60
   2  18  -6   14.10    8.50
   1  18  -6   28.00    8.60
   0  18   6   45.50    9.00
   1  18   6  248.88   21.50
 -13   0   7    9.90    7.70
 -12   0   7   -9.90    7.70
 -11   0   7    1.00    7.40
 -11   0   7   -5.80    5.70
 -10   0   7   12.90    6.00
 -10   0   7    2.10    5.80
  -9   0   7  149.39   13.50
  -9   0   7  157.98   13.50
  -8   0   7    2.20    4.80
  -8   0   7    2.70    5.00
   7   0  -7 1128.69   61.39
  -7   0   7 1258.57   61.59
  -7   0   7 1184.18   60.69
  -6   0   7   -0.10    3.60
  -6   0   7    4.50    3.40
   6   0  -7    1.10    4.50
  -6   0   7   -2.60    4.10
   5   0  -7 2365.56  122.99
   5   0  -7 2469.75  121.89
  -5   0   7 2584.24  121.89
  -5   0   7 2665.73  123.29
  -5   0   7 2332.37  122.59
   4   0  -7   -0.80    2.20
  -4   0   7    2.60    2.70
  -4   0   7    0.40    5.30
  -4   0   7   -1.40    2.80
   4   0  -7    0.60    3.00
   3   0  -7  905.01   48.50
  -3   0   7  991.90   46.80
   3   0  -7  948.51   47.20
  -3   0   7  960.00   48.70
  -3   0   7  923.91   46.70
   2   0  -7   -3.40    2.20
  -2   0   7   -0.40    3.10
  -2   0   7   -3.00    2.40
   2   0  -7   -4.50    3.30
   1   0  -7  497.95   27.80
  -1   0   7  548.05   26.60
   1   0  -7  541.25   26.60
  -1   0   7  475.35   27.70
   0   0  -7   -1.70    2.90
   0   0  -7   -0.80    1.60
   0   0   7   -1.80    2.50
   0   0   7   -2.40    3.10
   1   0   7 2562.94  125.19
   1   0   7 2528.65  126.39
  -1   0  -7 2592.84  124.79
  -1   0  -7 2564.14  126.39
  -2   0  -7   -0.60    2.80
   2   0   7    5.60    3.10
  -2   0  -7   -3.90    3.30
  -2   0  -7   -3.80    2.70
   2   0   7   -4.60    3.40
  -3   0  -7 2294.97  109.79
   3   0   7 2139.19  110.39
  -3   0  -7 2103.69  110.29
  -3   0  -7 2329.47  110.39
   3   0   7 2262.37  109.09
  -4   0  -7   -2.90    4.00
   4   0   7   -3.80    3.70
  -4   0  -7    0.90    3.90
   4   0   7   -0.40    2.90
  -4   0  -7    0.70    3.30
  -5   0  -7  500.65   27.90
   5   0   7  496.25   27.80
  -5   0  -7  490.75   27.80
   5   0   7  493.05   26.20
   6   0   7    0.70    3.60
  -6   0  -7    7.00    4.80
  -6   0  -7    0.10    4.60
  -7   0  -7 1353.46   67.89
  -7   0  -7 1278.17   68.59
  -8   0  -7    9.00    6.90
  -8   0  -7    1.30    5.60
  -9   0  -7  119.89   11.50
  -9   0  -7   85.09   12.50
 -10   0  -7   -1.30    8.70
 -10   0  -7    0.40    6.70
  11   0   7  -13.80    7.50
 -11   0  -7   12.30   10.00
  12   0   7  -22.90    7.40
 -12   0  -7    0.50   10.70
 -13  -1   7   18.60    8.60
 -13   1   7   25.00    9.70
 -12  -1   7  224.78   19.70
 -12  -1   7  257.17   19.50
 -12   1   7  220.08   20.10
 -11  -1   7    6.80    6.60
 -11  -1   7    2.10    7.00
 -11   1   7    5.50    6.40
 -10  -1   7  185.48   15.80
 -10  -1   7  161.68   16.20
 -10   1   7  221.28   15.30
 -10   1   7  210.08   16.50
  -9  -1   7   -5.30    5.80
  -9  -1   7   15.50    5.90
  -9   1   7    2.10    5.20
  -9   1   7    1.80    5.80
  -8  -1   7   81.09    9.10
  -8  -1   7   85.39    9.90
  -8   1   7   75.59    8.50
  -8   1   7   80.39    9.20
   7  -1  -7   90.89   10.00
  -7  -1   7   97.49   10.30
  -7  -1   7  105.49    9.50
   7   1  -7  106.59   11.20
  -7   1   7  107.39   10.40
  -7   1   7  116.59    9.30
  -7   1   7  103.59    9.60
  -6  -1   7  176.48   11.70
  -6  -1   7  189.18   13.40
  -6  -1   7  147.59   12.30
   6  -1  -7  180.88   12.60
  -6   1   7  175.38   12.00
   6   1  -7  178.98   13.20
  -6   1   7  180.98   12.60
   5  -1  -7  117.89    9.80
  -5  -1   7  129.59    8.60
  -5  -1   7  121.39   10.60
  -5   1   7  103.29    9.80
   5   1  -7  121.29    8.40
   5   1  -7  152.98   10.90
  -5   1   7  122.89    8.90
  -5   1   7  116.99    9.30
  -4  -1   7 1110.79   54.69
  -4  -1   7 1163.18   54.39
  -4  -1   7  987.50   56.19
   4  -1  -7 1066.99   54.59
   4  -1  -7 1098.19   56.09
   4   1  -7 1112.79   56.49
   4   1  -7 1140.09   54.99
  -4   1   7 1098.39   55.89
  -4   1   7 1105.59   54.89
  -4   1   7 1132.99   56.29
  -3  -1   7   55.09    6.80
  -3  -1   7   68.09    5.60
   3  -1  -7   67.09    7.10
  -3  -1   7   46.40    4.30
   3  -1  -7   56.99    5.00
  -3   1   7   65.49    6.60
   3   1  -7   59.79    6.80
  -3   1   7   52.09    4.80
   3   1  -7   59.69    5.20
  -3   1   7   50.59    6.00
   2  -1  -7 1732.23   84.69
  -2  -1   7 1713.03   84.69
  -2  -1   7 1712.73   86.09
   2  -1  -7 1879.31   86.19
   2   1  -7 1660.33   85.99
  -2   1   7 1569.04   85.79
   2   1  -7 1812.12   84.79
  -1  -1   7   48.70    6.20
   1  -1  -7   47.90    4.60
  -1  -1   7   61.69    5.50
   1  -1  -7   49.20    6.30
  -1   1   7   62.39    5.20
  -1   1   7   44.60    5.80
   1   1  -7   49.00    5.90
   1   1  -7   54.29    4.70
   0  -1  -7 7105.69  367.46
   0  -1   7 7653.63  366.26
   0  -1   7 7117.39  367.36
   0  -1  -7 7847.91  366.26
   0   1  -7 8025.50  367.66
   0   1  -7 7516.55  365.96
   0   1   7 7802.12  366.36
   0   1   7 7414.66  367.56
   1  -1   7 1229.08   59.49
  -1  -1  -7 1216.68   59.39
   1  -1   7 1124.59   60.59
  -1  -1  -7 1267.77   61.09
   1   1   7 1250.87   60.99
   1   1   7 1175.08   59.59
  -1   1  -7 1131.79   60.59
  -1   1  -7 1141.49   58.79
  -1   1  -7 1259.77   60.69
  -1   1  -7 1233.28   59.19
  -2  -1  -7 1293.07   61.19
  -2  -1  -7 1171.68   58.99
   2  -1   7 1194.38   59.29
   2  -1   7 1240.88   60.79
  -2   1  -7 1205.68   60.59
  -2   1  -7 1182.78   59.59
   2   1   7 1184.08   60.99
   2   1   7 1140.19   60.89
   2   1   7 1181.28   59.59
  -2   1  -7 1213.38   60.69
   3  -1   7   88.59    6.30
   3  -1   7   81.29    7.80
  -3  -1  -7   64.99    7.50
   3  -1   7   69.09    7.20
  -3   1  -7   80.69    7.40
   3   1   7   88.09    8.40
   3   1   7   88.59    6.80
  -3   1  -7   62.89    7.20
  -3   1  -7   87.19    7.50
  -4  -1  -7  181.38   12.60
   4  -1   7  175.28   12.40
  -4  -1  -7  173.68   12.50
   4  -1   7  188.58   10.80
  -4  -1  -7  189.78   13.40
   4   1   7  184.58   11.30
  -4   1  -7  172.68   12.20
  -4   1  -7  166.98   12.30
   4   1   7  164.88   12.80
   5  -1   7   15.40    3.70
  -5  -1  -7   13.30    5.10
   5  -1   7   11.20    4.30
  -5  -1  -7   11.90    4.30
  -5  -1  -7    5.80    4.90
  -5   1  -7   10.30    5.00
  -5   1  -7   21.70    5.20
   5   1   7   13.60    4.20
  -5   1  -7   17.60    4.20
   5   1   7   16.60    5.10
   6  -1   7  231.28   13.50
  -6  -1  -7  204.18   16.00
  -6  -1  -7  231.58   16.60
  -6   1  -7  236.68   16.40
  -6   1  -7  226.58   14.70
   6   1   7  211.68   16.00
  -6   1  -7  249.38   15.50
  -7  -1  -7   39.90    7.50
  -7  -1  -7   48.90    8.50
  -7   1  -7   37.70    6.20
  -7   1  -7   34.80    7.60
  -8  -1  -7  417.96   26.80
  -8  -1  -7  402.76   25.50
  -8   1  -7  404.76   24.20
  -8   1  -7  442.66   26.80
  -9  -1  -7    5.50    7.30
  -9  -1  -7    2.00    6.70
  -9   1  -7   11.50    7.30
 -10  -1  -7  282.77   20.40
 -10  -1  -7  276.17   22.90
  10   1   7  265.37   21.30
 -10   1  -7  252.17   22.20
 -11  -1  -7    2.90    7.70
 -11  -1  -7    5.70    9.90
  11   1   7   -8.00    8.60
 -11   1  -7   -2.20    7.70
 -12  -1  -7  180.58   19.10
  12  -1   7  125.49   15.50
 -12   1  -7  159.98   18.60
  12   1   7  139.59   15.90
 -13  -2   7   17.60    9.30
 -13  -2   7   10.40    8.70
 -13   2   7    7.70    8.90
 -12  -2   7   -4.20    6.50
 -12  -2   7    2.40    7.40
 -12   2   7    2.20    8.00
 -11  -2   7   60.99   10.70
 -11  -2   7   47.80    9.10
 -11   2   7   58.99   10.60
 -10  -2   7    1.40    5.50
 -10  -2   7   -1.30    6.20
 -10   2   7    9.10    7.00
  -9  -2   7  249.38   19.00
  -9  -2   7  240.18   17.80
  -9   2   7  277.27   17.00
  -9   2   7  261.77   18.60
  -8  -2   7   -4.60    5.10
  -8  -2   7    4.10    4.50
  -8   2   7   -5.50    3.60
  -8   2   7    5.20    5.50
  -7  -2   7  654.13   37.20
  -7  -2   7  668.83   35.70
  -7   2   7  678.63   35.20
  -7   2   7  657.53   36.10
   7   2  -7  644.24   37.20
  -7   2   7  709.53   35.90
  -6  -2   7  355.16   22.50
  -6  -2   7  364.36   20.60
   6  -2  -7  373.16   21.40
  -6   2   7  377.36   21.20
  -6   2   7  362.76   20.70
  -6   2   7  374.86   21.10
   6   2  -7  353.56   20.20
   6   2  -7  378.86   22.50
  -5  -2   7  743.03   42.90
  -5  -2   7  849.61   40.50
   5  -2  -7  733.63   42.10
  -5  -2   7  826.22   41.30
  -5   2   7  869.51   42.40
   5   2  -7  778.02   41.30
  -5   2   7  834.72   41.70
   5   2  -7  865.41   43.40
  -5   2   7  817.12   41.80
   4  -2  -7   40.60    5.60
  -4  -2   7   36.30    5.00
  -4  -2   7   42.90    4.60
  -4  -2   7   49.70    7.10
  -4  -2   7   42.20    4.20
   4  -2  -7   32.00    3.60
  -4   2   7   41.00    4.90
   4   2  -7   37.70    4.40
  -4   2   7   40.70    5.70
  -4   2   7   42.00    5.00
   4   2  -7   26.20    5.70
  -3  -2   7  499.15   25.20
  -3  -2   7  482.95   24.40
   3  -2  -7  456.15   24.70
   3  -2  -7  511.75   26.50
  -3  -2   7  445.46   26.70
   3   2  -7  461.35   26.80
  -3   2   7  486.15   26.40
  -3   2   7  488.35   25.00
  -3   2   7  544.65   26.30
   3   2  -7  479.65   25.20
   2  -2  -7  122.19    7.60
  -2  -2   7  123.79    9.70
   2  -2  -7  116.19    9.20
  -2  -2   7  105.29    7.90
  -2   2   7  119.09    9.50
   2   2  -7  125.59    9.70
   2   2  -7  118.99    7.80
  -2   2   7  121.49    9.00
  -1  -2   7  250.27   14.80
   1  -2  -7  237.78   14.60
   1  -2  -7  231.58   13.10
  -1  -2   7  222.98   13.20
   1   2  -7  221.28   12.90
   1   2  -7  274.17   15.10
  -1   2   7  228.88   14.70
   0  -2  -7  332.27   19.90
   0  -2   7  319.67   19.70
   0  -2   7  335.97   18.40
   0  -2  -7  355.66   18.50
   0   2  -7  337.47   19.50
   0   2   7  389.06   20.30
   0   2  -7  364.36   20.10
   1  -2   7 1178.08   56.59
   1  -2   7 1195.48   57.99
  -1  -2  -7 1199.98   58.39
  -1  -2  -7 1183.88   56.79
   1   2   7 1113.29   58.29
  -1   2  -7 1162.78   57.89
  -1   2  -7 1064.89   57.59
   1   2   7 1043.80   58.09
  -1   2  -7 1154.98   56.39
  -2  -2  -7  184.88   13.30
   2  -2   7  178.98   10.70
  -2  -2  -7  174.88   11.00
   2  -2   7  193.08   12.70
  -2   2  -7  186.48   12.70
  -2   2  -7  204.58   11.40
   2   2   7  202.38   13.30
  -2   2  -7  201.28   12.30
  -3  -2  -7 2125.89  104.59
   3  -2   7 2175.98  106.19
   3  -2   7 2196.68  104.59
  -3  -2  -7 2049.20  106.69
   3   2   7 2336.27  107.09
  -3   2  -7 2215.28  105.59
  -3   2  -7 2019.00  105.79
  -3   2  -7 2026.60  105.69
   4  -2   7   69.59    6.90
   4  -2   7   66.19    5.50
  -4  -2  -7   67.09    8.00
  -4   2  -7   64.29    6.70
  -4   2  -7   56.39    6.40
   4   2   7   76.89    8.40
  -4   2  -7   68.79    7.20
  -5  -2  -7 2340.97  112.09
   5  -2   7 2262.97  109.39
  -5  -2  -7 2253.47  111.79
   5  -2   7 2185.08  110.99
  -5   2  -7 2242.78  110.59
  -5   2  -7 2243.58  110.59
   5   2   7 2091.69  111.79
  -5   2  -7 2270.27  111.39
  -6  -2  -7   85.39    9.80
   6  -2   7   82.49    6.80
  -6  -2  -7   78.89    9.60
  -6   2  -7   91.49    9.60
   6   2   7   75.09    9.20
  -6   2  -7   59.79    7.30
  -6   2  -7   95.49    8.70
  -7  -2  -7  561.14   32.60
  -7  -2  -7  534.65   32.90
  -7   2  -7  544.65   32.50
  -7   2  -7  588.44   30.30
  -8  -2  -7   27.80    8.50
  -8  -2  -7   16.70    6.90
  -8   2  -7   12.70    7.50
  -9  -2  -7   57.79   10.70
  -9  -2  -7   55.59   10.00
   9   2   7   72.89   11.10
  -9   2  -7   67.49   11.30
 -10  -2  -7    5.60    7.40
 -10  -2  -7  -10.50    7.30
 -10   2  -7   -5.40    8.20
  10   2   7    2.10    7.50
 -11  -2  -7    1.20    8.40
 -11  -2  -7    2.80    7.90
 -11   2  -7    5.20    9.40
  11   2   7   -2.40    7.40
 -12  -2  -7   -0.20    8.00
 -12  -2  -7    7.50    9.90
 -12   2  -7   23.50   10.80
  12   2   7    1.10    8.80
 -13  -3   7    6.00    8.60
 -13  -3   7   -4.00    7.70
 -13   3   7    3.40    7.10
 -12  -3   7   71.29   11.10
 -12  -3   7   74.29   12.70
 -12   3   7   74.09   12.30
 -11  -3   7   40.30    8.70
 -11  -3   7   48.90   10.40
 -11   3   7   27.90    9.00
 -10  -3   7  141.89   14.00
 -10  -3   7  182.38   16.60
 -10   3   7  160.88   15.10
  -9  -3   7   17.50    7.40
  -9  -3   7   20.70    6.60
  -9   3   7   12.70    6.60
  -8  -3   7  327.07   21.70
  -8  -3   7  301.37   19.60
  -8   3   7  320.47   20.50
   8   3  -7  312.27   21.40
  -7  -3   7   46.30    6.70
  -7  -3   7   50.89    7.90
  -7   3   7   53.89    6.70
   7   3  -7   54.39    8.00
  -7   3   7   51.09    5.50
  -7   3   7   58.29    8.10
   6  -3  -7    4.70    3.20
  -6  -3   7   -1.30    4.90
  -6  -3   7   -3.70    2.90
  -6   3   7    1.90    3.90
  -6   3   7    2.60    3.00
  -6   3   7   -3.00    3.30
   6   3  -7    4.00    5.00
  -5  -3   7   97.69   10.30
  -5  -3   7  101.19    7.30
  -5  -3   7   89.89    7.60
   5  -3  -7   79.19    8.10
  -5   3   7   92.59    7.70
  -5   3   7  101.29    8.60
   5   3  -7  107.59   10.50
  -5   3   7   93.79    8.40
   4  -3  -7  926.21   44.00
  -4  -3   7  837.12   46.30
  -4  -3   7  934.81   44.40
  -4  -3   7  938.31   44.20
   4  -3  -7  880.91   45.40
  -4   3   7  873.81   44.80
  -4   3   7  821.02   44.90
  -4   3   7  868.31   45.30
   4   3  -7  842.62   46.30
   3  -3  -7   -0.90    2.90
  -3  -3   7    5.00    3.00
  -3  -3   7   -0.10    4.40
   3  -3  -7    4.90    2.00
   3   3  -7    1.50    3.90
  -3   3   7    2.70    3.60
  -3   3   7    0.90    2.70
   2  -3  -7 4558.74  209.38
   2  -3  -7 4512.75  210.88
  -2  -3   7 4418.46  209.68
  -2  -3   7 4164.78  210.98
   2   3  -7 3997.60  210.88
  -2   3   7 3944.81  210.58
  -2   3   7 4476.65  210.88
  -2   3   7 4423.26  209.18
  -1  -3   7  754.92   37.00
   1  -3  -7  762.52   36.80
   1  -3  -7  707.73   38.30
  -1  -3   7  685.13   38.20
  -1   3   7  752.92   36.90
  -1   3   7  743.13   38.40
   1   3  -7  676.43   38.30
  -1   3   7  769.32   38.40
   0  -3   7 2308.87  111.09
   0  -3  -7 2208.48  111.19
   0  -3   7 2241.88  112.39
   0   3   7 2288.77  112.79
   0   3  -7 2391.66  112.39
   0   3  -7 2211.48  112.39
  -1  -3  -7  429.06   23.90
   1  -3   7  432.66   21.60
   1  -3   7  417.96   23.20
  -1  -3  -7  426.46   22.10
   1   3   7  414.26   23.80
  -1   3  -7  416.36   21.60
  -1   3  -7  417.96   23.10
  -1   3  -7  395.66   22.80
   2  -3   7 1061.29   50.69
   2  -3   7 1072.09   52.39
  -2  -3  -7 1042.50   51.29
  -2  -3  -7  949.11   52.89
   2   3   7 1039.90   53.19
  -2   3  -7 1007.10   51.39
  -2   3  -7 1016.20   52.09
   3  -3   7    0.60    2.00
  -3  -3  -7   -3.00    4.00
   3  -3   7    1.90    3.00
  -3  -3  -7    0.40    2.50
  -3   3  -7    2.30    2.60
  -3   3  -7    0.60    3.30
  -3   3  -7    4.50    3.10
   3   3   7   -0.90    3.60
  -4  -3  -7   85.79    6.60
   4  -3   7   83.09    8.00
   4  -3   7   96.09    8.20
  -4  -3  -7   92.39    9.50
   4   3   7   88.69    9.50
  -4   3  -7   87.19    7.60
  -4   3  -7   99.79    8.70
  -4   3  -7   94.19    8.10
  -5  -3  -7   -1.20    5.10
  -5   3  -7    1.30    4.30
  -5   3  -7    3.50    3.30
  -5   3  -7   -0.80    4.00
   5   3   7   -6.10    4.40
  -6  -3  -7    5.20    6.00
  -6  -3  -7   -4.40    5.30
   6   3   7   -0.70    5.30
  -6   3  -7   -4.80    5.80
  -7  -3  -7   73.69   10.00
  -7  -3  -7   48.80    8.80
  -7   3  -7   15.20    7.10
   7   3   7   58.69    9.20
  -8  -3  -7  357.76   22.20
  -8  -3  -7  261.77   21.60
   8   3   7  310.97   21.90
  -8   3  -7  284.77   21.60
  -9  -3  -7   29.10    8.80
  -9  -3  -7   24.00    8.90
  -9   3  -7   26.40    8.30
   9   3   7   23.90    8.80
 -10  -3  -7  333.97   25.10
 -10  -3  -7  362.86   26.80
  10   3   7  354.36   25.10
 -10   3  -7  376.46   26.20
 -11  -3  -7   31.00   10.90
 -11  -3  -7   -1.30    8.80
  11   3   7   13.10    8.70
 -11   3  -7    7.30    9.50
 -12  -3  -7  152.58   19.30
 -12  -3  -7  179.78   16.70
  12   3   7  122.49   15.80
 -12   3  -7   96.79   16.30
 -13  -4   7   16.70    9.00
 -13  -4   7   -0.10    8.50
 -13   4   7    1.00    9.30
 -12  -4   7   -2.80    6.70
 -12  -4   7   -3.50    7.90
 -12   4   7   -9.60    7.00
 -11  -4   7   -0.80    6.80
 -11  -4   7   12.30    8.60
 -11   4   7    9.20    7.50
 -10  -4   7   29.30    8.40
 -10  -4   7   28.60    8.70
 -10   4   7   25.20    8.70
  -9  -4   7  294.07   19.90
  -9  -4   7  297.47   21.70
  -9   4   7  280.17   20.50
  -8  -4   7  147.29   12.80
  -8  -4   7  161.58   15.40
  -8   4   7  165.88   14.20
   8   4  -7  164.58   14.90
  -7  -4   7  552.34   30.90
  -7  -4   7  632.74   33.70
  -7   4   7  565.44   31.70
   7   4  -7  520.15   32.70
  -6  -4   7   65.89    6.10
  -6  -4   7   62.79    7.30
  -6  -4   7   75.19   10.30
  -6   4   7   61.79    6.10
  -6   4   7   63.79    6.70
  -6   4   7   73.69    8.40
   6   4  -7   52.49    8.80
   5  -4  -7  497.95   26.00
  -5  -4   7  477.85   27.90
  -5  -4   7  474.15   25.40
  -5  -4   7  464.95   25.10
   5   4  -7  442.76   27.60
  -5   4   7  498.65   25.70
  -5   4   7  480.75   25.30
  -5   4   7  456.25   26.00
  -4  -4   7   75.99    8.30
   4  -4  -7   77.59    7.20
  -4  -4   7   70.59    6.30
   4   4  -7   55.69    7.50
  -4   4   7   79.09    7.10
  -4   4   7   63.39    6.40
  -4   4   7   80.69    7.20
   3  -4  -7  265.37   15.50
  -3  -4   7  257.57   16.80
  -3  -4   7  244.68   14.80
  -3   4   7  257.57   15.60
   3   4  -7  271.47   16.90
  -2  -4   7  176.68   11.10
  -2  -4   7  195.68   13.00
   2  -4  -7  174.98   12.00
  -2   4   7  200.28   12.10
   2   4  -7  192.58   13.10
  -2   4   7  175.88   12.40
  -2   4   7  177.38   12.40
  -2   4   7  179.68   10.60
  -1  -4   7    8.00    4.10
  -1  -4   7    2.60    2.70
   1  -4  -7   -2.60    3.10
  -1  -4   7    3.60    2.00
  -1   4   7    4.70    2.60
  -1   4   7   -0.10    3.80
  -1   4   7    1.00    4.00
   1   4  -7    1.80    4.30
   0  -4  -7   -0.90    2.40
   0  -4   7   -0.60    3.20
   0  -4  -7   -4.70    3.10
   0  -4   7   -1.10    2.20
   0   4   7    5.10    3.30
   0   4  -7    0.90    3.80
   0   4   7    0.30    3.60
   0   4  -7    1.40    3.20
  -1  -4  -7  169.58   12.70
   1  -4   7  192.38   10.40
  -1  -4  -7  180.08   11.10
   1  -4   7  176.18   12.10
  -1   4  -7  186.98   11.50
  -1   4  -7  174.38   10.80
   1   4   7  190.18   12.20
   1   4   7  210.38   13.40
  -1   4  -7  183.58   12.50
  -2  -4  -7  313.67   17.70
  -2  -4  -7  344.07   20.00
   2  -4   7  319.17   18.40
   2  -4   7  333.17   16.70
  -2   4  -7  321.07   18.10
   2   4   7  323.27   18.90
   2   4   7  321.07   19.80
  -2   4  -7  312.97   17.80
  -2   4  -7  326.27   18.50
  -3  -4  -7 1971.40   95.39
  -3  -4  -7 1860.71   97.59
   3  -4   7 1996.80   96.19
   3   4   7 1958.40   96.69
   3   4   7 1821.52   97.39
  -3   4  -7 1954.00   95.69
  -3   4  -7 1973.60   95.99
  -3   4  -7 1959.20   95.59
   4  -4   7  507.25   26.80
  -4  -4  -7  476.65   28.80
  -4  -4  -7  494.25   25.80
   4   4   7  477.35   27.80
  -4   4  -7  491.35   25.90
  -4   4  -7  485.45   27.20
   4   4   7  515.95   28.80
  -5  -4  -7  988.00   49.90
  -5  -4  -7 1044.10   53.79
  -5   4  -7 1037.30   52.39
   5   4   7  939.61   53.39
   5   4   7 1024.70   52.89
  -6  -4  -7  179.28   15.10
   6   4   7  164.18   14.00
  -6   4  -7  149.79   13.70
   6   4   7  157.98   14.50
  -7  -4  -7  356.66   26.20
  -7  -4  -7  458.95   27.20
  -7   4  -7  417.66   26.10
   7   4   7  431.96   26.30
  -8  -4  -7   13.60    7.80
  -8  -4  -7   14.60    7.80
  -8   4  -7   12.00    6.70
   8   4   7    7.20    6.80
  -9  -4  -7   61.39   10.90
  -9  -4  -7   41.10   10.90
   9   4   7   48.60   10.50
  -9   4  -7   53.49   10.20
 -10  -4  -7   12.70    8.70
 -10  -4  -7   12.30    9.20
  10   4   7   -8.80    6.90
 -10   4  -7   -3.60    8.10
 -11  -4  -7   -6.70    8.30
 -11  -4  -7   21.00   10.20
  11   4   7   -4.50    7.80
 -11   4  -7  -11.70    7.70
 -13  -5   7   22.60   10.90
 -13  -5   7    9.40    8.20
 -13   5   7    1.60    7.70
 -12  -5   7  100.59   13.70
 -12  -5   7  134.19   16.40
 -12   5   7  120.89   15.10
 -11  -5   7   27.00    9.40
 -11  -5   7   30.00   10.50
 -11   5   7    2.90    7.60
 -10  -5   7  111.29   14.90
 -10  -5   7   96.39   12.40
 -10   5   7  113.69   13.30
  -9  -5   7  101.39   11.00
  -9  -5   7   91.99   12.20
  -9   5   7   87.39   11.80
  -8  -5   7   21.80    7.70
  -8  -5   7   18.80    6.00
   8   5  -7   17.20    7.10
  -8   5   7    3.10    6.30
  -7  -5   7   34.30    4.80
  -7  -5   7   37.70    6.80
  -7  -5   7   53.49    8.90
   7   5  -7   30.70    7.60
  -7   5   7   45.40    7.70
  -6  -5   7    2.10    5.30
  -6  -5   7    4.70    3.80
  -6  -5   7    5.60    4.40
   6   5  -7    3.60    5.20
  -6   5   7    4.80    4.40
  -5  -5   7   50.29    5.70
  -5  -5   7   41.70    7.60
   5  -5  -7   62.29    6.70
   5   5  -7   55.49    7.90
  -5   5   7   63.99    6.20
  -5   5   7   54.29    7.20
  -5   5   7   50.59    5.20
   4  -5  -7  571.54   31.50
  -4  -5   7  613.04   31.10
  -4  -5   7  634.24   33.50
  -4   5   7  598.84   31.00
   4   5  -7  616.94   33.40
  -4   5   7  550.64   31.10
   3  -5  -7 1414.06   70.49
  -3  -5   7 1380.96   71.49
  -3  -5   7 1483.05   69.79
   3   5  -7 1438.46   71.59
  -3   5   7 1328.07   70.09
  -3   5   7 1370.06   70.09
  -2  -5   7  646.84   32.30
   2  -5  -7  570.84   33.10
  -2  -5   7  619.74   34.00
  -2   5   7  635.24   33.30
  -2   5   7  650.93   32.00
  -2   5   7  653.33   33.30
   2   5  -7  619.34   34.10
  -1  -5   7  764.12   41.10
  -1  -5   7  831.52   39.70
   1  -5  -7  840.32   41.30
   1   5  -7  809.42   45.30
  -1   5   7  668.83   40.60
   1   5  -7  705.03   40.90
  -1   5   7  879.81   41.20
  -1   5   7  791.72   39.80
   0  -5  -7 1696.93   90.29
   0  -5   7 1814.62   89.99
   0   5   7 1886.41   89.39
   0   5   7 1916.01   90.59
   0   5  -7 1628.54   89.89
   0   5  -7 1890.71   89.89
   1  -5   7  296.27   17.50
  -1  -5  -7  312.27   18.50
   1   5   7  301.37   18.60
   1   5   7  286.67   17.50
  -1   5  -7  307.17   17.80
  -2  -5  -7  780.32   39.40
  -2  -5  -7  806.32   41.60
   2  -5   7  786.82   40.10
  -2   5  -7  790.02   39.90
   2   5   7  724.83   40.30
  -2   5  -7  770.12   39.60
  -2   5  -7  774.32   39.50
   2   5   7  749.42   41.40
  -3  -5  -7   25.50    3.60
   3  -5   7   22.10    4.50
  -3   5  -7   22.60    4.10
  -3   5  -7   22.20    3.70
  -3   5  -7   29.00    4.70
  -4  -5  -7  388.96   25.60
  -4  -5  -7  412.36   22.70
  -4   5  -7  438.66   24.10
   4   5   7  415.86   25.80
   4   5   7  454.65   25.00
  -5  -5  -7    5.90    3.20
  -5  -5  -7    0.90    5.70
  -5   5  -7   -5.70    4.30
   5   5   7   -0.80    5.40
   5   5   7   -3.30    5.40
  -6  -5  -7  146.79   14.70
   6   5   7  125.29   13.30
  -6   5  -7  140.19   12.90
   6   5   7  123.79   13.40
  -7  -5  -7   12.00    7.30
   7   5   7   13.00    6.60
  -7   5  -7   15.20    7.30
   7   5   7    7.10    7.30
  -8  -5  -7  135.19   15.00
  -8  -5  -7  158.38   16.70
   8   5   7  159.58   15.30
  -8   5  -7  149.39   15.30
  -9  -5  -7  105.29   14.90
  -9  -5  -7  135.99   15.20
  -9   5  -7  141.69   15.40
   9   5   7  119.69   14.30
 -10  -5  -7  233.88   21.80
 -10  -5  -7  247.98   21.70
 -10   5  -7  200.28   20.80
  10   5   7  226.88   20.30
 -11  -5  -7   58.59   13.50
 -11  -5  -7   50.59   14.00
 -11   5  -7   63.89   12.50
  11   5   7   59.09   12.10
 -12  -6   7  -10.10    6.70
 -12  -6   7    7.60   10.00
 -12   6   7   -6.30    8.00
 -11  -6   7   14.50    9.70
 -11  -6   7   -0.20    8.20
 -11   6   7    9.70    8.00
 -10  -6   7   44.60   11.30
 -10  -6   7   27.30    8.50
 -10   6   7   26.50    9.10
  -9  -6   7   70.19   10.80
  -9  -6   7   56.39    9.60
  -9   6   7   53.59   10.00
  -8  -6   7   94.49   11.10
  -8  -6   7  112.69   13.80
   8   6  -7  103.39   12.80
  -8   6   7  118.19   12.10
  -7  -6   7  433.16   24.80
  -7  -6   7  468.45   29.40
  -7  -6   7  472.45   26.70
   7   6  -7  481.05   29.30
  -7   6   7  456.85   27.50
  -6  -6   7 1119.29   57.29
  -6  -6   7 1051.09   53.69
  -6   6   7 1034.50   55.19
   6   6  -7 1036.40   56.79
  -5  -6   7  667.43   37.60
  -5  -6   7  800.82   41.00
   5   6  -7  730.53   40.40
  -4  -6   7  133.19   12.20
   4  -6  -7  113.29    9.30
  -4  -6   7  130.29    9.50
  -4   6   7  122.39    8.80
  -4   6   7  118.19    9.00
   4   6  -7  135.09   12.60
   3  -6  -7  118.19    9.60
  -3  -6   7  139.39    9.50
  -3  -6   7  145.09   11.70
   3   6  -7  141.09   12.00
  -3   6   7  124.59    9.30
  -3   6   7  132.69    9.70
  -2  -6   7  298.87   17.10
  -2  -6   7  288.67   18.90
   2  -6  -7  345.17   18.60
   2   6  -7  327.27   19.40
  -2   6   7  272.97   17.50
  -2   6   7  300.97   18.10
  -2   6   7  326.67   17.00
   1  -6  -7  237.38   14.60
  -1  -6   7  225.68   14.70
  -1   6   7  208.38   13.20
   1   6  -7  222.68   14.90
   1   6  -7  237.18   14.30
  -1   6   7  205.78   14.20
  -1   6   7  224.68   14.20
   0  -6  -7   71.29    7.60
   0  -6   7   69.19    7.30
   0   6   7   71.59    6.90
   0   6  -7   66.09    6.80
   0   6  -7   72.59    7.50
   0   6   7   65.29    7.60
   1  -6   7  399.16   22.30
  -1  -6  -7  369.86   23.30
   1   6   7  383.86   23.30
  -1   6  -7  413.56   22.40
  -1   6  -7  411.46   21.90
   1   6   7  404.16   22.40
   2  -6   7  630.94   32.40
  -2  -6  -7  586.74   34.10
  -2   6  -7  576.04   31.60
   2   6   7  633.84   33.00
  -2   6  -7  612.84   32.10
  -2   6  -7  616.04   32.10
   2   6   7  623.84   34.20
   3  -6   7  298.17   16.50
  -3  -6  -7  265.57   18.90
  -3  -6  -7  258.07   16.00
  -3   6  -7  287.27   16.90
   3   6   7  273.47   18.90
   3   6   7  255.67   17.50
  -4  -6  -7  333.97   19.80
  -4  -6  -7  383.16   23.30
   4   6   7  360.96   23.20
  -4   6  -7  330.97   21.10
   4   6   7  374.66   22.00
  -5  -6  -7  462.85   26.80
  -5  -6  -7  386.86   22.40
  -5   6  -7  414.86   24.70
   5   6   7  393.46   25.00
   5   6   7  426.46   26.60
  -6  -6  -7  464.45   29.20
   6   6   7  423.46   27.60
   6   6   7  453.75   29.10
  -6   6  -7  476.75   27.60
  -7  -6  -7  339.87   24.80
   7   6   7  348.17   24.60
  -7   6  -7  363.96   23.40
   7   6   7  333.07   23.50
  -8  -6  -7   56.19   10.70
  -8  -6  -7   44.40   10.90
   8   6   7   51.89    9.80
  -8   6  -7   36.10    8.90
  -9  -6  -7   98.69   13.80
  -9  -6  -7   87.29   13.40
  -9   6  -7   82.69   12.10
   9   6   7   98.19   13.00
 -10  -6  -7   23.90   10.30
 -10  -6  -7   35.00   10.90
 -10   6  -7   29.20   10.50
  10   6   7   31.30    9.70
 -11  -6  -7    0.70    9.30
 -11  -6  -7    6.60    9.90
  11   6   7    0.80    8.60
 -11   6  -7   -1.00    9.40
 -12  -7   7   39.80   12.30
 -12  -7   7   48.10   11.10
 -12   7   7   52.29   11.50
 -11  -7   7   68.39   11.90
 -11  -7   7   65.09   12.90
 -11   7   7   70.09   12.40
 -10  -7   7  147.19   15.40
 -10  -7   7  123.09   16.00
 -10   7   7  156.68   16.00
  -9  -7   7   43.60   10.10
  -9  -7   7   53.19    9.40
  -9   7   7   31.10    9.00
   9   7  -7   46.50   15.80
  -8  -7   7    8.30    4.00
  -8  -7   7   16.80    7.20
  -8  -7   7   24.80    9.70
  -8   7   7    7.70    6.80
   8   7  -7   11.30    6.80
  -7  -7   7   -1.00    4.10
  -7  -7   7    8.10    7.30
   7   7  -7    9.10    6.80
  -7   7   7   11.70    6.10
  -6  -7   7   72.29    7.40
  -6  -7   7   55.09   10.30
   6   7  -7   64.09    9.60
  -6   7   7   65.69    9.00
  -5  -7   7   79.99   10.10
  -5  -7   7   98.89    8.60
   5   7  -7   84.89   10.60
  -4  -7   7   68.59    9.30
  -4  -7   7   92.59    8.10
  -4   7   7   95.89    7.90
  -4   7   7   75.99    7.20
   4   7  -7  105.09   11.00
  -3  -7   7  675.33   33.00
   3  -7  -7  575.54   33.30
  -3  -7   7  674.93   35.40
  -3   7   7  608.64   33.00
   3   7  -7  645.94   35.20
  -3   7   7  604.44   32.90
   2  -7  -7  997.00   51.09
  -2  -7   7  983.60   51.79
   2   7  -7  974.20   51.79
  -2   7   7  999.00   50.79
   1  -7  -7  879.31   44.60
  -1  -7   7  881.61   44.70
  -1   7   7  885.11   43.60
   1   7  -7  873.51   44.70
  -1   7   7  786.12   44.10
   1   7  -7  845.82   44.20
  -1   7   7  788.32   44.20
   0  -7   7  314.47   19.80
   0  -7  -7  344.87   20.50
   0   7   7  360.36   20.70
   0   7  -7  324.17   19.10
   0   7   7  338.27   19.40
   0   7  -7  346.27   20.20
  -1  -7  -7 1448.56   75.19
   1  -7   7 1490.55   73.89
   1   7   7 1518.65   75.19
  -1   7  -7 1439.46   73.29
   1   7   7 1457.45   73.99
  -1   7  -7 1460.15   73.79
  -2  -7  -7  955.40   50.89
   2  -7   7  946.61   48.70
   2   7   7  965.10   50.59
  -2   7  -7  939.81   48.20
  -2   7  -7  947.91   47.90
   2   7   7  941.51   49.40
  -3  -7  -7  335.97   19.60
  -3  -7  -7  362.16   22.80
   3   7   7  366.86   22.90
   3   7   7  344.67   21.40
  -3   7  -7  336.67   20.50
  -4  -7  -7    4.30    3.50
  -4  -7  -7    4.50    5.40
  -4   7  -7    8.20    5.40
   4   7   7    8.30    5.50
   4   7   7    7.40    5.60
  -5  -7  -7    0.70    3.70
  -5  -7  -7   -0.60    5.70
  -5   7  -7   -3.80    5.30
   5   7   7    8.40    5.60
   5   7   7    6.80    7.30
  -6  -7  -7    4.70    4.00
  -6  -7  -7    2.90    7.20
  -6   7  -7   -0.10    6.00
   6   7   7    6.90    6.60
   6   7   7    3.70    6.90
  -7  -7  -7  180.28   18.60
  -7   7  -7  173.68   16.10
   7   7   7  193.38   18.40
   7   7   7  175.68   16.60
  -8  -7  -7   97.89   13.70
  -8   7  -7  112.29   13.30
   8   7   7  112.79   14.00
  -9  -7  -7  226.08   21.20
  -9  -7  -7  178.78   18.80
  -9   7  -7  161.88   17.00
   9   7   7  159.28   17.40
 -10  -7  -7  104.49   15.90
 -10  -7  -7  114.49   17.30
 -10   7  -7  100.59   14.20
  10   7   7   86.29   13.40
 -11  -7  -7   79.19   14.40
 -11  -7  -7   69.69   15.00
  11   7   7   73.89   12.90
 -11   7  -7   68.49   13.90
 -12  -8   7   -2.00   10.90
 -12  -8   7    8.30   11.00
 -12   8   7    9.90   10.20
 -11  -8   7   24.90   12.10
 -11  -8   7   33.20    9.10
 -11   8   7   13.50    9.70
 -10  -8   7   35.10    9.60
 -10  -8   7   24.40   10.10
 -10   8   7   29.70   10.30
  -9  -8   7  103.99   13.00
  -9  -8   7  132.59   18.00
   9   8  -7  129.19   15.60
  -9   8   7  118.19   14.50
  -8  -8   7  267.77   16.50
  -8  -8   7  307.07   23.30
   8   8  -7  241.38   21.40
  -8   8   7  256.67   20.20
  -7  -8   7   73.29    8.00
  -7  -8   7   71.29   11.70
   7   8  -7   67.49   11.70
  -6  -8   7  476.55   28.60
  -6  -8   7  584.24   33.20
   6   8  -7  533.15   32.40
  -5  -8   7   82.99   11.60
  -5  -8   7   66.29    7.40
   5   8  -7   66.29   10.40
  -4  -8   7  804.92   44.30
  -4  -8   7  848.72   41.70
   4   8  -7  733.83   43.90
  -3  -8   7  138.69   13.50
  -3  -8   7  141.69   10.00
   3   8  -7  123.49   12.60
  -3   8   7  117.09    9.70
  -3   8   7  151.78   10.60
  -2  -8   7   49.40    7.70
   2  -8  -7   54.59    6.80
  -2   8   7   49.99    6.50
   2   8  -7   56.19    7.90
  -2   8   7   54.39    6.80
  -1  -8   7   43.30    6.30
   1  -8  -7   45.80    6.80
  -1   8   7   47.50    6.30
   1   8  -7   45.80    7.00
   1   8  -7   31.70    5.40
  -1   8   7   44.90    6.90
   0  -8  -7  109.29   10.90
   0  -8   7  126.89   10.50
   0   8   7  129.29   10.40
   0   8   7  131.89   11.50
   0   8  -7  118.49   10.80
   1  -8   7   96.99    8.30
  -1  -8  -7   67.39    9.00
   1   8   7   54.09    7.50
   1   8   7   65.69    9.40
  -1   8  -7   92.89    7.30
  -2  -8  -7  322.47   20.60
   2   8   7  316.77   19.20
  -2   8  -7  286.77   16.60
  -2   8  -7  312.97   17.50
   2   8   7  261.17   19.90
  -3  -8  -7  225.88   17.40
   3   8   7  220.78   16.20
   3   8   7  235.18   17.80
  -4  -8  -7  752.92   45.30
   4   8   7  901.21   46.30
   4   8   7  827.22   44.40
  -4   8  -7  788.02   43.60
  -5  -8  -7  697.13   42.00
  -5   8  -7  708.43   40.10
   5   8   7  725.23   40.60
   5   8   7  785.92   42.70
  -6  -8  -7  422.56   29.50
   6   8   7  465.95   27.90
  -6   8  -7  437.36   27.40
  -7  -8  -7  120.29    9.40
  -7  -8  -7  125.09   15.60
   7   8   7  133.29   15.60
   7   8   7  125.09   13.80
  -7   8  -7  120.99   13.70
  -8  -8  -7  240.98   21.90
  -8   8  -7  216.08   19.70
   8   8   7  220.08   19.80
  -9  -8  -7   18.20   10.10
  -9  -8  -7   45.70   12.20
   9   8   7   28.70    9.10
  -9   8  -7   23.60   10.10
 -10  -8  -7   -7.20    9.20
 -10  -8  -7   -2.70    8.90
 -10   8  -7   -4.50    8.50
  10   8   7  -14.60    8.00
 -11  -9   7   97.19   15.40
 -11  -9   7  107.39   13.40
 -11   9   7   91.29   13.70
 -10  -9   7   29.30   10.10
 -10  -9   7   10.70   10.20
 -10   9   7   39.40   10.20
  -9  -9   7   83.19   12.90
  -9  -9   7   91.79   13.60
   9   9  -7  102.99   14.20
  -9   9   7   74.79   12.70
  -8  -9   7    1.80    4.70
  -8  -9   7    8.20    8.60
   8   9  -7    4.50    7.70
  -7  -9   7    5.70    8.00
  -7  -9   7    0.70    4.80
   7   9  -7   16.10    7.50
  -6  -9   7   -0.30    4.60
  -6  -9   7   -4.80    7.40
   6   9  -7    0.10    6.50
  -5  -9   7  296.37   17.80
  -5  -9   7  253.17   21.00
   5   9  -7  293.97   21.30
  -4  -9   7  152.68   11.40
  -4  -9   7  159.58   14.90
   4   9  -7  136.89   13.90
  -3  -9   7  796.32   43.80
   3   9  -7  824.22   43.90
  -3   9   7  826.92   41.30
  -3   9   7  732.03   41.00
  -2  -9   7  302.97   20.40
   2   9  -7  290.67   20.20
  -2   9   7  322.17   19.00
  -2   9   7  318.47   18.90
   1  -9  -7 1590.04   81.89
  -1  -9   7 1688.23   82.29
   1   9  -7 1471.35   81.69
  -1   9   7 1704.53   81.89
   0  -9  -7  441.46   24.50
   0  -9   7  372.56   24.30
   0   9  -7  382.06   23.30
   0   9  -7  356.46   23.10
   0   9   7  427.86   24.30
   0   9   7  404.66   23.30
  -1  -9  -7  572.54   32.70
  -1   9  -7  520.75   29.90
  -1   9  -7  558.94   30.70
   1   9   7  576.34   32.50
   1   9   7  608.74   31.70
  -2  -9  -7  157.78   13.90
   2   9   7  159.78   13.00
   2   9   7  122.79   13.00
  -3  -9  -7  164.08   15.60
   3   9   7  186.88   16.70
   3   9   7  190.28   15.00
  -4  -9  -7   78.09   11.80
   4   9   7   49.80    9.40
   4   9   7   55.59    9.10
  -5  -9  -7    0.90    7.00
  -5   9  -7    1.80    5.90
   5   9   7    5.80    7.10
   5   9   7    6.50    6.60
  -6  -9  -7    1.20    7.60
   6   9   7    1.80    6.90
  -6   9  -7   -3.40    6.70
   6   9   7   -4.50    7.00
  -7  -9  -7   85.89   13.90
  -7   9  -7   81.39   12.10
   7   9   7   69.99   11.40
   7   9   7   66.49   12.70
  -8  -9  -7   30.90   10.60
  -8   9  -7   27.00   10.10
   8   9   7   36.30    9.60
  -9  -9  -7  156.58   19.20
   9   9   7  191.68   18.90
  -9   9  -7  203.68   19.30
 -10  -9  -7   41.40   12.50
 -10  -9  -7   48.50   13.90
  10   9   7   43.30   10.70
 -10   9  -7   30.10   10.00
 -11 -10   7    0.90   11.30
 -11 -10   7    0.60    8.40
 -10 -10   7  107.09   14.30
 -10 -10   7   91.99   15.30
  -9 -10   7   36.30   11.40
  -9 -10   7   27.10   10.40
   9  10  -7   10.10    9.40
  -8 -10   7  339.87   27.40
  -8 -10   7  331.57   20.90
   8  10  -7  352.16   26.60
  -7 -10   7   92.19    9.60
  -7 -10   7  118.99   15.00
   7  10  -7   87.89   13.20
  -6 -10   7  372.86   23.00
  -6 -10   7  422.66   28.10
   6  10  -7  374.86   27.00
  -5 -10   7   27.70    8.70
  -5 -10   7   31.50    5.80
   5  10  -7   25.40    7.90
  -4 -10   7  319.37   23.00
  -4 -10   7  285.37   19.20
   4  10  -7  380.36   23.60
  -3 -10   7   35.10    8.10
  -3  10   7   33.10    5.40
   3  10  -7   26.40    7.30
  -2 -10   7   71.09    9.30
   2  10  -7   60.69    8.90
  -2  10   7   79.69    8.40
  -1  10   7   -7.60    4.20
   1  10  -7   -5.20    4.80
   0 -10  -7   28.70    6.70
   0  10   7   42.50    7.40
   0  10  -7   35.70    6.60
  -1 -10  -7   43.00    8.00
   1  10   7   26.10    7.20
  -1  10  -7   41.20    6.70
   1  10   7   29.20    6.60
  -2 -10  -7  461.45   27.40
   2  10   7  431.86   26.00
   2  10   7  394.96   26.80
  -3 -10  -7  239.28   19.10
   3  10   7  224.28   19.20
   3  10   7  256.07   17.90
   4  10   7  664.73   38.30
   4  10   7  678.53   40.00
  -5 -10  -7   61.79   11.10
   5  10   7   43.80    9.80
   5  10   7   64.49   11.30
  -6 -10  -7  633.54   38.00
   6  10   7  585.14   35.00
   6  10   7  583.84   37.30
  -6  10  -7  522.85   34.40
  -7 -10  -7   76.29   14.20
   7  10   7   58.79   13.50
   7  10   7   67.89   12.50
  -7  10  -7   87.79   12.50
  -8 -10  -7   94.79   16.00
  -8  10  -7  117.59   14.80
   8  10   7   79.39   13.60
  -9 -10  -7   39.40   11.20
  -9  10  -7    7.10    9.50
   9  10   7   12.00    9.90
 -10 -10  -7   -4.60    9.90
 -10 -10  -7    5.70   10.70
  10  10   7   10.50    8.90
 -10  10  -7   -2.10    9.40
 -11 -11   7   34.10   13.30
 -11 -11   7   39.10   10.50
 -10 -11   7    5.30    9.00
 -10 -11   7  -11.50    8.80
  -9 -11   7  117.99   18.20
   9  11  -7  108.49   15.70
  -8 -11   7    5.20    5.50
  -8 -11   7   11.10   10.90
   8  11  -7    2.40    8.90
  -7 -11   7   11.90    5.50
  -7 -11   7   -1.70    7.20
   7  11  -7   -1.80    8.20
  -6 -11   7   21.20    9.90
  -6 -11   7   24.30    5.90
   6  11  -7    6.80    7.60
  -5 -11   7   23.90    8.90
   5  11  -7   41.40   10.20
  -4 -11   7   14.00    7.70
   4  11  -7   30.70    9.00
   3  11  -7  762.92   43.10
   2  11  -7   46.10    8.30
  -2  11   7   60.69    7.80
  -1  11   7  796.72   42.00
   1  11  -7  746.63   42.20
   0  11   7   70.49    9.40
   0  11  -7   95.19    9.70
  -1  11  -7  858.61   45.20
   1  11   7  868.51   47.50
  -2 -11  -7  174.68   15.90
   2  11   7  188.28   16.50
   2  11   7  179.18   15.30
  -3 -11  -7  291.17   21.60
   3  11   7  259.47   20.20
   3  11   7  293.47   21.90
  -4 -11  -7   -0.50    7.10
   4  11   7    2.90    6.70
   4  11   7    5.20    8.30
  -5 -11  -7  -10.20    6.30
   5  11   7    7.40    7.80
   5  11   7    4.30    7.10
  -6 -11  -7    3.50    8.90
   6  11   7    0.50    8.10
   6  11   7   12.50    9.30
  -7 -11  -7   99.69   16.10
   7  11   7   77.19   13.50
   7  11   7  117.29   14.10
  -8 -11  -7   23.20   10.30
  -8  11  -7   -0.70    9.00
   8  11   7   11.90   13.50
   8  11   7  -12.40   14.30
  -9 -11  -7  137.79   18.30
   9  11   7  122.09   15.90
  -9  11  -7  164.18   17.80
 -10 -12   7   34.20   12.80
 -10 -12   7   33.20   10.70
  -9 -12   7    1.60   11.10
   9  12  -7  -12.00    9.80
  -8 -12   7  204.38   23.20
   8  12  -7  180.98   20.10
  -7 -12   7    6.10    5.60
  -7 -12   7   19.70    9.40
   7  12  -7   15.90    8.90
  -6 -12   7  454.85   32.40
   6  12  -7  491.15   32.40
   5  12  -7   26.80    9.20
   4  12  -7  321.37   24.10
   3  12  -7    6.30    7.10
  -2  12   7   71.29    8.70
   2  12  -7   67.79   10.00
   1  12  -7    1.30    6.20
  -1  12   7   10.80    5.90
   0  12  -7   46.80    7.60
   0  12   7   43.00    8.10
  -1  12  -7   62.09    8.00
   1  12   7   64.59   10.30
   2  12   7  352.66   24.70
   3  12   7    7.10    7.60
   3  12   7   -9.80    5.90
  -4 -12  -7  527.05   33.00
   4  12   7  513.65   31.40
   4  12   7  454.95   32.50
  -5 -12  -7   60.99   13.00
   5  12   7   57.39   12.20
   5  12   7   53.39   10.90
  -6 -12  -7  286.77   24.40
   6  12   7  274.37   22.10
   6  12   7  254.77   23.90
  -7 -12  -7   10.10    9.80
   7  12   7    8.90    9.30
   7  12   7   -4.90    7.70
  -8 -12  -7  117.39   17.50
   8  12   7  164.08   18.60
   8  12   7  170.98   20.40
  -9 -13   7   15.80   11.20
   9  13  -7   16.40   10.70
  -8 -13   7   -7.40    8.90
   8  13  -7   -6.90    9.10
   7  13  -7   -6.10    8.50
   6  13  -7    4.90    9.40
   5  13  -7  197.68   19.70
   4  13  -7   -8.00    6.50
   3  13  -7   84.59   12.30
   2  13  -7   25.60    7.80
  -2  13   7   27.70    6.70
   1  13  -7  849.52   45.20
  -1  13   7  786.32   44.50
   0  13  -7    8.50    6.30
   0  13   7    6.10    7.10
   1  13   7  699.73   40.50
   2  13   7   -1.00    7.40
   3  13   7  241.88   21.10
   4  13   7   -2.00    7.20
   5  13   7    0.60    9.70
  -6 -13  -7   29.30   11.20
   6  13   7   31.80   12.40
   6  13   7   22.70    9.20
  -7 -13  -7   71.49   14.10
   7  13   7   58.39   12.00
   7  13   7   44.50   12.40
  -8 -13  -7   -7.40    9.90
   8  13   7    7.30    9.20
   8  13   7  -17.60    8.90
   8  14  -7  134.59   18.80
   7  14  -7    2.30    9.60
   6  14  -7  143.29   17.30
   5  14  -7   -7.10    7.50
   4  14  -7  228.68   21.00
   3  14  -7   -3.10    7.60
   2  14  -7   46.40   10.20
  -2  14   7   65.39    8.40
  -1  14   7    2.00    6.00
   1  14  -7    0.20    6.40
   0  14  -7    2.20    6.30
   0  14   7    6.50    6.50
   1  14   7   15.30    7.60
   2  14   7  214.58   19.60
   3  14   7    5.00    8.00
   4  14   7  476.45   33.00
   5  14   7   -0.30    8.20
   6  14   7  243.68   24.10
   7  14   7   12.90   10.40
   7  15  -7   24.30   11.40
   6  15  -7   -0.30    9.00
   5  15  -7   37.70   10.90
   4  15  -7   -7.00    8.20
   3  15  -7  409.66   28.30
   2  15  -7    4.20    7.50
   1  15  -7  479.45   29.30
  -1  15   7  451.75   28.50
   0  15  -7    0.30    6.40
   0  15   7   -4.90    6.90
   1  15   7  314.17   23.50
   2  15   7    9.40    8.90
   3  15   7   55.99   11.40
   4  15   7   22.00   10.70
   5  15   7    3.90    9.30
   6  15   7   -7.60    8.70
   6  16  -7  129.19   17.50
   5  16  -7   -8.80    7.70
   4  16  -7   86.89   14.10
   3  16  -7   14.50    8.90
   2  16  -7   43.10   10.20
  -1  16   7   13.10    6.90
   1  16  -7   12.00    7.30
   0  16   7   -1.10    7.00
   0  16  -7    7.00    6.40
   1  16   7   -4.70    7.20
   2  16   7  164.98   17.90
   3  16   7   63.29   13.00
   4  16   7  196.68   21.50
   5  16   7   32.70   11.10
   5  17  -7   28.30   11.60
   4  17  -7   14.30    9.90
   3  17  -7  112.19   15.20
   2  17  -7   40.90   10.10
  -1  17   7  258.17   19.90
   1  17  -7  296.37   21.20
   0  17   7   43.80   10.10
   1  17   7  248.48   21.40
   2  17   7    3.40    8.30
   3  17   7   91.89   14.40
   1  18  -7   -4.70    7.00
   0  18   7   23.30    8.70
 -13   0   8    7.90    8.50
 -12   0   8   57.29   10.20
 -12   0   8   52.39    9.30
 -11   0   8    3.90    6.70
 -11   0   8   -1.80    5.80
 -10   0   8   24.50    6.40
 -10   0   8   11.30    7.40
  -9   0   8   -2.80    5.00
  -9   0   8   -9.80    5.00
  -8   0   8  260.27   18.20
  -8   0   8  264.07   17.20
  -7   0   8    0.50    4.10
   7   0  -8   -2.20    4.10
  -7   0   8    6.40    4.90
  -6   0   8 1384.66   75.09
  -6   0   8 1502.25   73.89
   6   0  -8 1585.74   75.69
  -6   0   8 1447.66   74.79
  -5   0   8    2.90    2.80
  -5   0   8    0.50    3.20
   5   0  -8    2.10    2.60
  -5   0   8   -3.50    3.90
   5   0  -8    2.00    3.30
  -4   0   8 1516.35   76.39
   4   0  -8 1531.85   74.79
  -4   0   8 1461.15   74.29
   4   0  -8 1544.05   76.39
   3   0  -8   -2.60    3.20
   3   0  -8   -2.80    2.50
  -3   0   8   -1.20    2.40
  -3   0   8   -2.00    1.80
  -3   0   8   -5.80    3.80
  -2   0   8 1638.34   83.29
   2   0  -8 1665.73   83.49
  -2   0   8 1739.53   85.09
   2   0  -8 1754.12   85.09
   1   0  -8   -1.20    2.30
  -1   0   8   -6.20    2.90
   1   0  -8    2.20    3.70
  -1   0   8   -2.40    2.60
   0   0  -8  391.56   22.30
   0   0  -8  386.26   20.40
   0   0   8  388.96   22.20
   0   0   8  390.26   20.70
  -1   0  -8   -3.00    1.90
  -1   0  -8   -3.40    2.40
   1   0   8   -3.90    3.90
  -1   0  -8   -3.40    3.70
   1   0   8   -1.80    3.00
  -2   0  -8  149.69   11.60
   2   0   8  152.78   11.60
  -2   0  -8  162.08   10.00
   2   0   8  148.99    9.90
   3   0   8   -2.90    3.80
  -3   0  -8   -7.50    3.30
  -3   0  -8   -0.50    4.00
   3   0   8    1.30    3.00
  -3   0  -8   -3.30    3.30
  -4   0  -8  821.72   41.70
   4   0   8  774.42   41.70
   4   0   8  788.12   40.10
  -4   0  -8  784.12   41.00
  -4   0  -8  757.02   41.30
  -5   0  -8   23.00    6.30
   5   0   8   17.00    4.40
  -5   0  -8   19.10    5.40
   5   0   8   19.40    5.70
  -5   0  -8   34.40    6.30
  -6   0  -8  597.04   33.80
  -6   0  -8  594.04   33.20
  -7   0  -8    5.20    5.80
  -7   0  -8    1.80    6.50
  -8   0  -8  706.33   40.40
  -8   0  -8  701.23   38.80
  -9   0  -8    3.60    7.40
  -9   0  -8    2.40    6.00
 -10   0  -8  149.29   17.20
 -10   0  -8  166.58   15.00
 -11   0  -8   16.80   10.40
  11   0   8   -9.30    8.20
 -13  -1   8   45.90   10.40
 -13  -1   8   67.49   10.90
 -13   1   8   75.09   12.50
 -12  -1   8   16.80    8.20
 -12  -1   8    7.30    7.30
 -12   1   8    9.40    7.60
 -11  -1   8  220.78   18.80
 -11  -1   8  220.88   17.70
 -11   1   8  191.38   18.20
 -11   1   8  214.68   16.40
 -10  -1   8   15.10    6.80
 -10  -1   8    5.50    6.50
 -10   1   8   12.50    6.90
 -10   1   8   11.20    6.20
  -9  -1   8  529.05   30.50
  -9  -1   8  488.45   29.40
  -9   1   8  520.95   29.90
  -9   1   8  501.15   29.40
  -8  -1   8   52.49    7.30
  -8  -1   8   52.09    8.70
  -8   1   8   49.60    8.00
  -8   1   8   49.00    7.10
  -7  -1   8  820.52   42.10
   7  -1  -8  781.62   46.00
  -7  -1   8  769.92   43.50
   7   1  -8  888.01   44.00
  -7   1   8  767.42   42.80
  -7   1   8  801.12   42.20
  -6  -1   8   27.10    6.00
  -6  -1   8   25.60    4.50
   6  -1  -8   11.40    4.80
  -6   1   8   21.70    4.70
  -6   1   8   32.90    5.30
   6   1  -8   23.80    4.30
  -6   1   8   20.10    5.50
   6   1  -8   30.10    5.80
  -5  -1   8  116.19    8.20
  -5  -1   8  104.59   10.70
   5  -1  -8  126.09   10.00
  -5   1   8  103.79    8.50
   5   1  -8  124.29   10.50
   5   1  -8  119.79    8.40
  -5   1   8  117.59   10.30
  -5   1   8  119.39    9.50
  -4  -1   8   -3.80    2.20
  -4  -1   8   -5.40    3.80
  -4  -1   8    3.80    2.50
   4  -1  -8   -3.30    3.30
   4  -1  -8    3.60    2.60
  -4   1   8   -0.50    2.50
   4   1  -8    1.40    3.30
  -4   1   8   -3.10    3.90
   4   1  -8   -0.80    2.70
  -4   1   8   -0.20    2.80
  -3  -1   8  536.55   27.20
  -3  -1   8  542.85   29.20
   3  -1  -8  484.55   28.50
   3  -1  -8  523.95   27.10
   3   1  -8  484.45   28.80
  -3   1   8  547.25   29.00
   3   1  -8  557.14   27.40
  -2  -1   8  153.48   11.80
  -2  -1   8  146.29    9.90
   2  -1  -8  159.98   11.60
   2  -1  -8  163.28    9.80
   2   1  -8  180.18   12.10
  -2   1   8  163.78   11.70
   2   1  -8  155.98    9.80
  -1  -1   8 2627.04  135.79
   1  -1  -8 2782.42  134.49
   1  -1  -8 2713.63  135.89
  -1  -1   8 2792.22  134.49
  -1   1   8 2830.42  134.39
  -1   1   8 2967.20  136.19
   1   1  -8 2568.34  135.79
   0  -1   8   35.20    4.40
   0  -1  -8   33.70    5.50
   0  -1   8   39.70    6.00
   0  -1  -8   43.70    4.40
   0   1  -8   34.30    3.80
   0   1  -8   41.70    5.60
   0   1   8   36.80    5.60
   0   1   8   40.40    4.50
  -1  -1  -8 3194.98  152.78
   1  -1   8 3214.48  154.48
   1  -1   8 3039.60  152.88
  -1  -1  -8 3204.08  154.68
  -1   1  -8 3046.10  154.28
   1   1   8 3147.08  154.58
  -1   1  -8 3245.88  152.48
   1   1   8 3094.49  153.08
  -1   1  -8 3040.40  152.18
  -2  -1  -8   -6.10    2.00
   2  -1   8   -2.90    3.60
  -2  -1  -8   -0.10    3.80
   2  -1   8   -2.10    2.80
  -2   1  -8   -4.80    2.40
   2   1   8   -1.90    3.60
   2   1   8    1.30    3.80
  -2   1  -8   -0.90    3.90
  -2   1  -8   -0.80    3.40
   2   1   8   -5.10    2.80
  -3  -1  -8 1873.91   98.99
   3  -1   8 2051.89   98.99
   3  -1   8 2052.89   97.29
   3  -1   8 2004.70   98.89
   3   1   8 1872.01   98.99
   3   1   8 1982.10   97.59
  -3   1  -8 2022.00   97.89
  -3   1  -8 2027.20   98.69
  -3   1  -8 1928.31   98.59
  -4  -1  -8    8.50    5.00
  -4  -1  -8    0.50    4.00
   4  -1   8    4.60    4.10
   4  -1   8    3.20    3.30
  -4  -1  -8    8.20    4.30
  -4   1  -8    2.10    3.70
   4   1   8   -1.70    3.10
  -4   1  -8    5.70    2.80
  -4   1  -8   -1.00    4.30
   4   1   8    2.80    4.30
  -5  -1  -8  677.03   38.20
  -5  -1  -8  682.03   37.70
   5  -1   8  695.43   35.90
   5  -1   8  725.13   37.80
   5   1   8  696.53   36.30
  -5   1  -8  743.63   37.80
   5   1   8  671.33   38.10
  -5   1  -8  720.93   37.60
  -5   1  -8  673.13   37.10
  -6  -1  -8    7.10    5.70
  -6  -1  -8    9.50    5.60
  -6   1  -8   13.30    7.00
  -6   1  -8   11.40    5.20
  -7  -1  -8  177.58   14.80
  -7  -1  -8  179.28   15.60
  -7   1  -8  176.18   13.90
  -7   1  -8  169.68   15.30
  -8  -1  -8   64.59    9.40
  -8  -1  -8   65.69   10.40
  -8   1  -8   70.59    8.80
  -8   1  -8   74.89   10.80
  -9  -1  -8    6.70    7.40
  -9  -1  -8    1.40    7.60
  -9   1  -8    9.50    7.40
 -10  -1  -8   17.80   10.20
 -10  -1  -8   20.30    8.20
  10   1   8   19.10    9.50
 -10   1  -8    6.00    7.60
 -11  -1  -8  145.49   17.70
 -11  -1  -8  165.48   16.00
  11   1   8  145.89   17.00
 -11   1  -8  159.18   18.20
 -13  -2   8    5.20    8.30
 -13  -2   8   12.20    7.50
 -13   2   8   16.70    7.70
 -12  -2   8   27.30    9.00
 -12  -2   8   46.60   10.30
 -12   2   8   28.20    9.40
 -11  -2   8    2.40    8.10
 -11  -2   8   -0.40    6.60
 -11   2   8    0.50    7.10
 -10  -2   8    9.10    7.70
 -10  -2   8  -12.50    5.60
 -10   2   8   -0.50    6.50
  -9  -2   8    7.80    6.40
  -9  -2   8   10.50    5.90
  -9   2   8   16.60    5.50
  -9   2   8    4.50    5.50
  -8  -2   8  186.28   15.60
  -8  -2   8  172.18   13.30
  -8   2   8  171.68   13.40
  -8   2   8  188.98   14.20
  -7  -2   8   13.60    6.10
  -7  -2   8    9.50    4.30
  -7   2   8    2.70    3.50
   7   2  -8    3.90    5.30
  -7   2   8    1.80    4.10
  -7   2   8    6.80    4.60
   6  -2  -8  846.02   49.10
  -6  -2   8  955.80   50.39
  -6  -2   8  956.70   48.20
  -6   2   8 1061.69   49.60
  -6   2   8  941.61   48.60
  -6   2   8  903.41   48.60
   6   2  -8  959.70   48.20
   6   2  -8  962.20   50.39
  -5  -2   8   27.30    3.70
  -5  -2   8   41.10    6.50
  -5  -2   8   34.90    4.50
   5  -2  -8   30.00    5.40
   5   2  -8   32.40    4.20
  -5   2   8   28.30    5.60
   5   2  -8   20.40    5.10
  -5   2   8   22.00    4.20
  -5   2   8   32.60    4.80
  -4  -2   8 3301.97  158.08
  -4  -2   8 3311.67  157.78
  -4  -2   8 3125.99  160.08
   4  -2  -8 3194.68  157.98
   4  -2  -8 3431.56  159.88
  -4   2   8 3073.09  159.28
  -4   2   8 3231.38  159.68
   4   2  -8 3303.87  160.28
  -4   2   8 3133.09  158.28
   4   2  -8 3335.17  158.58
  -3  -2   8   -0.10    2.70
   3  -2  -8    0.50    3.10
   3  -2  -8    0.70    2.10
  -3  -2   8    4.20    4.00
   3   2  -8   -0.20    3.30
  -3   2   8    1.10    4.90
  -3   2   8    0.70    2.60
   3   2  -8    1.30    2.60
   2  -2  -8  866.01   43.60
   2  -2  -8  859.71   45.20
  -2  -2   8  939.21   43.90
  -2  -2   8  786.32   45.20
   2   2  -8  854.11   45.40
  -2   2   8  910.61   45.40
   2   2  -8  869.81   43.70
  -1  -2   8   69.19    6.20
   1  -2  -8   64.79    5.70
  -1  -2   8   63.99    7.70
   1  -2  -8   57.29    6.60
  -1   2   8   62.89    7.30
   1   2  -8   60.89    7.20
   1   2  -8   71.29    5.40
   0  -2   8 1257.57   63.49
   0  -2  -8 1208.38   65.09
   0  -2   8 1358.16   65.19
   0  -2  -8 1328.67   63.59
   0   2   8 1274.37   65.19
   0   2  -8 1273.27   65.09
  -1  -2  -8  109.39   10.20
   1  -2   8  108.49    9.10
   1  -2   8  106.49    7.50
  -1   2  -8  108.99    7.00
  -1   2  -8   95.39    8.80
   1   2   8  111.89    9.90
   1   2   8  126.19   10.20
  -1   2  -8   89.79    9.10
  -2  -2  -8  251.07   16.20
   2  -2   8  221.08   13.50
   2  -2   8  249.08   15.40
  -2  -2  -8  241.98   13.70
   2   2   8  245.38   16.00
  -2   2  -8  233.08   15.40
  -2   2  -8  258.37   15.10
  -2   2  -8  256.87   14.00
  -3  -2  -8   -1.10    2.60
  -3  -2  -8   -0.10    4.30
   3  -2   8    5.20    2.80
  -3   2  -8    3.70    3.20
  -3   2  -8    3.00    1.80
   3   2   8    5.10    4.30
  -3   2  -8    9.20    4.40
   4  -2   8  103.99    7.50
   4  -2   8   92.99    9.20
  -4  -2  -8   81.29    9.40
   4  -2   8  108.39    9.30
  -4   2  -8  109.79    9.30
   4   2   8   92.69   10.20
  -4   2  -8   92.19    8.40
  -4   2  -8  101.79    9.40
  -5  -2  -8   81.19    9.50
  -5  -2  -8   88.69    9.60
   5  -2   8   72.39    6.60
  -5   2  -8   90.69    9.00
  -5   2  -8   76.09    7.90
   5   2   8   85.09   10.10
  -5   2  -8   84.79    8.40
  -6  -2  -8  671.73   38.40
  -6  -2  -8  710.03   38.50
  -6   2  -8  645.04   37.60
  -6   2  -8  728.23   36.80
   6   2   8  680.73   38.60
  -7  -2  -8   33.60    8.10
  -7  -2  -8   42.10    8.30
  -7   2  -8   25.30    6.20
  -7   2  -8   32.10    8.10
  -8  -2  -8  440.96   28.80
  -8  -2  -8  465.35   29.30
  -8   2  -8  476.15   29.10
  -9  -2  -8   11.60    7.80
  -9  -2  -8   13.20    8.00
  -9   2  -8    6.00    7.80
   9   2   8    2.30    7.40
 -10  -2  -8  226.68   18.80
 -10  -2  -8  232.58   21.30
  10   2   8  193.18   18.50
 -10   2  -8  178.28   18.90
 -11  -2  -8   36.00    9.50
 -11  -2  -8   40.90   11.80
  11   2   8   13.10    8.10
 -11   2  -8   -8.20    8.60
 -13  -3   8   49.20   11.50
 -13  -3   8   60.49   12.00
 -13   3   8   46.60   11.60
 -12  -3   8   17.20    9.00
 -12  -3   8   16.80    8.90
 -12   3   8    7.60    7.50
 -11  -3   8  229.48   18.10
 -11  -3   8  208.38   20.10
 -11   3   8  209.08   18.70
 -10  -3   8   57.69   10.60
 -10  -3   8   67.49    9.70
 -10   3   8   64.19    9.70
  -9  -3   8  457.95   26.70
  -9  -3   8  485.45   28.90
  -9   3   8  419.26   27.30
  -8  -3   8    2.10    4.80
  -8  -3   8    2.70    6.60
  -8   3   8    4.40    5.30
  -8   3   8    6.00    4.50
   8   3  -8    3.10    5.50
  -7  -3   8  205.58   16.60
  -7  -3   8  217.88   14.00
  -7   3   8  189.38   13.20
  -7   3   8  232.38   14.40
   7   3  -8  197.28   16.20
  -7   3   8  204.58   14.70
   6  -3  -8   53.59    6.90
  -6  -3   8   65.19    6.40
  -6  -3   8   43.10    7.60
  -6  -3   8   64.39    5.30
   6   3  -8   61.59    9.00
  -6   3   8   61.59    7.10
  -6   3   8   49.00    5.90
  -6   3   8   53.29    6.70
  -5  -3   8    0.20    3.00
  -5  -3   8    0.30    2.70
   5  -3  -8    2.10    3.50
  -5  -3   8    2.10    4.90
   5   3  -8    5.50    4.50
  -5   3   8    1.80    3.40
  -5   3   8   -2.60    3.00
   5   3  -8   -0.30    2.50
  -5   3   8    2.20    3.60
  -4  -3   8   46.20    6.90
  -4  -3   8   54.99    4.90
  -4  -3   8   55.19    5.50
   4  -3  -8   60.79    7.10
   4   3  -8   44.40    5.30
  -4   3   8   62.49    7.00
  -4   3   8   58.89    6.30
  -4   3   8   75.49    6.60
   4   3  -8   61.59    8.10
   3  -3  -8    3.40    2.20
  -3  -3   8    5.80    3.20
   3  -3  -8    4.10    3.20
  -3  -3   8   -2.50    4.40
  -3   3   8    2.10    2.70
   3   3  -8    1.10    3.80
  -3   3   8    4.70    4.70
   2  -3  -8   93.29    6.30
  -2  -3   8   79.29    6.80
  -2  -3   8   95.09    8.90
   2  -3  -8   78.19    7.80
  -2   3   8   78.59    7.80
  -2   3   8   81.09    6.00
   2   3  -8   76.79    8.20
  -2   3   8   73.09    7.80
  -1  -3   8 1588.34   80.99
   1  -3  -8 1670.73   79.49
   1  -3  -8 1446.96   80.79
  -1  -3   8 1590.64   79.39
   1   3  -8 1861.61   81.59
  -1   3   8 1630.14   79.49
  -1   3   8 1504.35   80.89
   0  -3  -8  187.08   11.40
   0  -3  -8  180.38   13.30
   0  -3   8  189.28   12.90
   0  -3   8  194.18   11.30
   0   3  -8  203.48   12.90
   0   3   8  178.98   14.00
   0   3   8  185.98   14.00
   0   3  -8  205.68   13.60
  -1  -3  -8 2225.58  105.59
   1  -3   8 2203.38  105.29
   1  -3   8 1993.20  106.59
  -1  -3  -8 2063.59  107.29
  -1   3  -8 2138.79  106.59
  -1   3  -8 2160.88  105.09
   1   3   8 2168.98  107.39
  -1   3  -8 2251.57  106.89
   2  -3   8  104.49    6.90
  -2  -3  -8  102.59    7.60
   2  -3   8   98.19    8.90
  -2  -3  -8  102.59   10.00
  -2   3  -8  104.39    7.60
  -2   3  -8  120.69    9.50
   2   3   8  117.79   10.30
  -2   3  -8   81.99    7.40
   3  -3   8 2874.61  142.59
  -3  -3  -8 2706.13  145.09
   3  -3   8 2933.51  144.39
  -3  -3  -8 2989.20  142.99
  -3   3  -8 2968.20  143.69
  -3   3  -8 2874.81  143.99
   3   3   8 3061.79  145.59
  -3   3  -8 3021.60  144.09
   4  -3   8    3.90    3.70
   4  -3   8    1.90    2.60
  -4  -3  -8    0.70    5.00
  -4  -3  -8    2.80    2.60
  -4   3  -8    2.10    3.40
   4   3   8    4.00    5.00
  -4   3  -8    1.50    4.10
  -4   3  -8    5.90    4.20
   5  -3   8  840.22   42.10
  -5  -3  -8  775.22   45.30
  -5   3  -8  870.61   43.50
   5   3   8  842.82   45.60
  -5   3  -8  855.61   43.30
  -5   3  -8  834.62   44.30
  -6  -3  -8   91.79   11.40
  -6  -3  -8   89.09   11.00
  -6   3  -8  115.09   11.10
  -6   3  -8  100.39    8.50
   6   3   8   88.79   10.60
  -7  -3  -8    0.70    6.00
  -7  -3  -8    1.50    6.70
  -7   3  -8   19.60    7.00
   7   3   8    2.80    6.50
  -8  -3  -8   11.80    7.80
  -8  -3  -8   -2.60    7.00
  -8   3  -8   -1.50    6.50
   8   3   8   18.00    8.30
  -9  -3  -8   65.89   12.20
  -9  -3  -8   71.89   12.00
  -9   3  -8   73.09   11.30
   9   3   8   68.49   11.70
 -10  -3  -8   -0.10    9.00
 -10  -3  -8    5.10    7.90
 -10   3  -8   -1.00    7.10
  10   3   8   -4.50    8.90
 -11  -3  -8   65.29   13.90
 -11  -3  -8   54.69   11.40
  11   3   8   55.39   11.90
 -11   3  -8   68.89   13.60
 -13  -4   8   27.50   13.30
 -13   4   8   40.90   10.30
 -12  -4   8   50.19   10.70
 -12  -4   8   25.00   11.20
 -12   4   8   33.20   10.30
 -11  -4   8   11.10    6.50
 -11  -4   8   -0.10    8.00
 -11   4   8    6.30    7.50
 -10  -4   8    0.50    5.30
 -10  -4   8   15.50    8.20
 -10   4   8    2.00    6.90
  -9  -4   8   18.60    7.70
  -9  -4   8   24.40    6.90
  -9   4   8   24.20    7.50
  -8  -4   8  104.89   10.30
  -8  -4   8   95.79   12.30
   8   4  -8   92.79   12.40
  -8   4   8  124.19   12.00
  -7  -4   8  297.97   20.70
  -7  -4   8  296.77   17.90
  -7   4   8  280.87   18.80
   7   4  -8  290.87   20.70
  -6  -4   8  611.14   32.40
  -6  -4   8  615.94   31.70
  -6  -4   8  638.64   35.20
   6   4  -8  563.54   34.70
  -6   4   8  608.14   32.20
  -6   4   8  610.44   33.30
  -6   4   8  639.04   32.70
   5  -4  -8  219.98   14.30
  -5  -4   8  223.48   16.40
  -5  -4   8  210.38   13.10
  -5  -4   8  202.18   13.20
   5   4  -8  208.28   16.10
  -5   4   8  228.18   13.50
  -5   4   8  225.98   14.10
  -5   4   8  225.78   14.20
  -4  -4   8 1205.88   63.99
  -4  -4   8 1250.47   61.79
   4  -4  -8 1323.67   63.09
  -4   4   8 1220.58   62.69
  -4   4   8 1239.38   62.39
   4   4  -8 1178.48   63.89
   3  -4  -8  439.16   21.40
  -3  -4   8  364.96   23.80
   3  -4  -8  422.36   23.10
  -3  -4   8  430.66   22.10
   3   4  -8  424.86   24.10
  -3   4   8  408.16   22.80
  -3   4   8  364.96   22.90
  -2  -4   8 1794.62   90.49
  -2  -4   8 1896.91   92.29
   2  -4  -8 1900.51   91.99
   2  -4  -8 1897.51   90.29
  -2   4   8 1780.22   91.79
  -2   4   8 1839.92   90.09
  -2   4   8 1715.93   91.59
   2   4  -8 1913.91   92.39
  -2   4   8 1808.22   91.79
  -1  -4   8   -1.50    3.50
   1  -4  -8    0.80    3.60
  -1  -4   8   -3.00    2.30
   1  -4  -8    3.00    2.30
   1   4  -8    3.70    3.90
  -1   4   8   -0.50    4.20
  -1   4   8    6.30    2.70
   0  -4  -8  279.77   15.30
   0  -4   8  271.17   16.90
   0  -4   8  270.77   15.20
   0  -4  -8  276.37   17.30
   0   4  -8  270.47   16.50
   0   4  -8  256.27   17.00
   0   4   8  289.27   17.50
   0   4   8  278.37   15.90
  -1  -4  -8  185.28   13.50
  -1  -4  -8  177.98   11.40
   1  -4   8  169.58   12.40
   1  -4   8  190.88   10.80
  -1   4  -8  189.38   10.80
  -1   4  -8  193.78   12.80
   1   4   8  178.18   13.30
  -1   4  -8  194.58   12.20
   1   4   8  182.98   12.30
   2  -4   8    0.10    3.50
  -2  -4  -8   -1.70    2.60
   2  -4   8   -0.70    2.10
  -2  -4  -8   -0.80    3.70
   2   4   8   -2.80    4.00
   2   4   8    2.40    3.90
  -2   4  -8   -0.60    3.60
  -2   4  -8    2.80    2.90
  -2   4  -8   -0.80    3.00
   3  -4   8   -2.50    3.30
  -3  -4  -8   -3.10    4.10
  -3  -4  -8    5.60    3.30
   3  -4   8   -1.60    2.10
   3   4   8    3.80    4.50
  -3   4  -8    2.40    3.00
  -3   4  -8   -0.60    3.60
  -3   4  -8   -0.70    3.40
   3   4   8   -1.30    4.50
  -4  -4  -8  281.87   16.70
  -4  -4  -8  319.37   20.50
  -4   4  -8  289.57   17.50
   4   4   8  306.87   19.40
  -4   4  -8  307.47   18.30
   4   4   8  309.97   20.00
  -4   4  -8  290.07   17.20
  -5  -4  -8   34.90    7.40
   5   4   8   28.40    7.20
  -5   4  -8   25.90    6.20
   5   4   8   32.50    6.70
  -6  -4  -8  463.25   28.40
  -6   4  -8  455.05   26.70
   6   4   8  423.16   27.90
   6   4   8  456.05   27.50
  -7  -4  -8   30.40    8.20
  -7  -4  -8   30.30    8.20
   7   4   8   23.60    8.10
  -7   4  -8   38.70    7.60
  -8  -4  -8  428.96   28.00
  -8  -4  -8  418.66   28.30
  -8   4  -8  439.46   27.30
   8   4   8  400.96   27.40
  -9  -4  -8  115.49   14.10
  -9  -4  -8   93.89   12.80
   9   4   8   96.89   13.60
  -9   4  -8   60.89   11.20
 -10  -4  -8  139.79   16.40
 -10  -4  -8  153.18   17.00
  10   4   8  113.89   14.60
 -10   4  -8  131.29   15.40
 -11  -4  -8   34.00   10.80
 -11  -4  -8   18.20    9.80
 -11   4  -8   37.90   11.30
  11   4   8   22.10   10.30
 -13  -5   8   27.10    9.90
 -13  -5   8   11.90   10.40
 -13   5   8    2.10    9.40
 -12  -5   8   38.30   11.20
 -12  -5   8   13.90    8.60
 -12   5   8   20.30    8.50
 -11  -5   8  125.19   15.90
 -11  -5   8  140.09   14.30
 -11   5   8  145.09   15.40
 -10  -5   8  180.58   18.40
 -10  -5   8  127.49   13.60
 -10   5   8  137.19   14.80
  -9  -5   8  277.47   19.50
  -9  -5   8  317.27   22.90
  -9   5   8  273.97   20.60
  -8  -5   8  117.09   11.10
  -8  -5   8  119.39   13.50
   8   5  -8  122.49   13.60
  -8   5   8  118.99   12.60
  -7  -5   8  273.47   20.50
  -7  -5   8  283.17   15.90
  -7  -5   8  276.67   17.40
  -7   5   8  255.67   18.10
   7   5  -8  274.77   21.60
  -6  -5   8    9.50    6.00
  -6  -5   8    5.90    4.00
  -6  -5   8   12.30    4.50
  -6   5   8   13.00    3.40
   6   5  -8    8.40    5.50
  -6   5   8   12.50    5.10
  -5  -5   8   48.10    5.80
   5  -5  -8   38.00    5.80
  -5  -5   8   33.30    7.00
  -5   5   8   41.50    5.90
  -5   5   8   36.60    5.20
  -5   5   8   36.80    6.40
   5   5  -8   40.90    8.30
   4  -5  -8   30.70    5.10
  -4  -5   8   32.70    4.90
  -4  -5   8   39.50    7.00
  -4   5   8   31.10    5.00
   4   5  -8   31.30    6.40
  -4   5   8   27.10    5.00
  -3  -5   8  769.62   43.60
  -3  -5   8  848.62   41.70
   3  -5  -8  890.91   43.00
  -3   5   8  796.62   42.50
   3   5  -8  770.72   43.50
   2  -5  -8   67.89    7.30
  -2  -5   8   59.89    7.10
  -2  -5   8   61.49    5.60
   2   5  -8   61.49    7.80
  -2   5   8   56.79    5.30
  -2   5   8   55.89    6.90
  -2   5   8   65.59    6.70
  -1  -5   8  463.35   24.10
  -1  -5   8  499.25   26.00
   1  -5  -8  404.76   25.50
   1   5  -8  486.15   26.10
  -1   5   8  465.65   24.30
  -1   5   8  425.56   25.60
   0  -5  -8  508.65   27.40
   0  -5  -8  535.45   29.40
   0  -5   8  545.35   27.30
   0  -5   8  526.35   28.90
   0   5  -8  540.05   28.70
   0   5  -8  513.45   29.10
   0   5   8  528.55   28.10
   0   5   8  522.75   29.30
   1  -5   8 1834.52   86.59
   1  -5   8 1765.82   88.19
  -1  -5  -8 1748.23   89.19
  -1  -5  -8 1775.82   87.19
   1   5   8 1820.52   87.99
   1   5   8 1666.43   88.89
  -1   5  -8 1732.63   88.19
   2  -5   8  366.36   18.20
  -2  -5  -8  338.37   21.50
  -2  -5  -8  346.17   19.10
   2  -5   8  337.27   20.00
  -2   5  -8  354.26   19.30
   2   5   8  330.37   21.40
   2   5   8  352.46   20.70
  -2   5  -8  312.47   19.30
  -2   5  -8  369.96   20.10
  -3  -5  -8 1103.59   54.29
   3  -5   8 1092.59   55.29
  -3  -5  -8  964.00   56.69
  -3   5  -8 1094.49   54.89
  -3   5  -8 1100.19   54.49
   3   5   8 1120.69   56.99
   3   5   8 1082.09   55.89
  -3   5  -8 1065.79   54.59
  -4  -5  -8  289.17   16.30
  -4  -5  -8  279.17   19.90
  -4   5  -8  294.77   16.40
   4   5   8  256.87   19.20
   4   5   8  282.97   18.60
  -4   5  -8  269.07   17.50
  -5  -5  -8  292.07   16.40
  -5  -5  -8  270.87   20.50
   5   5   8  276.47   19.50
  -5   5  -8  296.67   18.80
   5   5   8  305.37   20.60
  -6  -5  -8   41.80    9.10
   6   5   8   57.19    9.90
  -6   5  -8   59.09    8.90
   6   5   8   45.90    9.30
  -7  -5  -8   35.80    9.50
  -7   5  -8   35.40    8.50
   7   5   8   31.10    8.00
  -8  -5  -8    1.40    8.00
  -8  -5  -8    8.80    8.40
  -8   5  -8   13.60    7.80
   8   5   8   14.90    8.20
  -9  -5  -8   18.90    9.80
  -9  -5  -8   16.50    9.00
   9   5   8    7.20    8.70
  -9   5  -8   10.40    8.50
 -10  -5  -8   19.90    9.40
 -10  -5  -8    1.60    9.90
  10   5   8   27.70   10.30
 -10   5  -8   30.20   10.10
 -11  -5  -8   64.79   13.90
 -11  -5  -8   65.29   14.00
 -11   5  -8   73.59   13.00
  11   5   8   73.69   13.10
 -12  -6   8   17.70   10.40
 -12  -6   8   35.10    9.70
 -12   6   8   21.10   10.40
 -11  -6   8    8.70    9.50
 -11  -6   8   17.10    7.90
 -11   6   8   27.30    9.30
 -10  -6   8   19.50    9.00
 -10  -6   8   -6.20    6.00
 -10   6   8    5.30    7.60
  -9  -6   8   90.79   14.50
  -9  -6   8   65.09    9.10
  -9   6   8   42.20    9.90
  -8  -6   8  113.39   11.40
  -8  -6   8  155.08   16.20
  -8   6   8   96.99   11.50
   8   6  -8  128.89   13.90
  -7  -6   8   47.70    8.00
  -7  -6   8   60.79    6.60
  -7  -6   8   65.79   10.80
  -7   6   8   58.19    8.90
   7   6  -8   60.19    9.90
  -6  -6   8  261.37   15.70
  -6  -6   8  247.38   19.30
  -6   6   8  249.78   17.30
   6   6  -8  246.48   19.30
  -5  -6   8  425.96   22.80
  -5  -6   8  372.96   25.50
   5   6  -8  399.86   25.70
  -5   6   8  396.36   22.30
  -5   6   8  425.86   22.20
  -4  -6   8  670.73   36.80
  -4  -6   8  642.84   34.10
   4  -6  -8  636.94   34.70
  -4   6   8  641.84   34.10
   4   6  -8  673.43   36.70
  -4   6   8  642.44   34.20
  -3  -6   8  353.76   22.50
   3  -6  -8  347.47   21.00
  -3  -6   8  377.16   20.40
   3   6  -8  375.16   22.60
  -3   6   8  350.86   21.70
  -3   6   8  378.96   21.10
  -2  -6   8  450.85   23.00
   2  -6  -8  399.56   24.20
  -2  -6   8  404.56   24.80
  -2   6   8  416.36   23.90
  -2   6   8  396.36   23.90
   2   6  -8  459.05   25.30
  -2   6   8  445.76   22.70
   1  -6  -8  336.77   21.70
  -1  -6   8  369.56   20.20
  -1  -6   8  393.76   22.10
   1   6  -8  359.56   22.10
  -1   6   8  404.36   22.00
  -1   6   8  370.96   21.90
  -1   6   8  376.56   20.60
   0  -6   8  447.26   26.40
   0  -6  -8  469.65   27.10
   0  -6   8  512.25   25.00
   0   6  -8  492.75   26.30
   0   6   8  471.75   25.80
   0   6  -8  454.45   26.80
   0   6   8  471.95   27.10
   1  -6   8    7.60    4.10
  -1  -6  -8   11.00    4.90
  -1  -6  -8   10.50    3.50
  -1   6  -8    5.20    4.40
   1   6   8   13.10    5.20
  -1   6  -8    9.70    3.80
   1   6   8    2.70    3.90
  -2  -6  -8   46.50    5.20
  -2  -6  -8   38.10    7.20
   2  -6   8   38.80    5.50
  -2   6  -8   33.10    5.70
  -2   6  -8   25.40    4.40
   2   6   8   41.20    7.40
  -2   6  -8   30.40    5.10
   2   6   8   38.00    6.60
  -3  -6  -8   41.50    5.10
  -3  -6  -8   32.90    7.20
  -3   6  -8   32.40    4.60
   3   6   8   37.30    7.80
  -3   6  -8   24.90    5.40
   3   6   8   44.80    7.30
  -4  -6  -8  511.35   28.50
  -4  -6  -8  539.15   31.60
  -4   6  -8  509.75   29.30
   4   6   8  531.45   31.60
   4   6   8  561.24   30.60
  -5  -6  -8  170.78   11.60
  -5  -6  -8  177.18   16.20
   5   6   8  201.98   16.50
  -5   6  -8  186.28   14.20
   5   6   8  150.28   14.40
  -6  -6  -8  287.47   17.00
  -6  -6  -8  341.77   23.20
  -6   6  -8  322.07   20.80
   6   6   8  289.87   22.50
   6   6   8  330.47   21.60
  -7  -6  -8  267.07   21.30
   7   6   8  249.58   19.60
   7   6   8  247.08   23.90
  -7   6  -8  249.97   19.10
  -8  -6  -8  239.18   21.10
  -8  -6  -8  248.88   21.90
  -8   6  -8  265.27   20.30
   8   6   8  259.57   20.80
  -9  -6  -8  110.29   15.00
  -9  -6  -8  114.59   15.20
   9   6   8  122.69   14.50
  -9   6  -8  139.19   15.60
 -10  -6  -8   35.40   11.90
 -10  -6  -8   51.09   12.20
  10   6   8   53.19   11.10
 -10   6  -8   50.09   11.40
 -11  -6  -8   23.90   10.40
 -11  -6  -8   12.20   10.50
 -11   6  -8    9.10    8.80
  11   6   8    1.40    9.30
 -12  -7   8   23.10   11.90
 -12  -7   8   30.30    9.20
 -12   7   8   35.80   10.20
 -11  -7   8   42.70    9.60
 -11  -7   8   46.80   12.60
 -11   7   8   56.99   11.30
 -10  -7   8  104.99   15.00
 -10  -7   8  117.69   13.00
 -10   7   8  145.99   15.70
  -9  -7   8   87.79   11.40
  -9  -7   8  106.99   14.10
  -9   7   8   95.49   12.10
  -8  -7   8  267.37   19.20
  -8  -7   8  259.97   17.30
  -8  -7   8  295.47   23.00
  -8   7   8  289.57   20.90
   8   7  -8  313.57   22.90
  -7  -7   8  150.88   15.30
  -7  -7   8  136.89   10.70
  -7   7   8  117.99   12.30
   7   7  -8  110.59   13.70
  -6  -7   8  247.78   19.70
  -6  -7   8  242.38   15.70
   6   7  -8  260.17   20.10
  -5  -7   8   39.10    8.80
  -5  -7   8   24.90    5.40
   5   7  -8   30.30    7.70
  -4  -7   8   16.50    4.70
  -4  -7   8   12.90    5.70
  -4   7   8   14.50    3.70
  -4   7   8   14.40    4.20
   4   7  -8   12.90    5.60
  -3  -7   8   53.29    8.20
   3  -7  -8   71.79    7.70
  -3  -7   8   60.29    6.60
  -3   7   8   77.29    7.70
  -3   7   8   59.39    6.70
   3   7  -8   48.80    8.10
  -2  -7   8  359.36   23.20
   2  -7  -8  384.96   22.60
  -2  -7   8  389.66   21.30
   2   7  -8  361.56   23.40
  -2   7   8  432.66   22.80
  -2   7   8  381.06   22.20
   1  -7  -8  582.94   33.30
  -1  -7   8  658.73   31.70
  -1  -7   8  622.44   33.50
  -1   7   8  562.24   33.00
  -1   7   8  545.05   32.80
   1   7  -8  612.14   32.90
  -1   7   8  634.44   32.10
   1   7  -8  627.74   33.60
   0  -7   8  345.27   20.20
   0  -7  -8  342.47   20.90
   0   7   8  342.77   19.60
   0   7  -8  326.77   19.60
   0   7   8  367.76   21.10
   0   7  -8  295.57   20.40
   1  -7   8  729.63   38.20
  -1  -7  -8  780.52   39.70
  -1   7  -8  661.83   37.30
   1   7   8  684.73   38.00
  -1   7  -8  704.23   38.00
   1   7   8  755.02   39.60
  -2  -7  -8 1266.67   65.29
  -2  -7  -8 1225.98   62.59
   2   7   8 1254.37   63.89
  -2   7  -8 1149.78   62.29
  -2   7  -8 1235.08   62.79
   2   7   8 1358.36   65.39
  -3  -7  -8 1099.19   60.89
  -3  -7  -8 1067.69   57.89
  -3   7  -8 1209.78   58.89
   3   7   8 1215.98   61.19
   3   7   8 1153.68   59.59
  -4  -7  -8  380.86   24.40
  -4  -7  -8  356.06   21.00
   4   7   8  392.56   24.60
   4   7   8  338.67   22.80
  -4   7  -8  360.46   22.00
  -5  -7  -8  191.68   17.30
   5   7   8  181.78   15.70
  -5   7  -8  187.88   15.00
   5   7   8  183.18   17.20
  -6  -7  -8   84.09    7.30
  -6  -7  -8   78.49   11.90
  -6   7  -8   77.39    9.90
   6   7   8   76.99   11.90
   6   7   8   74.59   10.60
  -7  -7  -8   47.60   11.10
  -7   7  -8   28.10    7.90
   7   7   8   26.80    8.30
   7   7   8   18.40    8.30
  -8  -7  -8    1.80    8.50
   8   7   8   -5.60    7.80
  -8   7  -8   -1.10    7.20
  -9  -7  -8   29.40   10.80
  -9  -7  -8   20.60   10.70
  -9   7  -8   39.10    9.50
   9   7   8   21.70   10.20
 -10  -7  -8   59.99   13.60
 -10  -7  -8   80.29   14.10
 -10   7  -8   54.49   13.00
  10   7   8   47.20   11.40
 -12  -8   8   -4.10    9.20
 -12  -8   8    8.80    8.60
 -12   8   8    6.40   10.30
 -11  -8   8    4.20    9.20
 -11  -8   8    1.10    8.30
 -11   8   8  -10.80    8.90
 -10  -8   8   -0.50    9.90
 -10  -8   8   -7.20    6.10
 -10   8   8  -10.40    7.70
  -9  -8   8    6.50    8.80
  -9  -8   8    5.10    6.50
  -9   8   8   -2.10    7.70
   9   8  -8    2.40    7.60
  -8  -8   8   35.10    6.00
  -8  -8   8   11.50    6.60
  -8  -8   8   38.20   10.10
   8   8  -8   19.10    8.80
  -8   8   8   44.10    8.80
  -7  -8   8  229.68   20.80
  -7  -8   8  234.78   16.00
   7   8  -8  280.67   21.20
  -6  -8   8  233.18   15.00
  -6  -8   8  191.78   18.60
   6   8  -8  230.88   19.20
  -5  -8   8  330.37   19.70
  -5  -8   8  322.97   22.90
   5   8  -8  329.37   23.30
  -4  -8   8  499.45   31.60
  -4  -8   8  543.05   29.00
  -4   8   8  561.44   28.60
  -4   8   8  515.65   28.30
   4   8  -8  525.65   31.70
  -3  -8   8  852.01   41.90
  -3  -8   8  888.21   44.60
   3   8  -8  753.72   43.90
  -3   8   8  743.23   42.00
  -3   8   8  802.42   42.20
  -2  -8   8  276.67   16.10
  -2  -8   8  280.07   18.50
   2  -8  -8  252.17   17.00
   2   8  -8  279.97   18.80
  -2   8   8  266.97   17.50
   1  -8  -8  270.07   18.10
  -1  -8   8  310.87   18.80
  -1   8   8  297.17   17.30
   1   8  -8  283.87   18.90
  -1   8   8  264.27   18.30
   0  -8  -8  210.28   14.90
   0  -8   8  171.58   13.60
   0   8   8  198.88   14.80
   0   8  -8  205.98   15.20
   0   8   8  195.38   13.70
  -1  -8  -8  266.37   19.10
   1   8   8  293.47   18.10
  -1   8  -8  295.77   17.80
   1   8   8  290.47   19.40
  -1   8  -8  269.17   16.60
  -2  -8  -8    4.30    5.20
  -2   8  -8    5.60    3.20
   2   8   8    6.90    4.70
   2   8   8    8.90    5.40
  -2   8  -8    9.00    4.20
  -3  -8  -8  143.69   14.20
   3   8   8  143.99   13.30
   3   8   8  155.48   14.90
  -4  -8  -8   65.59   11.10
  -4   8  -8   85.89    9.50
   4   8   8   61.59    8.90
   4   8   8   62.79   10.80
  -5  -8  -8  509.15   31.80
  -5   8  -8  459.75   29.00
   5   8   8  536.35   32.10
   5   8   8  477.45   29.90
  -6  -8  -8  275.57   22.00
  -6   8  -8  275.07   19.50
   6   8   8  282.67   20.30
   6   8   8  226.78   21.50
  -7  -8  -8  130.49   16.40
   7   8   8  184.08   17.70
   7   8   8  178.08   17.30
  -7   8  -8  181.08   16.50
  -8  -8  -8   74.19   14.20
   8   8   8   69.89   11.70
  -8   8  -8   75.39   11.80
  -9  -8  -8  177.18   19.70
  -9  -8  -8  185.68   19.50
   9   8   8  196.78   19.00
  -9   8  -8  206.78   19.50
 -10  -8  -8   56.29   12.90
 -10  -8  -8   64.99   13.40
  10   8   8   48.60   12.00
 -10   8  -8   53.29   13.10
 -11  -9   8   16.90   11.90
 -11  -9   8   45.40    9.90
 -11   9   8   46.70   10.70
 -10  -9   8  210.28   19.00
 -10  -9   8  225.88   23.70
  -9  -9   8   10.90    7.30
  -9  -9   8   20.80   10.20
   9   9  -8   22.00   10.10
  -8  -9   8   96.39   13.90
  -8  -9   8  100.89    9.60
   8   9  -8  120.09   15.60
  -7  -9   8   38.70    9.30
  -7  -9   8   30.60    6.20
   7   9  -8   41.70   10.00
  -6  -9   8  215.68   15.00
  -6  -9   8  230.58   19.50
   6   9  -8  189.78   19.10
  -5  -9   8   39.60    8.80
  -5  -9   8   49.00    7.20
   5   9  -8   29.10    8.10
  -4  -9   8   -1.50    7.50
  -4  -9   8   -8.60    3.80
   4   9  -8    3.00    6.10
  -3  -9   8   -6.50    5.30
  -3  -9   8    3.70    4.00
   3   9  -8    2.90    5.60
  -3   9   8    5.20    4.20
  -2  -9   8  155.88   14.30
   2   9  -8  182.68   15.10
  -2   9   8  190.38   13.50
   1  -9  -8  157.78   12.50
  -1  -9   8  126.19   12.30
  -1   9   8  145.69   12.60
   1   9  -8  147.29   13.20
   0  -9  -8  578.54   35.10
   0   9   8  615.64   34.20
   0   9  -8  649.93   34.70
   0   9   8  656.93   35.40
  -1  -9  -8 1049.00   57.19
   1   9   8 1133.69   56.09
  -1   9  -8 1112.39   55.39
   1   9   8  993.40   56.79
  -2  -9  -8 1358.06   70.59
   2   9   8 1339.07   69.09
  -2   9  -8 1246.78   67.19
   2   9   8 1438.56   70.79
  -3  -9  -8  314.07   22.20
   3   9   8  298.67   22.30
   3   9   8  310.47   20.80
  -4  -9  -8  501.75   30.80
   4   9   8  470.05   30.80
   4   9   8  459.95   29.10
  -5  -9  -8  220.58   19.40
   5   9   8  226.88   19.90
  -5   9  -8  198.18   16.70
   5   9   8  212.78   17.70
  -6  -9  -8  127.79   16.50
  -6   9  -8  124.89   13.50
   6   9   8  123.69   14.60
   6   9   8  105.99   13.10
  -7  -9  -8    3.70    9.10
   7   9   8    1.50    7.80
  -7   9  -8    6.20    7.80
   7   9   8    4.40    7.60
  -8  -9  -8    9.10    9.00
   8   9   8   12.50    9.20
  -8   9  -8    4.00    8.00
  -9  -9  -8    0.90   10.30
   9   9   8   -4.70    8.40
  -9   9  -8    0.80    8.00
 -10  -9  -8   37.30   12.70
 -10  -9  -8   31.20   13.80
 -10   9  -8   33.90   11.10
  10   9   8   39.30   10.40
 -11 -10   8   24.90   12.10
 -11 -10   8   59.89   11.00
 -10 -10   8    2.20    9.90
 -10 -10   8    0.10    7.90
  -9 -10   8   -7.70    7.40
  -9 -10   8  -13.80    7.60
   9  10  -8   -6.60    9.00
  -8 -10   8   10.80    5.70
  -8 -10   8   11.80    9.50
   8  10  -8   15.60    8.90
  -7 -10   8  110.49   11.00
  -7 -10   8  147.29   15.90
   7  10  -8  130.69   16.00
  -6 -10   8  138.69   12.30
  -6 -10   8  156.88   16.50
   6  10  -8  125.39   15.70
  -5 -10   8 1003.60   51.79
  -5 -10   8  860.81   47.50
   5  10  -8  867.21   50.69
  -4 -10   8   31.60    8.40
  -4 -10   8   16.00    6.00
   4  10  -8   32.80    8.00
  -3 -10   8  490.25   31.10
  -3  10   8  558.44   29.00
   3  10  -8  499.45   31.20
  -2 -10   8  561.64   33.60
   2  10  -8  540.65   32.10
  -2  10   8  544.55   30.70
   1  10  -8  347.37   21.60
  -1  10   8  311.87   21.00
   0 -10  -8    6.40    6.40
   0  10  -8   -2.10    5.20
   0  10   8   -1.40    5.60
  -1 -10  -8   38.30    7.80
   1  10   8   50.49    8.40
  -1  10  -8   41.80    6.80
   1  10   8   48.00    8.60
  -2 -10  -8   12.80    6.20
   2  10   8    4.10    5.50
   2  10   8    9.90    7.60
  -3 -10  -8   68.19   10.50
   3  10   8   46.50    8.30
   3  10   8   65.09   11.10
  -4 -10  -8   55.79   11.10
   4  10   8   48.30   10.50
   4  10   8   36.70    8.40
  -5 -10  -8  268.17   22.10
   5  10   8  260.17   22.10
   5  10   8  244.38   20.10
  -6 -10  -8   78.89   12.90
   6  10   8   85.59   12.20
  -6  10  -8   63.99   10.90
   6  10   8  118.59   14.90
  -7 -10  -8  359.26   29.50
  -7  10  -8  406.86   27.00
   7  10   8  412.86   30.00
   7  10   8  389.76   27.40
  -8 -10  -8  108.99   16.80
  -8  10  -8   87.19   12.70
   8  10   8   68.99   12.40
  -9 -10  -8  115.39   16.70
  -9  10  -8  159.48   17.40
   9  10   8  165.08   18.10
 -10 -11   8   76.69   13.10
 -10 -11   8   96.89   17.80
  -9 -11   8   40.60   11.40
   9  11  -8   47.10   12.50
  -8 -11   8  215.38   18.40
  -8 -11   8  244.68   24.70
   8  11  -8  254.27   23.50
  -7 -11   8   32.00   11.40
  -7 -11   8   21.60    6.20
   7  11  -8   25.20   10.60
  -6 -11   8   76.39    9.40
  -6 -11   8   75.39   12.30
   6  11  -8   67.59   11.90
  -5 -11   8    0.70    7.10
   5  11  -8    0.50    7.20
  -4 -11   8   11.00    6.80
   4  11  -8   19.50    8.30
  -3  11   8   42.20    6.60
   3  11  -8   37.20    8.80
  -2  11   8  185.28   14.20
   2  11  -8  184.98   16.20
   1  11  -8  154.18   14.70
  -1  11   8  171.08   14.30
   0  11   8  862.01   49.60
   0  11  -8  972.80   49.20
  -1  11  -8  117.89   11.20
   1  11   8   87.99   11.30
   1  11   8  104.79   11.00
  -2 -11  -8  810.42   46.90
   2  11   8  835.42   46.90
   2  11   8  845.12   45.70
  -3 -11  -8   60.19   11.30
   3  11   8   39.30    9.10
   3  11   8   46.20   10.10
  -4 -11  -8  425.26   30.60
   4  11   8  458.45   31.00
   4  11   8  504.35   29.80
  -5 -11  -8   54.29   12.00
   5  11   8   39.40   10.20
   5  11   8   43.80    9.40
  -6 -11  -8    4.00    8.00
   6  11   8   10.60   10.90
   6  11   8    2.60    8.80
  -7 -11  -8   23.50   11.20
   7  11   8   15.20    9.20
   7  11   8   -2.20    8.50
  -8 -11  -8  -10.70    8.90
   8  11   8   -2.50    8.30
  -8  11  -8    1.70    7.40
  -9 -11  -8  -21.00    8.50
   9  11   8    0.00    8.30
  -9  11  -8    0.10    9.50
 -10 -12   8   -1.00   11.00
  -9 -12   8   10.20    9.60
   9  12  -8   11.00   10.20
  -8 -12   8   10.80   10.70
   8  12  -8   13.20    9.80
  -7 -12   8   89.09   15.40
  -7 -12   8   73.09    9.60
   7  12  -8   66.19   13.50
  -6 -12   8    2.50    8.30
   6  12  -8   -3.10    8.10
   5  12  -8  290.97   23.30
   4  12  -8   49.40   10.20
   3  12  -8  666.63   38.50
  -3  12   8  636.84   35.10
   2  12  -8   25.30    7.80
  -2  12   8   16.80    6.20
   1  12  -8  477.85   28.90
  -1  12   8  473.95   28.60
   0  12  -8   33.30    7.40
   0  12   8   58.29    9.10
   1  12   8   50.49    9.10
  -1  12  -8   55.29    7.90
   2  12   8   30.30    8.60
   3  12   8   73.49   12.00
   3  12   8   81.29   13.20
  -4 -12  -8   -0.40    7.90
   4  12   8   -2.70    8.30
   4  12   8   13.40    6.90
  -5 -12  -8  328.87   26.80
   5  12   8  327.97   26.70
   5  12   8  340.67   24.50
  -6 -12  -8  -21.90    7.90
   6  12   8   12.40    9.00
   6  12   8   22.00    9.30
  -7 -12  -8  421.36   31.50
   7  12   8  356.16   30.30
   7  12   8  405.56   28.50
  -8 -12  -8   -6.60   10.90
   8  12   8   -4.00    9.50
  -9 -13   8   -1.60   10.30
   9  13  -8   -3.00   10.20
   8  13  -8  162.48   20.00
   7  13  -8  -10.60    7.70
   6  13  -8  128.89   16.70
   5  13  -8    4.90    8.30
   4  13  -8   -8.20    7.40
  -3  13   8    4.10    4.80
   3  13  -8    4.00    7.40
  -2  13   8  214.28   15.80
   2  13  -8  197.88   18.00
  -1  13   8   -3.30    5.60
   1  13  -8    5.30    6.30
   0  13  -8  506.75   30.30
   0  13   8  520.15   31.40
   1  13   8    0.30    6.20
  -1  13  -8   -2.60    5.30
   2  13   8  629.74   38.50
   3  13   8   19.50    9.50
   4  13   8  291.17   23.90
   4  13   8  245.18   21.20
   5  13   8   29.30   11.30
   5  13   8   28.50   10.70
  -6 -13  -8  139.09   21.70
   6  13   8   94.29   15.00
   6  13   8  128.79   15.00
  -7 -13  -8   -4.70   10.20
   7  13   8   -9.50    9.20
   7  13   8  -11.90    6.60
   8  14  -8    1.70    9.90
   7  14  -8   58.49   13.00
   6  14  -8   20.60   11.00
   5  14  -8  212.28   21.00
   4  14  -8    3.60    8.50
   3  14  -8  449.26   30.10
   2  14  -8    1.20    7.40
  -2  14   8    8.30    5.80
   1  14  -8  296.67   22.30
  -1  14   8  318.77   22.00
   0  14   8   22.80    7.50
   0  14  -8   23.20    7.40
   1  14   8    4.90    6.90
   2  14   8   -3.10    7.10
   3  14   8  127.09   15.90
   4  14   8    1.20    8.00
   5  14   8  127.49   17.00
   6  14   8    1.60   10.00
   7  14   8  174.68   21.10
   7  15  -8    6.60   10.70
   6  15  -8   18.60   11.60
   5  15  -8   15.40    8.70
   4  15  -8    4.60    9.00
   3  15  -8   -4.20    7.30
   2  15  -8   94.99   12.60
  -2  15   8   79.49   10.10
   1  15  -8   19.40    8.00
  -1  15   8    6.10    7.00
   0  15  -8  363.76   24.30
   0  15   8  409.16   26.40
   1  15   8    2.80    8.10
   2  15   8  332.97   25.70
   3  15   8   -0.50    9.40
   4  15   8  402.76   30.60
   5  15   8    2.60   10.90
   6  15   8   -5.70    9.00
   6  16  -8  -13.40    8.40
   5  16  -8  265.27   24.00
   4  16  -8   23.20    9.70
   3  16  -8  207.68   20.50
   2  16  -8   69.79   11.20
  -1  16   8  132.09   13.70
   1  16  -8  137.89   14.40
   0  16   8    9.20    8.50
   0  16  -8    9.60    6.80
   1  16   8   -9.90    8.10
   2  16   8    9.50    8.70
   3  16   8   12.20    9.40
   4  16   8   27.50   10.70
   4  17  -8    1.70    9.20
   3  17  -8   -4.20    7.40
   2  17  -8   65.49   11.60
  -1  17   8    5.50    6.60
   1  17  -8    7.90    7.80
   0  17   8  228.18   19.80
   1  17   8   72.79   22.20
   2  17   8  289.47   24.20
 -13   0   9   79.29   12.40
 -12   0   9    3.30    8.00
 -12   0   9   -1.30    7.00
 -11   0   9  247.78   19.70
 -11   0   9  259.47   19.70
 -10   0   9    9.60    6.30
 -10   0   9    0.60    6.30
  -9   0   9  112.09   12.40
  -9   0   9  111.09   11.30
  -8   0   9    2.10    5.80
  -8   0   9   -5.40    3.90
  -7   0   9   -8.30    4.70
   7   0  -9    1.80    4.80
  -7   0   9   15.00    4.80
   6   0  -9   -3.50    3.80
  -6   0   9   -2.10    4.40
  -6   0   9   -2.70    4.30
  -6   0   9   -3.80    3.20
  -5   0   9 1053.39   51.39
   5   0  -9 1058.59   51.79
  -5   0   9  909.91   53.29
   5   0  -9 1078.79   53.79
   4   0  -9    1.10    4.10
  -4   0   9   -1.00    2.20
   4   0  -9    1.80    2.70
  -4   0   9   -0.30    4.10
  -3   0   9  873.11   41.70
   3   0  -9  897.91   42.20
  -3   0   9  774.82   43.80
   3   0  -9  762.12   43.70
   2   0  -9    0.90    2.50
  -2   0   9   -1.60    3.90
   2   0  -9    1.90    3.30
  -2   0   9   -0.40    2.70
  -1   0   9 2182.18  107.79
  -1   0   9 2084.09  105.99
   1   0  -9 2183.28  105.99
   1   0  -9 2194.48  107.79
   0   0   9    3.90    4.00
   0   0  -9    0.10    2.60
   0   0  -9    0.90    4.30
   0   0   9    0.70    2.80
  -1   0  -9 1022.40   55.69
   1   0   9 1067.19   55.79
  -1   0  -9 1141.09   53.69
   1   0   9 1107.19   54.19
  -1   0  -9 1056.89   53.49
   2   0   9   -6.80    3.60
   2   0   9   -4.90    2.80
  -2   0  -9   -5.40    3.90
  -2   0  -9   -7.50    2.80
   3   0   9  874.41   43.90
  -3   0  -9  845.32   46.70
  -3   0  -9  866.11   45.60
   3   0   9  825.92   45.50
  -3   0  -9  899.11   44.40
  -4   0  -9   -3.40    4.00
   4   0   9   -5.00    3.40
  -4   0  -9    0.20    4.30
  -4   0  -9   -3.50    4.60
   4   0   9   -0.10    4.50
   5   0   9   12.50    5.60
   5   0   9   24.30    4.90
  -5   0  -9   19.60    6.10
  -5   0  -9   13.80    5.50
  -6   0  -9    4.30    5.30
  -6   0  -9   15.00    6.30
  -7   0  -9  592.34   33.80
  -7   0  -9  594.34   34.50
  -8   0  -9   -1.70    6.50
  -8   0  -9   -1.60    6.50
  -9   0  -9  470.85   30.80
  -9   0  -9  477.65   28.70
 -10   0  -9   -9.40    6.00
 -10   0  -9    1.50    8.20
  11   0   9  255.77   22.80
 -11   0  -9  295.77   24.50
 -13  -1   9   -1.20    7.60
 -13  -1   9   -0.60    7.20
 -13   1   9   -1.60    7.80
 -12  -1   9   25.50    8.90
 -12  -1   9   30.20    9.00
 -12   1   9   25.80    9.20
 -11  -1   9    2.30    6.00
 -11  -1   9   12.00    8.20
 -11   1   9    5.90    7.50
 -11   1   9   -2.40    6.10
 -10  -1   9  184.08   17.10
 -10  -1   9  182.28   15.50
 -10   1   9  192.98   15.60
 -10   1   9  196.98   16.00
  -9  -1   9    7.40    6.70
  -9  -1   9    8.60    5.50
  -9   1   9    8.30    5.60
  -9   1   9   16.40    6.40
  -8  -1   9  760.02   43.40
  -8  -1   9  786.92   41.80
  -8   1   9  809.22   42.90
  -8   1   9  801.22   42.20
  -7  -1   9    5.90    4.20
  -7  -1   9   22.80    6.50
  -7   1   9   11.20    5.20
  -7   1   9    4.80    4.30
   7   1  -9   13.50    5.50
  -6  -1   9  643.74   37.20
  -6  -1   9  666.23   35.00
   6  -1  -9  706.23   36.90
  -6   1   9  725.63   37.10
  -6   1   9  718.83   35.40
   6   1  -9  640.74   35.40
  -6   1   9  605.14   35.90
   6   1  -9  685.23   37.40
  -5  -1   9   19.60    5.70
  -5  -1   9   15.80    3.10
   5  -1  -9    6.80    4.10
   5   1  -9   13.20    5.30
  -5   1   9    3.30    3.40
  -5   1   9    8.40    4.60
   5   1  -9   17.70    3.60
  -5   1   9    8.40    3.80
  -4  -1   9 1079.09   53.89
  -4  -1   9 1149.19   56.69
   4  -1  -9 1107.09   54.39
  -4  -1   9 1064.69   53.49
   4  -1  -9 1138.69   56.39
  -4   1   9 1079.39   53.89
   4   1  -9 1069.69   54.49
   4   1  -9 1148.39   56.59
  -4   1   9  951.90   55.79
   3  -1  -9  122.99   10.90
  -3  -1   9  146.49    9.40
  -3  -1   9  151.58   11.80
   3  -1  -9  136.29    9.20
   3   1  -9  156.38   11.80
   3   1  -9  148.89    9.50
  -3   1   9  131.89   11.40
  -2  -1   9   16.00    3.50
   2  -1  -9   18.30    4.60
  -2  -1   9   10.80    4.40
   2  -1  -9   12.90    3.50
  -2   1   9   17.10    4.80
   2   1  -9   13.20    4.70
  -2   1   9   13.50    3.10
   2   1  -9    7.70    2.90
  -1  -1   9   -0.10    3.10
   1  -1  -9    2.50    3.00
  -1  -1   9    2.00    4.10
   1  -1  -9    3.00    3.50
   1   1  -9   -0.60    1.10
  -1   1   9    0.10    4.10
  -1   1   9    0.30    2.70
   1   1  -9    0.50    4.40
   0  -1  -9  531.95   29.00
   0  -1   9  551.54   29.00
   0  -1   9  509.25   27.10
   0  -1  -9  530.75   27.00
   0   1  -9  523.75   26.70
   0   1  -9  511.05   28.80
   0   1   9  520.65   27.10
   0   1   9  472.05   28.70
  -1  -1  -9  240.98   13.60
   1  -1   9  237.28   15.70
   1  -1   9  250.27   13.90
  -1  -1  -9  244.68   16.20
  -1   1  -9  229.08   12.80
   1   1   9  247.88   14.10
  -1   1  -9  238.78   13.10
   1   1   9  225.88   15.80
  -1   1  -9  243.38   15.80
   2  -1   9 1745.23   87.59
  -2  -1  -9 1713.43   85.39
  -2  -1  -9 1829.42   87.99
   2  -1   9 1741.73   85.99
   2   1   9 1791.52   86.19
   2   1   9 1806.12   87.99
   2   1   9 1786.42   87.99
  -2   1  -9 1815.22   85.89
  -2   1  -9 1640.04   87.19
  -2   1  -9 1555.04   87.29
   3  -1   9   15.10    4.50
   3  -1   9    9.30    4.30
  -3  -1  -9   15.80    5.70
  -3  -1  -9   13.60    4.30
   3  -1   9    8.60    3.30
  -3   1  -9   14.50    4.00
   3   1   9   16.60    3.90
  -3   1  -9   19.00    4.50
  -3   1  -9   10.70    5.10
   3   1   9    7.60    4.90
   4  -1   9 2211.98  110.69
  -4  -1  -9 2280.17  111.89
   4  -1   9 2145.89  112.29
  -4  -1  -9 2452.85  113.09
  -4   1  -9 2299.47  111.69
   4   1   9 2238.88  110.99
   4   1   9 2161.68  112.79
  -4   1  -9 2283.07  112.19
  -4   1  -9 2183.48  111.99
  -5  -1  -9   32.90    6.70
  -5  -1  -9   35.10    7.00
   5  -1   9   35.60    5.20
  -5   1  -9   38.60    6.60
   5   1   9   23.20    5.90
  -5   1  -9   33.20    6.90
   5   1   9   40.20    5.90
  -6  -1  -9 1330.17   70.39
  -6  -1  -9 1423.16   70.49
  -6   1  -9 1297.37   69.49
  -6   1  -9 1399.86   70.19
  -7  -1  -9   22.20    7.70
  -7  -1  -9   11.60    6.70
  -7   1  -9   20.20    6.70
  -7   1  -9   16.40    6.60
  -8  -1  -9  283.27   21.70
  -8  -1  -9  284.07   21.00
  -8   1  -9  309.17   19.60
  -8   1  -9  307.17   21.80
  -9  -1  -9    3.50    8.50
  -9  -1  -9    7.70    8.10
  -9   1  -9   11.40    8.10
 -10  -1  -9  -10.20    7.10
 -10  -1  -9   -0.30    8.70
  10   1   9    1.90    9.20
 -10   1  -9    8.50    7.50
 -11  -1  -9   -0.90    7.90
 -11  -1  -9   -6.80    7.10
 -11   1  -9   -2.60    9.50
  11   1   9   -4.90    8.90
 -13  -2   9   90.49   12.90
 -13  -2   9   87.99   12.50
 -13   2   9   96.99   13.40
 -12  -2   9   -6.30    6.90
 -12  -2   9    4.00    6.90
 -12   2   9    7.90    6.40
 -11  -2   9  105.99   13.20
 -11  -2   9   72.49   10.70
 -11   2   9   95.79   12.50
 -10  -2   9   36.90    9.20
 -10  -2   9   32.10    7.80
 -10   2   9   46.70    7.90
 -10   2   9   54.89    9.50
  -9  -2   9   87.19    9.70
  -9  -2   9   87.29   11.70
  -9   2   9   86.29    9.80
  -9   2   9   87.69   10.20
  -8  -2   9   22.50    7.20
  -8  -2   9   24.20    6.00
  -8   2   9   28.80    6.50
  -8   2   9   10.40    6.10
  -7  -2   9    3.10    3.80
  -7  -2   9    4.70    6.00
   7   2  -9    8.80    5.40
  -7   2   9    2.30    4.60
  -7   2   9    8.10    4.30
   6  -2  -9   34.30    6.40
  -6  -2   9   26.70    4.60
  -6  -2   9   31.30    7.30
  -6   2   9   21.00    6.10
   6   2  -9   34.10    7.20
  -6   2   9   32.80    5.40
   6   2  -9   21.90    4.30
   5  -2  -9  109.29   10.70
  -5  -2   9  141.49    8.20
  -5  -2   9  120.99   11.50
  -5  -2   9  118.49    8.10
  -5   2   9  113.99    8.80
   5   2  -9  110.09    8.70
  -5   2   9   90.09    9.80
  -5   2   9  114.89    9.70
   5   2  -9  119.49   11.30
   4  -2  -9   68.99    8.20
  -4  -2   9   89.39    9.80
   4  -2  -9   76.19    6.20
  -4  -2   9   86.29    6.70
  -4   2   9   67.49    7.90
   4   2  -9   70.59    8.40
   4   2  -9   82.49    6.70
  -4   2   9   70.29    6.30
  -4   2   9   76.09    8.00
  -3  -2   9 1628.24   75.79
   3  -2  -9 1417.66   77.19
   3  -2  -9 1544.35   75.59
  -3  -2   9 1463.45   77.59
  -3   2   9 1479.75   77.39
   3   2  -9 1594.74   75.89
   3   2  -9 1570.84   77.89
  -2  -2   9   46.30    7.00
   2  -2  -9   49.99    6.70
  -2  -2   9   44.00    4.90
   2  -2  -9   40.40    4.40
   2   2  -9   28.40    6.10
  -2   2   9   39.70    6.50
   2   2  -9   40.50    4.70
  -1  -2   9 3009.60  145.69
   1  -2  -9 2852.21  147.19
   1  -2  -9 3016.10  145.59
  -1  -2   9 2911.11  147.19
   1   2  -9 2960.50  145.29
   1   2  -9 3077.19  147.39
  -1   2   9 3028.90  147.39
   0  -2   9    0.90    4.00
   0  -2  -9    0.90    4.40
   0  -2  -9    3.80    2.80
   0  -2   9    4.20    3.20
   0   2   9   10.50    4.30
   0   2  -9    1.20    4.00
  -1  -2  -9 1179.98   66.59
  -1  -2  -9 1255.37   68.79
   1  -2   9 1442.26   66.99
   1  -2   9 1306.47   68.39
  -1   2  -9 1401.96   66.29
   1   2   9 1417.06   69.09
   1   2   9 1337.47   68.89
  -1   2  -9 1325.87   68.69
  -1   2  -9 1477.25   68.89
   2  -2   9  214.48   13.00
  -2  -2  -9  224.38   12.80
   2  -2   9  221.28   14.90
  -2  -2  -9  221.58   15.50
  -2   2  -9  228.48   15.10
   2   2   9  229.98   15.60
  -2   2  -9  213.58   14.30
  -2   2  -9  231.08   13.00
   3  -2   9  199.58   12.10
  -3  -2  -9  207.58   14.80
  -3  -2  -9  191.28   11.40
   3  -2   9  204.48   14.30
   3   2   9  219.58   15.20
  -3   2  -9  196.08   13.30
  -3   2  -9  192.48   12.50
  -3   2  -9  175.58   13.70
   4  -2   9    2.90    4.40
   4  -2   9    0.30    4.50
  -4  -2  -9   10.30    5.70
   4  -2   9   -2.10    2.90
  -4   2  -9    5.10    4.60
   4   2   9    4.30    4.30
  -4   2  -9    7.00    4.40
  -4   2  -9    2.60    3.80
  -5  -2  -9   43.80    8.20
   5  -2   9   64.49    6.20
  -5  -2  -9   56.59    8.20
  -5   2  -9   73.39    8.40
  -5   2  -9   55.99    7.30
   5   2   9   49.30    7.80
  -6  -2  -9    7.60    6.20
  -6  -2  -9    8.50    6.20
  -6   2  -9   14.40    5.60
  -6   2  -9   14.90    6.10
  -7  -2  -9  436.06   27.80
  -7  -2  -9  460.55   28.00
  -7   2  -9  434.16   27.30
  -7   2  -9  449.95   25.80
  -8  -2  -9   81.39   11.60
  -8  -2  -9   79.19   11.80
  -8   2  -9   88.59   11.90
  -9  -2  -9  409.36   28.80
  -9  -2  -9  448.26   28.20
  -9   2  -9  406.06   28.50
   9   2   9  438.56   29.10
 -10  -2  -9   19.50    9.10
 -10  -2  -9    5.90    8.60
 -10   2  -9   -9.60    8.00
  10   2   9   -5.80    8.40
 -11  -2  -9  300.17   22.60
 -11  -2  -9  272.27   24.30
  11   2   9  270.37   23.10
 -11   2  -9  268.67   24.00
 -13  -3   9   15.60    9.30
 -13  -3   9   13.50    7.80
 -13   3   9    6.90    7.60
 -12  -3   9   20.40   10.10
 -12  -3   9   12.30    7.40
 -12   3   9    6.70    8.60
 -11  -3   9   -6.50    6.20
 -11  -3   9   -7.00    7.60
 -11   3   9    0.50    6.60
 -10  -3   9  190.38   15.40
 -10  -3   9  174.98   17.50
 -10   3   9  192.58   16.50
  -9  -3   9   93.99   11.80
  -9  -3   9   81.19    9.60
  -9   3   9   80.89   10.60
  -8  -3   9  659.13   36.60
  -8  -3   9  626.14   33.60
  -8   3   9  622.24   34.50
  -8   3   9  603.64   33.70
   8   3  -9  576.04   36.10
  -7  -3   9   81.19   11.30
  -7  -3   9  103.59    9.20
  -7   3   9  106.39   10.10
   7   3  -9  113.49   12.30
  -7   3   9  104.69   10.20
  -6  -3   9 1016.20   50.59
   6  -3  -9 1078.19   53.19
  -6  -3   9  937.71   53.19
  -6  -3   9 1037.60   49.90
   6   3  -9  984.20   53.39
  -6   3   9 1015.40   51.39
  -6   3   9  978.90   51.79
  -6   3   9  941.51   51.29
  -5  -3   9   82.79    6.80
  -5  -3   9   75.99    6.90
  -5  -3   9   77.39    9.40
   5  -3  -9   83.69    9.00
  -5   3   9   96.39    7.90
   5   3  -9   74.19    9.40
   5   3  -9   76.39    7.10
  -5   3   9   92.89    9.20
  -4  -3   9  235.68   16.80
   4  -3  -9  209.18   15.30
  -4  -3   9  247.58   13.10
  -4  -3   9  238.48   14.20
   4   3  -9  279.17   14.50
  -4   3   9  238.88   15.80
   4   3  -9  268.37   17.10
  -4   3   9  213.58   14.80
  -3  -3   9    5.80    3.20
  -3  -3   9    4.40    4.70
   3  -3  -9   -0.30    3.10
   3  -3  -9    5.30    2.30
  -3   3   9    9.80    4.00
  -3   3   9    0.90    4.00
   3   3  -9    6.40    4.60
   2  -3  -9   48.50    4.80
  -2  -3   9   41.60    6.30
  -2  -3   9   47.30    5.40
   2  -3  -9   36.00    5.70
   2   3  -9   39.00    6.50
  -2   3   9   52.69    7.30
  -2   3   9   49.60    4.60
  -1  -3   9   77.39    8.30
   1  -3  -9   71.29    8.30
  -1  -3   9   82.79    6.60
   1  -3  -9   69.69    6.20
   1   3  -9   62.99    8.00
  -1   3   9   60.29    7.70
   0  -3   9  800.22   40.60
   0  -3   9  741.93   38.70
   0  -3  -9  739.13   40.70
   0  -3  -9  772.72   38.90
   0   3   9  773.02   40.90
   0   3   9  767.32   40.80
   0   3  -9  750.42   40.60
  -1  -3  -9   24.70    5.70
  -1  -3  -9   32.20    4.40
   1  -3   9   26.90    4.00
   1  -3   9   22.00    4.90
  -1   3  -9   26.20    5.40
   1   3   9   27.50    5.90
  -1   3  -9   29.40    4.80
  -1   3  -9   27.50    3.40
  -2  -3  -9  789.12   45.20
   2  -3   9  835.32   44.60
  -2  -3  -9  867.71   43.10
   2  -3   9  865.81   42.80
  -2   3  -9  841.02   44.20
  -2   3  -9  820.82   44.40
   2   3   9  849.32   45.50
  -2   3  -9  917.31   43.10
   3  -3   9   86.89    9.00
  -3  -3  -9  106.59   10.30
  -3  -3  -9   98.09    7.40
   3  -3   9   89.19    7.20
  -3   3  -9   84.49    8.10
  -3   3  -9  101.09    8.30
  -3   3  -9   85.19    8.80
   3   3   9   80.19    9.60
   4  -3   9 3180.18  154.18
  -4  -3  -9 2926.01  154.48
   4  -3   9 3215.18  151.58
  -4  -3  -9 3065.89  151.08
  -4   3  -9 3248.58  152.98
  -4   3  -9 3028.90  152.78
   4   3   9 2888.21  154.28
  -4   3  -9 3266.57  152.88
  -5  -3  -9  408.06   25.60
   5  -3   9  403.76   21.90
  -5   3  -9  442.16   23.70
  -5   3  -9  373.76   22.90
   5   3   9  417.76   25.50
  -5   3  -9  406.06   24.00
  -6  -3  -9  877.51   48.00
  -6  -3  -9  864.21   47.50
  -6   3  -9  878.71   46.80
   6   3   9  841.52   48.00
  -6   3  -9  890.51   45.40
  -7  -3  -9   68.79   10.80
  -7  -3  -9   72.19   10.50
   7   3   9   85.39   10.90
  -7   3  -9   76.99   10.20
  -8  -3  -9  189.18   17.20
  -8  -3  -9  154.18   16.20
  -8   3  -9  168.78   15.50
   8   3   9  152.08   16.40
  -9  -3  -9    1.30    8.40
  -9  -3  -9   -0.40    8.20
  -9   3  -9    3.60    7.30
   9   3   9   -5.80    8.20
 -10  -3  -9   -7.40    9.20
 -10  -3  -9   12.50    8.20
  10   3   9    1.70    9.20
 -10   3  -9   12.40    9.20
 -11  -3  -9   11.60    9.80
 -11  -3  -9    9.70    9.70
 -11   3  -9   -0.30    8.10
  11   3   9   -6.50    9.00
 -13  -4   9   66.49   12.80
 -13  -4   9   86.39   12.30
 -13   4   9   79.39   14.00
 -12  -4   9   13.40    9.90
 -12  -4   9    7.60    7.20
 -12   4   9    7.60    8.10
 -11  -4   9   67.29   10.40
 -11  -4   9   71.89   12.60
 -11   4   9   51.39   11.30
 -10  -4   9   11.80    7.50
 -10  -4   9   -2.40    5.90
 -10   4   9   -1.90    7.10
  -9  -4   9   29.20    9.30
  -9  -4   9   22.50    6.70
  -9   4   9   14.30    6.80
  -8  -4   9   -9.90    5.70
  -8  -4   9   -2.90    4.20
  -8   4   9   -1.00    5.10
   8   4  -9    0.90    5.80
  -7  -4   9   -1.50    3.80
  -7  -4   9   -9.20    5.50
   7   4  -9   -2.60    5.00
  -7   4   9   -2.70    3.90
  -7   4   9    0.30    4.70
  -7   4   9    6.40    4.30
  -6  -4   9   86.59    7.80
  -6  -4   9   81.29    7.50
  -6  -4   9   62.09    9.40
   6   4  -9   83.09   10.50
  -6   4   9   85.39    8.60
  -6   4   9   95.79    9.20
  -6   4   9   80.39    7.90
   5  -4  -9  437.86   25.90
  -5  -4   9  483.35   24.10
  -5  -4   9  471.45   27.70
  -5  -4   9  487.15   24.70
   5   4  -9  469.45   27.60
  -5   4   9  414.56   25.60
  -5   4   9  442.56   25.10
  -5   4   9  440.06   25.10
  -4  -4   9   25.60    3.30
  -4   4   9   29.00    5.60
  -4   4   9   12.30    3.30
   4   4  -9   32.50    6.80
  -3  -4   9 1047.20   53.59
   3  -4  -9  989.20   52.69
   3  -4  -9  999.10   50.79
  -3  -4   9 1039.70   51.39
   3   4  -9  951.10   53.19
  -3   4   9  971.80   52.29
  -3   4   9 1129.69   52.99
   2  -4  -9 1082.79   50.29
  -2  -4   9  881.31   49.99
  -2  -4   9  990.60   48.40
   2  -4  -9 1014.20   48.10
   2   4  -9 1007.00   50.39
  -2   4   9  786.82   49.40
  -2   4   9  886.51   49.70
  -2   4   9 1000.80   47.90
   1  -4  -9 1502.95   75.29
  -1  -4   9 1582.84   75.39
  -1  -4   9 1623.94   77.29
   1  -4  -9 1390.76   76.99
  -1   4   9 1474.65   77.09
   1   4  -9 1462.75   77.09
  -1   4   9 1606.34   75.59
   0  -4  -9  345.77   19.40
   0  -4  -9  387.56   21.90
   0  -4   9  361.76   21.20
   0  -4   9  346.77   19.30
   0   4   9  363.16   20.10
   0   4   9  382.66   21.90
   0   4  -9  344.77   20.70
   0   4  -9  336.47   21.10
  -1  -4  -9  514.85   29.80
  -1  -4  -9  534.25   27.70
   1  -4   9  531.45   27.30
   1  -4   9  541.35   29.10
  -1   4  -9  530.55   29.10
  -1   4  -9  487.15   28.50
   1   4   9  496.95   28.40
  -1   4  -9  546.65   27.00
   1   4   9  554.24   30.10
   2  -4   9   15.20    3.30
  -2  -4  -9   11.10    5.00
   2  -4   9   19.10    4.70
  -2   4  -9   10.90    3.40
  -2   4  -9   14.00    4.60
   2   4   9   23.40    5.90
   2   4   9   17.50    6.00
  -3  -4  -9  129.09   12.20
   3  -4   9  102.99   10.20
  -3  -4  -9  122.19    8.80
   3  -4   9  108.59    8.00
  -3   4  -9   99.89   10.10
  -3   4  -9  132.39    9.60
  -3   4  -9  105.39    9.30
   3   4   9  129.29   12.10
   3   4   9  126.29   10.90
   4  -4   9   34.80    4.40
  -4  -4  -9   41.40    7.90
  -4  -4  -9   43.50    5.10
  -4   4  -9   47.10    6.30
  -4   4  -9   47.90    6.70
   4   4   9   39.50    7.60
   4   4   9   37.30    7.20
  -4   4  -9   42.20    5.70
  -5  -4  -9   89.99   11.30
   5  -4   9  122.09    8.40
  -5   4  -9  120.59   10.10
  -5   4  -9  114.09    9.20
  -5   4  -9  116.99   10.80
   5   4   9  115.69   12.20
   5   4   9  116.59   13.30
  -6  -4  -9  170.48   15.90
  -6   4  -9  148.69   13.30
   6   4   9  147.49   14.30
   6   4   9  131.39   13.80
  -7  -4  -9  319.07   22.30
  -7  -4  -9  324.97   22.90
  -7   4  -9  281.77   20.80
   7   4   9  302.67   21.80
  -8  -4  -9   30.20    8.90
  -8  -4  -9   30.30    9.80
  -8   4  -9   45.90    8.80
   8   4   9   22.20    8.40
  -9  -4  -9  253.57   22.70
  -9  -4  -9  292.27   22.80
   9   4   9  293.77   22.60
  -9   4  -9  261.47   21.80
 -10  -4  -9  109.79   15.80
 -10  -4  -9  139.79   16.70
  10   4   9  147.29   17.00
 -10   4  -9  115.09   15.00
 -11  -4  -9  196.38   20.90
 -11  -4  -9  159.98   18.50
  11   4   9  164.68   18.20
 -11   4  -9  189.98   19.80
 -12  -5   9   54.49   10.20
 -12  -5   9   32.70   11.40
 -12   5   9   37.90   10.40
 -11  -5   9   21.60   10.60
 -11  -5   9   36.10    8.60
 -11   5   9   37.40    9.00
 -10  -5   9  126.49   13.40
 -10  -5   9  143.19   16.40
 -10   5   9  118.39   13.40
  -9  -5   9  128.29   15.00
  -9  -5   9   85.69   10.50
  -9   5   9   97.29   12.00
  -8  -5   9  342.97   23.90
  -8  -5   9  335.27   20.20
  -8   5   9  277.07   21.00
   8   5  -9  340.47   23.80
  -7  -5   9  400.96   23.50
  -7  -5   9  366.56   26.90
  -7  -5   9  457.05   22.70
   7   5  -9  435.96   27.30
  -7   5   9  399.76   22.60
  -7   5   9  415.16   24.90
  -6  -5   9  313.17   17.20
  -6  -5   9  283.77   16.90
  -6  -5   9  308.57   21.20
   6   5  -9  289.57   20.60
  -6   5   9  268.17   17.20
  -6   5   9  276.57   16.80
  -6   5   9  271.77   17.40
  -6   5   9  298.37   18.30
  -5  -5   9   95.19   11.80
  -5  -5   9   86.29    7.90
  -5  -5   9   74.09    7.10
  -5   5   9   88.29    8.80
   5   5  -9   85.49   10.40
  -5   5   9   80.99    7.90
  -5   5   9  105.39    9.30
   4  -5  -9  781.22   41.40
  -4  -5   9  859.91   43.20
  -4  -5   9  832.12   40.40
  -4   5   9  745.93   40.70
  -4   5   9  737.53   41.00
  -4   5   9  753.72   41.00
   4   5  -9  760.12   42.60
  -3  -5   9   35.70    5.10
  -3  -5   9   32.60    6.70
  -3   5   9   29.70    5.10
   3   5  -9   31.50    6.30
  -3   5   9   37.40    3.90
  -3   5   9   42.00    6.50
  -2  -5   9   50.79    7.30
   2  -5  -9   47.70    6.50
   2  -5  -9   55.59    5.40
  -2  -5   9   49.00    5.70
  -2   5   9   53.49    5.40
  -2   5   9   52.89    7.30
  -2   5   9   55.19    6.80
   2   5  -9   40.50    6.70
  -1  -5   9   25.90    4.10
   1  -5  -9   23.70    5.70
  -1  -5   9   24.10    5.10
   1  -5  -9   24.70    3.70
  -1   5   9   28.30    5.60
   1   5  -9   13.40    5.80
  -1   5   9   28.20    4.50
   0  -5   9  187.58   13.70
   0  -5   9  199.78   11.90
   0  -5  -9  217.48   12.10
   0  -5  -9  180.18   14.10
   0   5   9  204.68   12.80
   0   5  -9  182.18   14.00
   0   5  -9  183.58   13.10
   0   5   9  204.88   14.50
   1  -5   9  182.58   12.80
   1  -5   9  176.58   10.40
  -1  -5  -9  153.48   10.80
  -1  -5  -9  169.78   13.40
   1   5   9  160.68   13.30
  -1   5  -9  179.78   12.70
   1   5   9  171.58   12.30
  -1   5  -9  143.89   11.40
   2  -5   9 2986.40  150.78
  -2  -5  -9 3157.28  152.28
   2  -5   9 3190.38  149.09
  -2  -5  -9 3041.10  149.69
  -2   5  -9 3068.39  149.59
   2   5   9 3072.99  150.88
  -2   5  -9 2849.71  150.38
   2   5   9 3265.77  152.38
  -2   5  -9 2886.21  150.18
  -3  -5  -9  304.77   17.60
  -3  -5  -9  307.57   20.80
   3  -5   9  320.07   16.70
  -3   5  -9  309.07   18.60
   3   5   9  313.37   20.80
  -3   5  -9  282.77   17.80
   3   5   9  305.37   19.70
  -3   5  -9  316.27   18.20
  -4  -5  -9  732.23   39.90
  -4  -5  -9  683.13   36.00
   4  -5   9  696.53   35.20
  -4   5  -9  707.53   36.50
   4   5   9  689.43   39.50
  -4   5  -9  652.83   37.00
  -4   5  -9  686.43   36.20
   4   5   9  742.73   38.60
  -5  -5  -9  836.62   44.90
   5   5   9  743.83   44.80
   5   5   9  795.32   43.70
  -5   5  -9  808.52   42.70
  -6  -5  -9  450.55   28.60
   6   5   9  409.26   27.10
  -6   5  -9  449.06   26.50
   6   5   9  430.56   28.40
  -7  -5  -9   72.49   11.50
  -7  -5  -9   56.39   10.80
  -7   5  -9   78.39   10.70
   7   5   9   57.49   10.60
  -8  -5  -9  131.89   16.20
  -8  -5  -9  144.09   16.10
  -8   5  -9  188.98   16.50
   8   5   9  127.19   15.00
  -9  -5  -9   13.50    9.80
  -9  -5  -9   12.70    8.30
   9   5   9    6.10    8.50
  -9   5  -9   23.60    9.10
 -10  -5  -9   14.70   10.40
 -10  -5  -9   -3.80    8.50
  10   5   9   20.70   10.50
 -10   5  -9    1.50    7.60
 -11  -5  -9   21.50   10.90
 -11  -5  -9   -3.60    9.10
 -11   5  -9   18.50   10.60
  11   5   9   14.10   10.00
 -12  -6   9   21.20   11.40
 -12  -6   9   41.30    9.90
 -12   6   9   18.70    9.90
 -11  -6   9  126.09   16.50
 -11  -6   9   96.29   12.30
 -11   6   9   95.79   14.00
 -10  -6   9   76.59   11.10
 -10  -6   9  108.99   15.30
 -10   6   9   80.19   12.50
  -9  -6   9   15.00    8.50
  -9  -6   9   19.50    6.80
  -9   6   9   21.50    7.90
  -8  -6   9   -5.80    7.50
  -8  -6   9    0.10    5.00
  -8   6   9   -2.70    4.90
   8   6  -9    2.60    7.50
  -7  -6   9    8.80    4.90
  -7  -6   9    8.50    4.30
  -7  -6   9   16.10    7.50
  -7   6   9    9.70    6.10
   7   6  -9   10.20    6.90
  -6  -6   9   22.90    7.60
  -6  -6   9   21.50    5.40
  -6  -6   9   24.20    5.10
   6   6  -9   22.60    7.50
  -5  -6   9  530.65   27.80
  -5  -6   9  546.25   31.10
   5   6  -9  506.85   30.60
  -5   6   9  503.15   27.80
  -5   6   9  477.35   27.50
   4  -6  -9  633.64   35.60
  -4  -6   9  684.03   34.70
  -4  -6   9  667.03   37.50
   4   6  -9  731.23   37.70
  -4   6   9  646.64   35.00
  -4   6   9  616.34   35.20
   3  -6  -9  864.61   48.20
  -3  -6   9  911.61   47.20
  -3  -6   9  967.30   49.70
  -3   6   9  963.00   48.30
   3   6  -9  917.61   49.50
  -2  -6   9  792.62   38.70
  -2  -6   9  763.12   40.70
   2  -6  -9  727.73   40.20
  -2   6   9  755.92   38.40
  -2   6   9  782.82   40.00
   2   6  -9  688.63   40.50
  -2   6   9  726.03   40.00
  -1  -6   9  227.98   15.60
   1  -6  -9  237.28   15.60
  -1  -6   9  220.68   13.40
  -1   6   9  220.08   13.60
   1   6  -9  217.18   15.70
  -1   6   9  212.18   15.30
   0  -6  -9  287.77   17.50
   0  -6   9  245.38   16.60
   0  -6  -9  257.57   15.00
   0  -6   9  255.17   14.80
   0   6   9  228.38   17.10
   0   6   9  254.17   15.80
   0   6  -9  268.37   16.20
   0   6  -9  253.67   17.00
   1  -6   9  466.95   24.10
   1  -6   9  450.25   25.90
  -1  -6  -9  472.55   24.60
  -1  -6  -9  481.25   27.20
   1   6   9  465.15   25.70
   1   6   9  402.06   26.70
  -1   6  -9  441.16   25.90
   2  -6   9 1019.40   49.60
   2  -6   9  962.50   51.49
  -2  -6  -9 1019.90   50.59
  -2  -6  -9 1040.70   53.29
   2   6   9  954.40   51.69
  -2   6  -9  992.00   50.49
  -2   6  -9 1030.70   50.99
   2   6   9  924.41   52.89
  -2   6  -9  985.30   51.19
  -3  -6  -9    4.20    1.60
   3  -6   9    6.20    2.90
  -3  -6  -9    2.10    5.40
  -3   6  -9   11.30    4.60
  -3   6  -9   12.40    3.80
   3   6   9   -6.00    5.30
   3   6   9    8.10    6.40
  -3   6  -9   11.20    4.60
  -4  -6  -9    2.60    6.80
  -4  -6  -9   -4.00    3.30
   4   6   9   -0.20    5.90
  -4   6  -9   -0.50    4.30
   4   6   9    1.70    5.80
  -5  -6  -9   58.79    6.30
  -5  -6  -9   46.30    9.50
   5   6   9   50.79    9.60
  -5   6  -9   65.29    8.90
   5   6   9   53.09    9.90
  -6  -6  -9   27.10    8.10
   6   6   9   30.60    8.00
   6   6   9   27.50    8.30
  -6   6  -9   27.30    7.40
  -7  -6  -9  121.69   15.10
  -7   6  -9  162.98   14.80
   7   6   9  136.49   14.60
  -8  -6  -9  294.47   23.90
  -8  -6  -9  292.57   23.10
  -8   6  -9  274.17   21.40
   8   6   9  267.17   22.20
  -9  -6  -9  180.98   19.20
  -9  -6  -9  197.78   19.80
   9   6   9  193.28   19.00
  -9   6  -9  195.68   18.70
 -10  -6  -9  110.49   15.00
[truncated: 300,076 more chars]
