# Supplementary material for: catena-Poly[[[pentaaquadysprosium(III)]-μ-5-az­an­ium­ylisophthalato] dichloride monohydrate]
Source: IUCrdata. 2025 Nov 28;10(Pt 11):x251020. doi: 10.1107/S241431462501020X (PMC12810320; doi:10.1107/S241431462501020X)
Supplement: Supplementary file 2 [file x-10-x251020-Isup2.hkl]

data_I                                                                          
_shelx_title ' Boutebdja_RW1Dy_0m_a.res in P2(1)/n'                             
_shelx_refln_list_code          4                                               
_shelx_F_calc_maximum      309.47                                               
_exptl_crystal_F_000      1012.00                                               
_reflns_d_resolution_high  0.7400                                               
                                                                                
loop_                                                                           
 _space_group_symop_operation_xyz                                               
 'x, y, z'                                                                      
 '-x+1/2, y+1/2, -z+1/2'                                                        
 '-x, -y, -z'                                                                   
 'x-1/2, -y-1/2, z-1/2'                                                         
                                                                                
_cell_length_a     8.7274                                                       
_cell_length_b    11.9281                                                       
_cell_length_c    15.4697                                                       
_cell_angle_alpha  90.000                                                       
_cell_angle_beta  100.480                                                       
_cell_angle_gamma  90.000                                                       
                                                                                
_shelx_F_squared_multiplier     1.000                                           
                                                                                
loop_                                                                           
 _refln_index_h                                                                 
 _refln_index_k                                                                 
 _refln_index_l                                                                 
 _refln_F_squared_calc                                                          
 _refln_F_squared_meas                                                          
 _refln_F_squared_sigma                                                         
 _refln_observed_status                                                         
   2   0   0      31771.21      30977.92       867.05 o                         
   4   0   0       9871.25      10000.23       251.27 o                         
   6   0   0        831.34        795.02        39.13 o                         
   8   0   0       2936.56       2781.45        89.58 o                         
  10   0   0       2416.79       2288.76       103.75 o                         
   1   1   0      10982.98      10842.27       189.66 o                         
   2   1   0        149.08        132.71         9.20 o                         
   3   1   0      24512.84      24956.41       459.66 o                         
   4   1   0       4940.84       4975.95        92.08 o                         
   5   1   0      23607.69      24100.13       418.89 o                         
   6   1   0       8130.54       8060.52       147.56 o                         
   7   1   0      19047.29      19206.76       319.84 o                         
   8   1   0          6.88          2.59        17.21 o                         
   9   1   0       1842.01       1799.54        76.53 o                         
  10   1   0         41.52          7.93        26.38 o                         
  11   1   0         74.15        138.47        41.07 o                         
   0   2   0      60370.80      62781.52      1753.88 o                         
   1   2   0      14913.48      16035.57       296.88 o                         
   2   2   0      95770.85      99467.41      2046.08 o                         
   3   2   0       8132.07       8913.15       191.70 o                         
   4   2   0      15527.94      15937.17       388.38 o                         
   5   2   0        331.97        315.31        18.94 o                         
   6   2   0        699.47        709.92        28.83 o                         
   7   2   0         16.82         -0.73        18.23 o                         
   8   2   0       4294.49       4265.74       129.18 o                         
   9   2   0         34.64         62.42        42.17 o                         
  10   2   0       3466.55       3515.74       120.29 o                         
  11   2   0          6.88        -35.26        35.26 o                         
   1   3   0       8124.14       8979.58       168.92 o                         
   2   3   0      13381.35      13043.85       527.20 o                         
   3   3   0      39186.45      40330.02       981.57 o                         
   4   3   0       3708.56       3941.97        96.58 o                         
   5   3   0      17468.59      17355.61       434.11 o                         
   6   3   0       2193.87       2078.86        72.59 o                         
   7   3   0       5287.05       5141.84       174.22 o                         
   8   3   0        733.68        736.55        48.09 o                         
   9   3   0       2955.37       2844.20       102.88 o                         
  10   3   0         42.11         15.85        33.74 o                         
  11   3   0        239.75        190.53        44.05 o                         
   0   4   0      34870.88      36803.44      1265.12 o                         
   1   4   0       4011.44       4238.12        98.86 o                         
   2   4   0      25108.62      24976.22       611.48 o                         
   3   4   0       6620.53       6542.37       170.88 o                         
   4   4   0      19947.59      20309.89       503.26 o                         
   5   4   0        517.75        427.76        28.17 o                         
   6   4   0          2.22         -5.73        22.22 o                         
   7   4   0       1121.32       1094.42        55.75 o                         
   8   4   0       1713.36       1731.16        86.88 o                         
   9   4   0        957.72        859.11        56.58 o                         
  10   4   0       2638.18       2670.50       115.15 o                         
  11   4   0        633.31        542.96        54.51 o                         
   1   5   0          9.86         10.02        11.39 o                         
   2   5   0      16849.94      17273.83       428.76 o                         
   3   5   0       8320.75       8200.72       212.22 o                         
   4   5   0       8102.70       8351.16       218.66 o                         
   5   5   0      13653.26      13858.46       314.39 o                         
   6   5   0       3622.93       3452.06        94.59 o                         
   7   5   0      10140.25      10401.04       276.42 o                         
   8   5   0        291.16        227.69        34.48 o                         
   9   5   0       1905.84       1829.56        84.58 o                         
  10   5   0        482.29        398.40        55.68 o                         
  11   5   0         32.11         32.00        43.87 o                         
   0   6   0      42459.48      39193.60      1351.70 o                         
   1   6   0      21420.89      22661.80       454.06 o                         
   2   6   0      16329.93      17232.10       780.19 o                         
   3   6   0       7810.83       7827.91       205.66 o                         
   4   6   0       1809.62       1972.64        87.28 o                         
   5   6   0          3.17         28.75        24.87 o                         
   6   6   0         52.97         98.16        35.06 o                         
   7   6   0        552.16        455.31        27.46 o                         
   8   6   0        355.20        373.03        43.64 o                         
   9   6   0       2703.41       2692.36       106.64 o                         
  10   6   0       1249.03       1263.15        93.58 o                         
   1   7   0       2028.05       1862.07        48.34 o                         
   2   7   0       1225.24       1113.80        52.76 o                         
   3   7   0       1055.81        926.65        65.26 o                         
   4   7   0       2733.75       2783.77        91.72 o                         
   5   7   0       6063.64       6195.36       187.72 o                         
   6   7   0      13101.27      13782.59       318.33 o                         
   7   7   0       4603.47       4591.51       124.93 o                         
   8   7   0       2264.96       2292.18       102.47 o                         
   9   7   0        951.92        987.21        68.83 o                         
  10   7   0        404.72        442.58        55.72 o                         
   0   8   0        216.32        215.16        31.35 o                         
   1   8   0      23181.32      23763.06       477.23 o                         
   2   8   0      14224.22      14174.62       432.68 o                         
   3   8   0       5079.81       4964.73       204.29 o                         
   4   8   0       2431.51       2382.90       100.38 o                         
   5   8   0       1194.77       1165.03        59.40 o                         
   6   8   0       1164.70       1177.80        73.89 o                         
   7   8   0       1238.63       1136.48        60.17 o                         
   8   8   0        236.13        232.34        26.31 o                         
   9   8   0       1780.84       1689.48       159.49 o                         
  10   8   0       1175.96       1073.71        73.88 o                         
   1   9   0         29.96         25.35        13.74 o                         
   2   9   0       5389.46       4935.47       212.45 o                         
   3   9   0       1826.74       1893.17       139.09 o                         
   4   9   0      11823.63      13100.82       700.23 o                         
   5   9   0       1007.47        959.80        76.13 o                         
   6   9   0       5670.52       5640.79       170.54 o                         
   7   9   0        644.92        699.77        45.69 o                         
   8   9   0       4452.15       4398.87       128.10 o                         
   9   9   0       1003.74        970.24        82.19 o                         
   0  10   0       8479.94       8270.96       492.96 o                         
   1  10   0      11086.39      11280.89       260.34 o                         
   2  10   0       1981.89       1961.41       108.57 o                         
   3  10   0       9699.19      10475.02       797.43 o                         
   4  10   0       1661.26       1582.71       201.87 o                         
   5  10   0        341.55        349.37        64.85 o                         
   6  10   0          2.46         41.77        56.14 o                         
   7  10   0        168.70        202.85        39.70 o                         
   8  10   0          4.08        -27.08        33.26 o                         
   9  10   0       2994.49       2750.81       152.16 o                         
   1  11   0        171.23        136.13        24.40 o                         
   2  11   0       2705.61       2589.77       132.53 o                         
   3  11   0          9.11         29.56        43.62 o                         
   4  11   0       6963.36       6817.46       283.28 o                         
   5  11   0        699.60        890.41        92.27 o                         
   6  11   0       7629.61       8280.52       511.73 o                         
   7  11   0        561.72        587.15        58.82 o                         
   8  11   0       2135.94       2342.46       104.13 o                         
   0  12   0        167.24        265.29        65.52 o                         
   1  12   0      11259.61      10959.65       855.37 o                         
   2  12   0       1790.69       1823.52       164.33 o                         
   3  12   0       2335.58       2252.21       141.20 o                         
   4  12   0         15.57         25.21        47.43 o                         
   5  12   0        419.30        325.79        67.48 o                         
   6  12   0        179.19        149.59       111.70 o                         
   7  12   0        391.51        346.86        75.45 o                         
   1  13   0        280.73        241.86        45.62 o                         
   2  13   0       1108.89       1065.35       125.66 o                         
   3  13   0         94.85         81.63        74.11 o                         
   4  13   0       4531.95       4666.32       314.70 o                         
   5  13   0          0.74        -68.74        81.63 o                         
   6  13   0       3920.00       4294.66       224.01 o                         
   0  14   0        124.37        181.51        65.52 o                         
   1  14   0       5356.22       5363.64       220.53 o                         
   2  14   0        178.32        117.07        73.04 o                         
   3  14   0       2652.85       2868.46       229.85 o                         
   4  14   0        239.33        212.66        96.66 o                         
   5  14   0        702.40        778.58       139.63 o                         
   1  15   0        298.84        185.81        84.85 o                         
   2  15   0       2542.77       2319.73       199.77 o                         
   3  15   0         43.33         63.37        84.85 o                         
   4  15   0       2861.02       3429.12       269.59 o                         
   0  16   0        182.41         99.89        71.96 o                         
   1  16   0       3993.68       4109.96       273.88 o                         
 -11   0   1       2780.78       2683.84       224.48 o                         
  -9   0   1       6660.44       6742.12       266.25 o                         
  -7   0   1      11864.94      11608.82       264.19 o                         
  -5   0   1       4966.15       5019.46       133.41 o                         
  -3   0   1       3875.47       4169.81       126.50 o                         
  -1   0   1      43145.18      49103.56       969.02 o                         
   1   0   1      33499.25      35151.33       851.75 o                         
   3   0   1      19364.29      19098.68       743.97 o                         
   5   0   1      25153.26      24552.18       538.18 o                         
   7   0   1       2886.54       2682.05        84.92 o                         
   9   0   1        427.01        352.26        41.67 o                         
  11   0   1       1168.47       1212.70        99.07 o                         
 -11   1   1         16.47         -7.03        39.18 o                         
 -10   1   1        134.14        155.14        32.05 o                         
  -9   1   1          0.77        -17.56        26.22 o                         
  -8   1   1        430.58        364.00        25.63 o                         
  -7   1   1          1.63        -12.43        12.43 o                         
  -6   1   1      11476.04      11284.71       201.99 o                         
  -5   1   1        154.67        154.10        11.80 o                         
  -4   1   1      36244.97      36173.82       556.57 o                         
  -3   1   1        903.05       1042.00        22.40 o                         
  -2   1   1      44511.15      45493.04       662.09 o                         
  -1   1   1         16.56         16.32         3.94 o                         
   0   1   1      19770.17      20344.01       362.32 o                         
   1   1   1          0.60          5.37         5.71 o                         
   2   1   1       1400.60       1362.56        31.83 o                         
   3   1   1       1942.71       2041.81        41.52 o                         
   4   1   1      13371.33      13778.57       241.89 o                         
   5   1   1        117.10        105.86        12.62 o                         
   6   1   1       9447.22       9424.87       182.90 o                         
   7   1   1         10.73         -5.38        13.27 o                         
   8   1   1       7997.91       8036.48       174.56 o                         
   9   1   1         74.47         20.93        33.02 o                         
  10   1   1       3308.98       3298.33       100.66 o                         
  11   1   1        185.86        157.72        47.13 o                         
 -11   2   1       2364.61       2481.13       121.78 o                         
 -10   2   1         82.88        102.02        28.04 o                         
  -9   2   1       5080.38       4914.18       146.70 o                         
  -8   2   1       1151.89       1060.40        72.21 o                         
  -7   2   1      12037.48      12279.88       257.16 o                         
  -6   2   1        241.95        224.39        18.22 o                         
  -5   2   1       1349.08       1352.97        37.62 o                         
  -4   2   1        800.38        749.82        27.36 o                         
  -3   2   1        234.97        250.91        16.31 o                         
  -2   2   1      10574.85      11600.98       286.89 o                         
  -1   2   1      31921.76      33778.41       618.24 o                         
   0   2   1       4201.06       4518.76        93.39 o                         
   1   2   1      35822.17      37834.83       649.51 o                         
   2   2   1       1924.05       2108.81        63.11 o                         
   3   2   1      43373.74      42124.99       834.11 o                         
   4   2   1       1434.41       1300.89        42.89 o                         
   5   2   1       8892.99       8998.43       188.21 o                         
   6   2   1        960.42        903.37        34.46 o                         
   7   2   1       1169.75       1111.93        43.93 o                         
   8   2   1          0.31        -23.78        23.78 o                         
   9   2   1          5.58        -11.47        31.69 o                         
  10   2   1        325.41        358.54        44.84 o                         
  11   2   1       1705.27       1611.45       100.43 o                         
 -11   3   1          3.13        -38.34        38.34 o                         
 -10   3   1        245.22        203.37        40.82 o                         
  -9   3   1          3.36        -24.64        28.07 o                         
  -8   3   1       2367.30       2420.88        80.01 o                         
  -7   3   1        978.45        882.73        44.03 o                         
  -6   3   1       4103.33       3949.40       103.08 o                         
  -5   3   1        949.80        926.41        60.29 o                         
  -4   3   1      34949.58      35150.20       767.55 o                         
  -3   3   1       1676.53       1573.97        52.50 o                         
  -2   3   1        238.62        235.34        18.96 o                         
  -1   3   1       1037.18       1080.32        27.93 o                         
   0   3   1      10832.72      11224.14       208.62 o                         
   1   3   1       6741.52       7385.13       140.27 o                         
   2   3   1         75.92        122.14        16.06 o                         
   3   3   1        296.50        312.16        22.86 o                         
   4   3   1        244.02        174.73        15.07 o                         
   5   3   1       2007.52       1784.94        63.28 o                         
   6   3   1       8963.39       8942.15       213.54 o                         
   7   3   1        103.39        104.58        26.35 o                         
   8   3   1      10201.18      10190.19       272.18 o                         
   9   3   1        564.23        574.95        47.32 o                         
  10   3   1       2580.54       2788.30       141.99 o                         
  11   3   1        189.96         98.15        42.15 o                         
 -11   4   1       2593.56       2409.04       103.84 o                         
 -10   4   1       1150.03       1142.12        93.33 o                         
  -9   4   1       5491.39       5636.29       167.60 o                         
  -8   4   1        387.52        362.78        34.97 o                         
  -7   4   1       4615.64       4633.43       122.71 o                         
  -6   4   1       4755.17       4785.97       181.18 o                         
  -5   4   1       2365.33       2192.29        63.42 o                         
  -4   4   1         25.03         60.84        16.80 o                         
  -3   4   1       1863.96       1738.14        64.03 o                         
  -2   4   1       7465.33       7233.76       184.99 o                         
  -1   4   1       9223.36       9351.69       189.63 o                         
   0   4   1      11732.06      12045.81       266.05 o                         
   1   4   1      56007.89      57853.55      1669.66 o                         
   2   4   1      30550.11      29473.87       832.94 o                         
   3   4   1      36638.83      36546.51       891.89 o                         
   4   4   1        386.16        499.75        32.70 o                         
   5   4   1       5733.28       5739.93       125.23 o                         
   6   4   1        661.81        649.03        41.64 o                         
   7   4   1       1005.09        953.06        71.93 o                         
   8   4   1        105.94         69.33        32.38 o                         
   9   4   1        422.60        323.16        43.37 o                         
  10   4   1          4.64          2.85        36.09 o                         
  11   4   1        912.26        913.70        75.56 o                         
 -11   5   1        151.41         83.94        55.92 o                         
 -10   5   1         18.26         47.65        36.48 o                         
  -9   5   1         15.82         -8.82        32.28 o                         
  -8   5   1          9.37         18.33        27.43 o                         
  -7   5   1       1573.61       1608.43        70.25 o                         
  -6   5   1       7908.12       8008.40       190.16 o                         
  -5   5   1       8955.72       8906.83       207.77 o                         
  -4   5   1       4995.30       4810.86       134.16 o                         
  -3   5   1       8401.83       8334.28       215.45 o                         
  -2   5   1      22509.80      21023.57       989.68 o                         
  -1   5   1       3726.26       3683.45        80.47 o                         
   0   5   1       1736.19       1631.44        45.43 o                         
   1   5   1         37.03         20.90         8.94 o                         
   2   5   1        866.78        967.36        40.99 o                         
   3   5   1        670.80        662.54        39.22 o                         
   4   5   1      12716.82      12871.90       326.70 o                         
   5   5   1       1673.66       1491.99        62.94 o                         
   6   5   1       3394.20       3496.32        84.80 o                         
   7   5   1       2722.56       2529.96        92.26 o                         
   8   5   1       4540.06       4615.59       128.98 o                         
   9   5   1       1757.69       1916.79        87.34 o                         
  10   5   1       1944.22       1888.57        92.96 o                         
 -10   6   1       1194.38       1045.48       107.74 o                         
  -9   6   1       3754.42       3903.61       132.41 o                         
  -8   6   1       3003.50       2759.95       111.12 o                         
  -7   6   1       3349.32       3329.48        84.06 o                         
  -6   6   1        282.19        271.38        32.94 o                         
  -5   6   1        876.84        836.34        54.00 o                         
  -4   6   1         25.90        -10.29        20.53 o                         
  -3   6   1       1596.82       1592.63        69.21 o                         
  -2   6   1       1847.41       1877.14       154.15 o                         
  -1   6   1       6187.24       6260.61       132.01 o                         
   0   6   1       7210.69       7358.41       168.21 o                         
   1   6   1      20073.46      19618.71       401.27 o                         
   2   6   1      10268.93      10168.84       301.14 o                         
   3   6   1      22901.61      23489.59       582.47 o                         
   4   6   1       6381.56       6251.01       170.47 o                         
   5   6   1       8000.24       7698.36       208.04 o                         
   6   6   1        679.62        553.05        35.51 o                         
   7   6   1        286.20        279.67        28.64 o                         
   8   6   1        389.07        451.07        46.34 o                         
   9   6   1        549.16        489.48        52.24 o                         
  10   6   1        603.31        566.66        56.95 o                         
 -10   7   1          0.99        -55.86        55.86 o                         
  -9   7   1          0.91        -27.48        35.99 o                         
  -8   7   1        921.08        974.67        64.34 o                         
  -7   7   1       1659.51       1589.64        63.67 o                         
  -6   7   1        452.09        454.02        40.99 o                         
  -5   7   1       9888.74       9607.50       255.81 o                         
  -4   7   1       9616.83       9345.24       286.26 o                         
  -3   7   1      13662.90      13441.35      1150.15 o                         
  -2   7   1       3174.16       3075.23       104.04 o                         
  -1   7   1      11449.99      11180.84       251.59 o                         
   0   7   1       8872.23       8406.22       215.35 o                         
   1   7   1       2260.50       2139.71        53.78 o                         
   2   7   1         76.59         76.13        32.11 o                         
   3   7   1       1630.40       1602.70        62.27 o                         
   4   7   1        980.85       1044.43        76.74 o                         
   5   7   1       3505.07       3272.14       106.49 o                         
   6   7   1       6093.66       6343.96       159.44 o                         
   7   7   1       2390.38       2434.91        80.67 o                         
   8   7   1       2318.84       2574.58       102.27 o                         
   9   7   1       2389.43       2216.17       115.03 o                         
  10   7   1       1063.54       1078.62        81.70 o                         
 -10   8   1       2966.24       2752.34       117.93 o                         
  -9   8   1        889.75        944.75       112.22 o                         
  -8   8   1       1889.00       1886.10        76.60 o                         
  -7   8   1       1852.24       1855.87        72.73 o                         
  -6   8   1       3834.16       3915.62       110.40 o                         
  -5   8   1       1262.10       1100.99       115.48 o                         
  -4   8   1        370.50        403.72        73.57 o                         
  -3   8   1        543.81        502.77        54.67 o                         
  -2   8   1       2137.80       2194.79        82.98 o                         
  -1   8   1       2772.50       2666.36        81.87 o                         
   0   8   1       2669.88       2578.08        69.63 o                         
   1   8   1       6002.82       5728.36       124.58 o                         
   2   8   1      24009.13      25249.84      1320.92 o                         
   3   8   1       9118.21       9618.44       355.71 o                         
   4   8   1       7114.33       7394.46       202.81 o                         
   5   8   1       2196.02       2310.11        87.80 o                         
   6   8   1       3782.66       3850.13       153.01 o                         
   7   8   1        533.80        464.56        39.02 o                         
   8   8   1         51.00         -4.70        25.96 o                         
   9   8   1         24.92         67.37        78.92 o                         
  -9   9   1        410.40        444.84        75.09 o                         
  -8   9   1        241.39        281.08        39.55 o                         
  -7   9   1       1436.92       1425.33        72.51 o                         
  -6   9   1       2897.06       2896.57       127.57 o                         
  -5   9   1       7596.30       7821.97       339.35 o                         
  -4   9   1        574.83        552.76        64.14 o                         
  -3   9   1      13696.26      13559.42       952.63 o                         
  -2   9   1       5760.45       5764.34       182.89 o                         
  -1   9   1       9507.58       9558.09       201.00 o                         
   0   9   1        614.96        610.04        31.98 o                         
   1   9   1       3959.17       3858.68        89.73 o                         
   2   9   1       2594.80       2484.50       122.25 o                         
   3   9   1         36.94         39.20        37.97 o                         
   4   9   1        688.58        617.77        67.18 o                         
   5   9   1       5992.55       5883.52       173.18 o                         
   6   9   1       2734.22       2742.81       118.58 o                         
   7   9   1       4240.42       4229.15       122.76 o                         
   8   9   1       1773.50       1757.25        89.64 o                         
   9   9   1       3014.46       3257.16       148.01 o                         
  -9  10   1        811.04        784.98        80.36 o                         
  -8  10   1       2925.42       2788.08       109.89 o                         
  -7  10   1        164.24        231.90        62.14 o                         
  -6  10   1       3892.74       4086.66       200.85 o                         
  -5  10   1        797.98        705.07        77.62 o                         
  -4  10   1        909.17        936.97        82.77 o                         
  -3  10   1         29.01        -10.28        60.15 o                         
  -2  10   1       4154.93       3748.58       200.26 o                         
  -1  10   1        757.50        769.09        37.13 o                         
   0  10   1      12422.51      12332.92       256.83 o                         
   1  10   1       3695.79       3655.98       107.33 o                         
   2  10   1      18327.95      18148.82      1278.01 o                         
   3  10   1        925.63        773.68        69.82 o                         
   4  10   1       9553.10       9438.56      1044.94 o                         
   5  10   1       2605.59       3006.69       161.01 o                         
   6  10   1       1161.42       1201.71        85.12 o                         
   7  10   1        779.58        698.06        49.58 o                         
   8  10   1         82.25        111.77        33.26 o                         
  -8  11   1         51.84         21.22        40.68 o                         
  -7  11   1       1589.10       1710.02        95.72 o                         
  -6  11   1        726.78        819.87        93.41 o                         
  -5  11   1       6502.45       6352.69       427.42 o                         
  -4  11   1        659.47        787.13       114.92 o                         
  -3  11   1       7645.04       6866.60       279.10 o                         
  -2  11   1       3887.52       4154.35       183.01 o                         
  -1  11   1       6599.61       6682.59       351.22 o                         
   0  11   1        767.72        792.08        63.74 o                         
   1  11   1       6199.46       6377.01       174.19 o                         
   2  11   1         96.63         95.87        44.39 o                         
   3  11   1       1132.89       1199.74       198.16 o                         
   4  11   1         41.11         77.29        53.15 o                         
   5  11   1       2633.43       2431.43       209.44 o                         
   6  11   1        337.79        248.39        69.46 o                         
   7  11   1       5198.19       5556.40       261.81 o                         
   8  11   1        338.78        364.43        66.95 o                         
  -7  12   1        430.10        420.71        56.03 o                         
  -6  12   1       1292.40       1080.79       107.41 o                         
  -5  12   1        116.99        108.73        56.55 o                         
  -4  12   1        121.62         52.35        54.87 o                         
  -3  12   1        301.23        289.57        70.72 o                         
  -2  12   1       1298.04       1282.31       131.03 o                         
  -1  12   1        304.48        215.54        43.35 o                         
   0  12   1       8900.07       8886.25       334.54 o                         
   1  12   1        369.63        348.27        48.50 o                         
   2  12   1       9219.36       9979.10       541.21 o                         
   3  12   1       1057.59        833.59        83.28 o                         
   4  12   1       8374.39       8971.12       359.99 o                         
   5  12   1        780.31        891.71        95.66 o                         
   6  12   1       2927.24       3198.58       184.16 o                         
   7  12   1         14.80         -2.49        38.85 o                         
  -6  13   1         40.47        -56.58        56.58 o                         
  -5  13   1       3936.69       4439.69       313.62 o                         
  -4  13   1         80.84         -7.52        76.26 o                         
  -3  13   1       7596.42       7749.59       446.80 o                         
  -2  13   1         84.08         80.55        69.81 o                         
  -1  13   1       6937.05       7555.45       291.75 o                         
   0  13   1         21.13         31.13        40.50 o                         
   1  13   1        278.10        301.86        47.86 o                         
   2  13   1          1.92        -59.07        59.07 o                         
   3  13   1         20.97         91.29        80.55 o                         
   4  13   1        680.22        698.02       120.29 o                         
   5  13   1       2020.37       2179.03       211.59 o                         
   6  13   1         40.43         57.69        71.53 o                         
  -5  14   1        126.77         36.52        95.59 o                         
  -4  14   1          3.03        -16.11        82.70 o                         
  -3  14   1         89.06         71.96        77.33 o                         
  -2  14   1        565.68        750.65       114.92 o                         
  -1  14   1         12.44        -31.15        66.59 o                         
   0  14   1       5103.85       5214.77       216.41 o                         
   1  14   1         27.77         46.39        73.04 o                         
   2  14   1       8383.16       9113.53       510.17 o                         
   3  14   1          8.87        -21.48        76.26 o                         
   4  14   1       5941.22       7112.68       432.84 o                         
   5  14   1          1.06        124.59        94.52 o                         
  -4  15   1        593.15        694.80       125.66 o                         
  -3  15   1       5730.84       5962.48       375.92 o                         
  -2  15   1        211.15        241.66        90.22 o                         
  -1  15   1       2960.98       3287.34       231.99 o                         
   0  15   1        177.52        161.16        48.98 o                         
   1  15   1        932.87        883.84       113.85 o                         
   2  15   1        390.09        446.80        98.81 o                         
   3  15   1        107.63         16.11        84.85 o                         
   4  15   1         12.58        -66.59        77.33 o                         
  -1  16   1          5.88        -33.30        71.96 o                         
   0  16   1       4293.75       4289.89       189.46 o                         
   1  16   1        522.67        541.21       106.33 o                         
 -10   0   2        343.08        239.69        39.99 o                         
  -8   0   2      16665.56      16559.65       416.48 o                         
  -6   0   2      21599.84      21689.44       478.73 o                         
  -4   0   2      59753.58      60851.89      1475.44 o                         
  -2   0   2       3999.75       4634.37        96.52 o                         
   0   0   2       3305.54       3564.82        81.55 o                         
   2   0   2      33362.52      35174.70       986.05 o                         
   4   0   2      32486.61      34058.06       831.74 o                         
   6   0   2      19073.33      20004.47       442.97 o                         
   8   0   2       7712.86       7252.39       281.46 o                         
  10   0   2        173.32        138.17        40.43 o                         
 -11   1   2       2565.77       2664.46       121.51 o                         
 -10   1   2        571.12        485.48        43.19 o                         
  -9   1   2       2122.63       2094.84        62.06 o                         
  -8   1   2        566.29        581.53        29.90 o                         
  -7   1   2        141.69        106.48        14.24 o                         
  -6   1   2        626.53        586.75        21.88 o                         
  -5   1   2       3223.75       3147.31        55.92 o                         
  -4   1   2        597.54        525.23        16.55 o                         
  -3   1   2      13415.68      12840.03       199.67 o                         
  -2   1   2        151.18        129.59         7.77 o                         
  -1   1   2      63803.30      64090.11      1152.78 o                         
   0   1   2       1025.05       1004.31        18.87 o                         
   1   1   2      50752.88      50985.90       822.41 o                         
   2   1   2       7846.25       8653.95       143.15 o                         
   3   1   2      21099.07      21850.25       517.43 o                         
   4   1   2       1203.06       1193.77        30.60 o                         
   5   1   2       1418.90       1601.94        38.72 o                         
   6   1   2        281.53        308.46        27.61 o                         
   7   1   2       2533.40       2474.44        61.33 o                         
   8   1   2       1475.38       1405.81        66.42 o                         
   9   1   2       3358.79       3399.05       155.65 o                         
  10   1   2         14.85        -23.99        32.40 o                         
  11   1   2       2877.62       2844.29        97.35 o                         
 -11   2   2         28.13        -51.38        60.04 o                         
 -10   2   2       2886.43       3044.66       106.51 o                         
  -9   2   2         12.80          1.51        26.99 o                         
  -8   2   2       8940.54       8731.58       233.36 o                         
  -7   2   2       1352.05       1286.60        45.62 o                         
  -6   2   2      13483.46      13446.76       276.40 o                         
  -5   2   2       1265.76       1242.96        35.78 o                         
  -4   2   2       9238.77       9002.20       185.77 o                         
  -3   2   2       2477.41       2615.29        58.18 o                         
  -2   2   2      16682.12      17140.80       387.83 o                         
  -1   2   2          6.05         -6.86         6.86 o                         
   0   2   2       8294.00       8886.20       155.83 o                         
   1   2   2        678.89        605.23        15.83 o                         
   2   2   2       3130.68       3269.09        89.68 o                         
   3   2   2       1478.71       1647.13        42.13 o                         
   4   2   2      58368.80      61570.68      1336.22 o                         
   5   2   2       2289.27       2200.76        57.49 o                         
   6   2   2      17723.77      18217.61       344.82 o                         
   7   2   2        629.93        569.70        39.99 o                         
   8   2   2       4465.47       4764.21       188.17 o                         
   9   2   2        189.89        182.60        37.01 o                         
  10   2   2        379.25        299.64        45.57 o                         
  11   2   2         16.28         51.43        43.03 o                         
 -11   3   2       1575.07       1512.44       154.97 o                         
 -10   3   2        321.79        287.13        40.67 o                         
  -9   3   2       2110.19       2260.12       104.56 o                         
  -8   3   2        784.87        711.31        41.42 o                         
  -7   3   2        267.10        264.61        27.92 o                         
  -6   3   2        552.53        523.91        31.37 o                         
  -5   3   2       2457.15       2446.32        66.58 o                         
  -4   3   2       1977.42       1883.86        53.24 o                         
  -3   3   2      59555.68      58917.64      1278.39 o                         
  -2   3   2      23269.04      24664.79       917.81 o                         
  -1   3   2      31330.49      31511.02       578.96 o                         
   0   3   2        848.72        919.56        24.67 o                         
   1   3   2      12634.92      12412.80       249.22 o                         
   2   3   2        179.17        171.62        25.73 o                         
   3   3   2      21160.99      22573.71       556.03 o                         
   4   3   2        927.94        978.23        37.59 o                         
   5   3   2        139.65        115.15        23.24 o                         
   6   3   2       1724.96       1614.19        64.25 o                         
   7   3   2       1252.09       1237.46        54.03 o                         
   8   3   2        158.79        157.51        34.54 o                         
   9   3   2       2948.91       2830.58       104.38 o                         
  10   3   2       1262.47       1201.05        70.34 o                         
  11   3   2       2797.12       2900.25       116.13 o                         
 -11   4   2         23.46         52.66        50.42 o                         
 -10   4   2       1774.61       1789.88        92.53 o                         
  -9   4   2       1952.27       1959.48        83.60 o                         
  -8   4   2       5698.80       5724.26       148.37 o                         
  -7   4   2       1614.86       1634.00        61.18 o                         
  -6   4   2       6803.08       6882.29       164.02 o                         
  -5   4   2        300.79        289.73        22.91 o                         
  -4   4   2      18989.89      19306.15       427.79 o                         
  -3   4   2       5104.81       5296.21       164.50 o                         
  -2   4   2         34.63         33.14        14.73 o                         
  -1   4   2        456.61        482.82        18.25 o                         
   0   4   2       2024.00       2085.82        55.24 o                         
   1   4   2         63.26         48.33         9.15 o                         
   2   4   2      19373.00      19882.62       490.24 o                         
   3   4   2      11139.09      10353.93       262.73 o                         
   4   4   2      23725.39      24132.57       596.84 o                         
   5   4   2       8424.61       8486.83       179.36 o                         
   6   4   2      10031.14       9965.88       261.51 o                         
   7   4   2       1119.67       1471.15       143.52 o                         
   8   4   2       4036.83       3906.48       126.04 o                         
   9   4   2         13.02        -10.86        34.47 o                         
  10   4   2        424.01        391.95        62.79 o                         
 -11   5   2       2158.31       2312.94       128.77 o                         
 -10   5   2       1181.98       1216.83        69.64 o                         
  -9   5   2        269.37        357.36        59.99 o                         
  -8   5   2        402.31        376.05        36.71 o                         
  -7   5   2         15.38         13.91        25.99 o                         
  -6   5   2         46.10         42.13        20.23 o                         
  -5   5   2       6951.63       6830.76       166.00 o                         
  -4   5   2       2618.16       2495.27        80.23 o                         
  -3   5   2       7553.98       7643.39       282.49 o                         
  -2   5   2      27605.75      28454.02       804.39 o                         
  -1   5   2      40191.37      39788.29       789.68 o                         
   0   5   2        196.43        186.69        16.04 o                         
   1   5   2      43067.53      45427.86       833.68 o                         
   2   5   2       7683.66       7861.04       233.75 o                         
   3   5   2       3697.08       3325.19        98.50 o                         
   4   5   2        660.47        781.26        40.64 o                         
   5   5   2        115.60         87.74        24.83 o                         
   6   5   2        639.12        590.09        29.27 o                         
   7   5   2       3669.07       3824.50       122.12 o                         
   8   5   2        653.65        595.22        47.20 o                         
   9   5   2       2179.87       2215.97        95.50 o                         
  10   5   2       1473.20       1493.36        82.38 o                         
 -10   6   2        751.64        706.44        96.72 o                         
  -9   6   2        757.44        749.93        56.13 o                         
  -8   6   2       2285.93       2492.45        96.24 o                         
  -7   6   2       3817.96       3959.45       172.04 o                         
  -6   6   2      11765.08      11707.94       271.73 o                         
  -5   6   2      13877.34      14126.31       365.93 o                         
  -4   6   2       7970.21       7359.02       228.59 o                         
  -3   6   2       1845.79       1949.39        79.31 o                         
  -2   6   2          7.69         -1.35        23.99 o                         
  -1   6   2         44.93         52.82        12.01 o                         
   0   6   2       6438.60       6427.34       155.18 o                         
   1   6   2      10102.87      10183.06       225.92 o                         
   2   6   2      26591.77      26193.27       744.68 o                         
   3   6   2       2084.81       2050.14        70.58 o                         
   4   6   2       5630.13       5865.58       162.40 o                         
   5   6   2       9510.73       9721.77       257.45 o                         
   6   6   2       6721.27       6856.72       168.14 o                         
   7   6   2       1117.46       1098.29        61.61 o                         
   8   6   2       2998.97       3121.68       113.03 o                         
   9   6   2       1176.18       1164.88        71.09 o                         
  10   6   2        164.26        102.73        45.74 o                         
 -10   7   2       1529.26       1428.96       134.79 o                         
  -9   7   2        626.00        597.27        70.97 o                         
  -8   7   2         50.72          4.67        33.54 o                         
  -7   7   2         77.84         80.99        29.28 o                         
  -6   7   2        365.97        414.51        38.24 o                         
  -5   7   2       1266.51       1254.55        72.46 o                         
  -4   7   2        422.85        400.46        57.43 o                         
  -3   7   2      14565.35      14389.37      1664.62 o                         
  -2   7   2       2376.47       2375.43        86.29 o                         
  -1   7   2       9807.08      10110.61       237.82 o                         
   0   7   2      10543.17      10357.04       213.90 o                         
   1   7   2      14763.44      14889.50       302.91 o                         
   2   7   2      19335.81      19936.02       574.76 o                         
   3   7   2        925.30       1022.40        49.80 o                         
   4   7   2        413.23        373.51        33.46 o                         
   5   7   2        117.86        121.45        30.36 o                         
   6   7   2         99.25         26.73        30.02 o                         
   7   7   2         94.76         52.54        26.48 o                         
   8   7   2       2389.18       2467.19       121.30 o                         
   9   7   2       1802.31       1742.79        89.22 o                         
  10   7   2       1041.79       1033.80       138.28 o                         
 -10   8   2       1781.94       1835.75       158.07 o                         
  -9   8   2       1571.33       1608.69       129.52 o                         
  -8   8   2       2252.37       2173.47        89.44 o                         
  -7   8   2       4113.91       4001.63       129.64 o                         
  -6   8   2       3248.17       3313.41       110.43 o                         
  -5   8   2       9234.31       9714.14       391.91 o                         
  -4   8   2         34.94         72.88        40.28 o                         
  -3   8   2       5543.34       5766.12       230.88 o                         
  -2   8   2       2709.12       2664.03        95.99 o                         
  -1   8   2          1.73         -9.18        12.57 o                         
   0   8   2        304.54        372.04        25.38 o                         
   1   8   2       3151.53       2945.92        70.83 o                         
   2   8   2       5255.26       5429.56       451.10 o                         
   3   8   2      12314.79      12103.20       362.68 o                         
   4   8   2      10921.24      11154.56       293.65 o                         
   5   8   2       3324.20       3397.51       140.30 o                         
   6   8   2       5424.71       5669.04       226.54 o                         
   7   8   2       5855.66       5729.10       150.55 o                         
   8   8   2        519.00        454.84        52.44 o                         
   9   8   2        482.37        489.85        62.27 o                         
  -9   9   2         47.34         51.76        60.55 o                         
  -8   9   2       1717.44       1735.02        82.47 o                         
  -7   9   2         49.87          6.62        30.92 o                         
  -6   9   2         13.53         11.93        30.76 o                         
  -5   9   2        682.33        686.70        72.90 o                         
  -4   9   2       5466.02       5622.40       235.44 o                         
  -3   9   2       3509.73       3474.86       159.87 o                         
  -2   9   2      14087.77      14627.53       428.97 o                         
  -1   9   2       6801.51       6779.72       161.44 o                         
   0   9   2      14672.65      14816.41       405.87 o                         
   1   9   2        726.43        706.67        29.90 o                         
   2   9   2       3374.54       3480.72       205.68 o                         
   3   9   2       1309.97       1323.97       226.62 o                         
   4   9   2        628.02        599.83        51.97 o                         
   5   9   2        409.47        284.76        38.56 o                         
   6   9   2        494.52        535.92        51.64 o                         
   7   9   2        119.56         85.01        30.80 o                         
   8   9   2        536.89        578.44        43.89 o                         
   9   9   2        209.79        241.52        66.80 o                         
  -9  10   2       2210.63       2477.64       136.21 o                         
  -8  10   2       1461.44       1630.65        91.12 o                         
  -7  10   2       4588.60       4476.07       146.31 o                         
  -6  10   2       1374.63       1450.73        94.10 o                         
  -5  10   2       4033.87       3905.04       189.49 o                         
  -4  10   2       2142.22       2297.01       205.68 o                         
  -3  10   2       2925.65       2926.73       165.94 o                         
  -2  10   2        770.15        688.78        69.81 o                         
  -1  10   2       1117.59       1029.48        45.10 o                         
   0  10   2         56.40         36.05        13.95 o                         
   1  10   2       2508.65       2462.77        79.98 o                         
   2  10   2       2651.71       2659.20       133.64 o                         
   3  10   2       9711.15      10803.51       657.21 o                         
   4  10   2       1933.01       1991.61       123.79 o                         
   5  10   2      12134.02      12517.24       554.50 o                         
   6  10   2       2224.54       2117.40        94.71 o                         
   7  10   2       1743.45       1835.92        99.29 o                         
   8  10   2        101.69        141.34        34.84 o                         
  -8  11   2        107.96         66.32        43.21 o                         
  -7  11   2        489.77        510.01        58.55 o                         
  -6  11   2         23.78        -11.44       128.35 o                         
  -5  11   2        114.50        140.33        54.62 o                         
  -4  11   2       3106.95       3347.45       189.57 o                         
  -3  11   2        267.98        295.76        56.19 o                         
  -2  11   2      14206.36      14228.27       522.81 o                         
  -1  11   2        451.73        421.10        39.12 o                         
   0  11   2      10640.70      11053.44       405.09 o                         
   1  11   2       2298.40       2302.01        78.37 o                         
   2  11   2       5850.77       5796.87       601.95 o                         
   3  11   2       1494.59       1749.36       144.41 o                         
   4  11   2         52.98         11.36        82.16 o                         
   5  11   2          2.99        -67.67        75.18 o                         
   6  11   2        102.05         60.84        60.09 o                         
   7  11   2        133.76        208.39        68.70 o                         
   8  11   2       2481.22       2759.45       146.76 o                         
  -7  12   2       3086.11       3002.84       136.04 o                         
  -6  12   2        864.86        720.52        88.28 o                         
  -5  12   2       6897.34       7225.12       313.57 o                         
  -4  12   2          1.22         -7.43        53.02 o                         
  -3  12   2       1747.73       1284.46       136.40 o                         
  -2  12   2        541.18        440.36        84.85 o                         
  -1  12   2        354.04        315.64        73.04 o                         
   0  12   2       1692.65       1828.73       104.01 o                         
   1  12   2       1372.94       1355.49        87.19 o                         
   2  12   2        148.71        145.00        74.11 o                         
   3  12   2       5949.62       5984.75       273.83 o                         
   4  12   2         35.60         31.72        48.88 o                         
   5  12   2       5841.07       6705.46       292.01 o                         
   6  12   2        377.74        345.42        76.86 o                         
   7  12   2       2398.06       2643.57       176.48 o                         
  -6  13   2        744.37        813.49        99.11 o                         
  -5  13   2        327.17        267.44        95.59 o                         
  -4  13   2       2770.99       2754.62       227.70 o                         
  -3  13   2        135.44        203.00        88.07 o                         
  -2  13   2       3761.33       3856.48       256.70 o                         
  -1  13   2          7.31          3.52        55.31 o                         
   0  13   2       8692.54       8958.19       340.23 o                         
   1  13   2         25.22         76.34        55.85 o                         
   2  13   2       4542.19       4243.14       278.18 o                         
   3  13   2         52.65        -36.52        67.67 o                         
   4  13   2       1247.40       1476.71       164.33 o                         
   5  13   2         34.40         27.93        82.70 o                         
   6  13   2       1504.10       1374.31       256.11 o                         
  -5  14   2       2322.76       2227.36       221.25 o                         
  -4  14   2        210.75        264.22       103.11 o                         
  -3  14   2       2475.41       2981.24       234.14 o                         
  -2  14   2         34.02         62.29        68.74 o                         
  -1  14   2         88.13         95.19        61.76 o                         
   0  14   2        319.03        297.05        51.58 o                         
   1  14   2       1973.57       1984.63       177.22 o                         
   2  14   2          5.89         27.93        70.89 o                         
   3  14   2       5143.02       5250.49       338.33 o                         
   4  14   2          2.22        116.00        92.37 o                         
   5  14   2       3913.15       3956.37       296.44 o                         
  -4  15   2       2942.95       3032.79       252.40 o                         
  -3  15   2        149.61         67.67        92.37 o                         
  -2  15   2       4809.48       5418.04       338.33 o                         
  -1  15   2         21.60         10.78        44.27 o                         
   0  15   2       4584.22       4608.54       198.96 o                         
   1  15   2        191.86        197.63        87.00 o                         
   2  15   2       2008.75       2232.73       199.77 o                         
   3  15   2        192.00        179.37        91.29 o                         
  -1  16   2         17.95        -63.37        63.37 o                         
   0  16   2         10.11         -6.94        46.33 o                         
 -11   0   3          4.69         17.18        75.18 o                         
  -9   0   3       1587.11       1614.09        74.83 o                         
  -7   0   3      12411.93      12395.15       280.98 o                         
  -5   0   3       7935.92       7887.39       179.26 o                         
  -3   0   3      24973.33      25102.14       732.49 o                         
  -1   0   3      27735.77      27218.64       509.24 o                         
   1   0   3       2973.99       2980.08        72.14 o                         
   3   0   3      14846.39      14649.42       361.47 o                         
   5   0   3      27897.05      29091.89       582.53 o                         
   7   0   3      11350.25      11361.57       337.79 o                         
   9   0   3       4998.34       5296.10       221.63 o                         
  11   0   3        899.04        603.05        79.48 o                         
 -11   1   3         66.00         -1.69        44.28 o                         
 -10   1   3       6370.74       6462.03       216.50 o                         
  -9   1   3         29.94        -16.30        21.36 o                         
  -8   1   3       9182.71       8989.44       177.10 o                         
  -7   1   3        575.72        562.28        24.92 o                         
  -6   1   3       5051.14       5052.74        85.83 o                         
  -5   1   3         10.50          4.18         9.16 o                         
  -4   1   3        456.65        465.66        15.58 o                         
  -3   1   3        337.11        326.85        10.61 o                         
  -2   1   3      16864.93      17562.12       270.76 o                         
  -1   1   3       8121.23       8404.27       125.31 o                         
   0   1   3      55968.88      56730.09       970.48 o                         
   1   1   3       5290.64       5778.50       103.31 o                         
   2   1   3      10678.72      10724.34       168.81 o                         
   3   1   3        539.33        591.84        19.98 o                         
   4   1   3      23119.81      23801.89       442.21 o                         
   5   1   3        326.46        332.43        17.78 o                         
   6   1   3       1728.16       1692.24        46.22 o                         
   7   1   3        569.34        507.47        22.31 o                         
   8   1   3        502.98        437.42        49.22 o                         
   9   1   3         67.42          2.27        30.80 o                         
  10   1   3       1449.38       1304.74        76.27 o                         
  11   1   3          3.23        -16.57        33.42 o                         
 -11   2   3        328.51        304.31        52.70 o                         
 -10   2   3        505.73        406.35        42.09 o                         
  -9   2   3       1999.12       1910.02        64.55 o                         
  -8   2   3       1247.56       1186.92        57.51 o                         
  -7   2   3       6407.00       6374.71       141.61 o                         
  -6   2   3       1466.21       1398.23        36.64 o                         
  -5   2   3      25127.16      25348.23       415.05 o                         
  -4   2   3         65.05         59.05         9.00 o                         
  -3   2   3      34705.84      35336.05       572.86 o                         
  -2   2   3       3870.89       4030.57        74.05 o                         
  -1   2   3       4139.24       4129.39        70.69 o                         
   0   2   3       7340.81       7356.46       130.09 o                         
   1   2   3        514.05        531.77        25.91 o                         
   2   2   3       1925.55       2169.39        44.34 o                         
   3   2   3       7511.61       8148.90       170.43 o                         
   4   2   3       3211.88       3316.15        85.36 o                         
   5   2   3      11213.75      11474.09       261.51 o                         
   6   2   3       4865.77       4720.97       109.21 o                         
   7   2   3      17003.18      16571.92       376.32 o                         
   8   2   3         17.70        -10.41        29.10 o                         
   9   2   3       4566.14       4665.77       146.59 o                         
  10   2   3        120.09         75.24        38.32 o                         
  11   2   3       1887.62       1893.51        92.33 o                         
 -11   3   3        534.96        441.00        63.21 o                         
 -10   3   3       3756.56       3597.20       120.84 o                         
  -9   3   3       1337.16       1309.01        80.70 o                         
  -8   3   3       8013.57       8027.23       194.69 o                         
  -7   3   3         27.10          6.02        20.75 o                         
  -6   3   3         33.77         28.09        20.08 o                         
  -5   3   3        144.42        119.24        17.08 o                         
  -4   3   3       2378.26       2238.59        68.85 o                         
  -3   3   3       5494.36       5599.27       170.63 o                         
  -2   3   3       2337.21       2419.64        48.46 o                         
  -1   3   3        627.39        540.18        18.23 o                         
   0   3   3      16196.42      16409.09       284.95 o                         
   1   3   3       9521.64       9461.99       178.72 o                         
   2   3   3      47055.29      47916.33      1040.68 o                         
   3   3   3       4720.00       5031.32       108.40 o                         
   4   3   3      22594.74      22371.02       494.08 o                         
   5   3   3       3261.70       3274.73        99.42 o                         
   6   3   3        393.25        346.80        32.96 o                         
   7   3   3        117.68         80.45        26.56 o                         
   8   3   3         69.41         33.45        31.50 o                         
   9   3   3        132.04         52.23        42.17 o                         
  10   3   3       1995.43       2008.90        92.64 o                         
 -11   4   3         18.84        -12.01        49.06 o                         
 -10   4   3         51.86         64.10        35.06 o                         
  -9   4   3        201.64        190.29        35.39 o                         
  -8   4   3       2182.13       2107.71        73.83 o                         
  -7   4   3      11765.43      11742.02       273.57 o                         
  -6   4   3       5991.00       5914.07       202.78 o                         
  -5   4   3      21917.22      23289.71       514.80 o                         
  -4   4   3      12235.92      12150.14       340.86 o                         
  -3   4   3      24511.15      24342.73       534.05 o                         
  -2   4   3      25758.97      26036.84       518.95 o                         
  -1   4   3       4438.45       4032.53       144.25 o                         
   0   4   3      16154.62      16952.22       340.43 o                         
   1   4   3       1152.71       1250.04        32.28 o                         
   2   4   3         14.03         20.45        20.73 o                         
   3   4   3       6628.57       6462.77       170.74 o                         
   4   4   3       6102.55       5971.60       142.69 o                         
   5   4   3      15259.86      15362.22       314.00 o                         
   6   4   3       1666.05       1536.18        79.51 o                         
   7   4   3      13217.36      13251.21       344.56 o                         
   8   4   3       1767.11       1824.04        81.71 o                         
   9   4   3       6713.97       6696.80       197.13 o                         
  10   4   3        839.08        838.96        64.15 o                         
 -11   5   3        990.43        938.67       116.72 o                         
 -10   5   3       2982.39       3216.76       116.51 o                         
  -9   5   3       3214.14       3115.38       109.74 o                         
  -8   5   3       2952.04       2837.97        90.11 o                         
  -7   5   3        272.94        289.18        45.24 o                         
  -6   5   3       8706.85       8968.39       210.99 o                         
  -5   5   3          3.05         25.24        21.55 o                         
  -4   5   3       1751.19       1668.85        60.53 o                         
  -3   5   3        789.44        796.29        44.03 o                         
  -2   5   3       4817.45       4384.23       104.18 o                         
  -1   5   3      13160.65      13707.72       278.24 o                         
   0   5   3      52803.95      54218.92      1154.84 o                         
   1   5   3      17992.40      18653.10       375.06 o                         
   2   5   3      11276.78      11069.21       249.86 o                         
   3   5   3      14282.18      14941.08       376.37 o                         
   4   5   3       3623.63       3711.97       110.11 o                         
   5   5   3        434.46        385.16        30.97 o                         
   6   5   3       3449.22       3311.02        82.03 o                         
   7   5   3          0.57        -29.49        29.49 o                         
   8   5   3        154.94        169.19        71.79 o                         
   9   5   3        264.55        267.32        43.43 o                         
  10   5   3        708.52        621.74        75.16 o                         
 -10   6   3         39.10         69.88        46.61 o                         
  -9   6   3        552.92        517.47        61.31 o                         
  -8   6   3        833.42        833.35        49.99 o                         
  -7   6   3       4285.38       4367.46       157.82 o                         
  -6   6   3      10602.26      10835.84       284.19 o                         
  -5   6   3      14014.12      14695.52       374.43 o                         
  -4   6   3       4529.79       4298.70       144.85 o                         
  -3   6   3       8504.52       9311.67       345.18 o                         
  -2   6   3       4258.86       4289.06       110.75 o                         
  -1   6   3      14404.43      13909.75       283.21 o                         
   0   6   3       7071.42       6771.27       143.52 o                         
   1   6   3        203.51        242.26        20.50 o                         
   2   6   3        602.74        650.16        45.27 o                         
   3   6   3      10186.03       9909.49       277.14 o                         
   4   6   3        477.91        528.39        40.28 o                         
   5   6   3      11223.54      11241.26       294.43 o                         
   6   6   3       9517.52       9278.72       206.45 o                         
   7   6   3      10312.09      10562.98       284.22 o                         
   8   6   3       2962.75       2709.86       137.70 o                         
   9   6   3       1816.43       1844.92        90.21 o                         
  10   6   3        930.66        883.19        69.16 o                         
 -10   7   3        996.11       1032.93        86.16 o                         
  -9   7   3       2176.69       2164.35       116.63 o                         
  -8   7   3       3602.66       3504.56       115.59 o                         
  -7   7   3       4039.41       4080.01       128.33 o                         
  -6   7   3       1088.26       1030.94        76.13 o                         
  -5   7   3         70.41         16.37        25.15 o                         
  -4   7   3         52.07         38.29        28.93 o                         
  -3   7   3       2890.64       2814.74       171.79 o                         
  -2   7   3       8371.76       8672.78       198.66 o                         
  -1   7   3      15561.84      15401.28       314.41 o                         
   0   7   3       5540.00       5467.69       119.10 o                         
   1   7   3      17089.71      17565.41       355.90 o                         
   2   7   3      13618.51      14374.43       363.34 o                         
   3   7   3       3188.77       2957.43        93.76 o                         
   4   7   3       5153.48       5320.67       164.17 o                         
   5   7   3       3781.59       3601.14       116.13 o                         
   6   7   3       1325.29       1318.07        55.82 o                         
   7   7   3        685.11        650.86        48.56 o                         
   8   7   3        165.81        142.80        42.37 o                         
   9   7   3        622.32        639.65        60.10 o                         
  10   7   3       1080.09       1092.33        84.18 o                         
 -10   8   3         20.44         -2.07        52.40 o                         
  -9   8   3        366.67        459.16        69.97 o                         
  -8   8   3       1498.14       1359.91        71.00 o                         
  -7   8   3        507.61        491.04        53.68 o                         
  -6   8   3       6354.02       6627.00       188.17 o                         
  -5   8   3       4187.21       4267.10       223.11 o                         
  -4   8   3       7040.56       7776.34       303.78 o                         
  -3   8   3       9995.19      10216.45       433.33 o                         
  -2   8   3      13203.74      13413.39       301.60 o                         
  -1   8   3       2295.06       2149.27        56.57 o                         
   0   8   3       1667.47       1585.65        45.89 o                         
   1   8   3        568.32        518.28        36.57 o                         
   2   8   3          8.58         10.25        23.78 o                         
   3   8   3       1115.13       1048.67        62.44 o                         
   4   8   3       3786.25       3884.81       121.23 o                         
   5   8   3       3269.36       2999.29       104.51 o                         
   6   8   3       6194.38       6149.21       181.50 o                         
   7   8   3       2616.64       2623.48        95.92 o                         
   8   8   3       3623.61       3513.78       129.20 o                         
   9   8   3       1597.35       1801.88       106.36 o                         
  -9   9   3       3106.60       3186.90       150.63 o                         
  -8   9   3        277.86        338.37        42.47 o                         
  -7   9   3       1925.38       1903.31        86.97 o                         
  -6   9   3        728.07        653.98        47.83 o                         
  -5   9   3        383.73        274.97        58.42 o                         
  -4   9   3          3.02         29.51        43.55 o                         
  -3   9   3       3134.84       3365.04       156.83 o                         
  -2   9   3        354.74        348.79        28.40 o                         
  -1   9   3       5613.68       5714.69       198.19 o                         
   0   9   3       2097.02       2093.26        57.14 o                         
   1   9   3      18768.18      18957.05       386.21 o                         
   2   9   3       8130.75       8158.57       313.66 o                         
   3   9   3       9145.59       9330.68       289.34 o                         
   4   9   3       2719.52       2577.38       130.13 o                         
   5   9   3       6833.60       6685.91       193.45 o                         
   6   9   3         57.17         54.19        35.14 o                         
   7   9   3         11.49         22.37        30.63 o                         
   8   9   3        222.13        217.11        35.31 o                         
   9   9   3        625.40        559.58        69.58 o                         
  -9  10   3          8.53         -7.11        54.81 o                         
  -8  10   3        974.33       1066.63        66.40 o                         
  -7  10   3        919.72        757.58        63.92 o                         
  -6  10   3       6033.64       6403.84       217.61 o                         
  -5  10   3        220.41        171.38        58.42 o                         
  -4  10   3      15922.64      16573.18       608.64 o                         
  -3  10   3       1250.77       1242.15        91.13 o                         
  -2  10   3      11843.67      12108.60       310.15 o                         
  -1  10   3       1019.12        981.56        47.73 o                         
   0  10   3        628.27        537.93        52.01 o                         
   1  10   3        355.01        309.41        29.92 o                         
   2  10   3       1736.85       1797.92       105.53 o                         
   3  10   3        326.85        307.25        53.54 o                         
   4  10   3       2975.56       3060.88       126.64 o                         
   5  10   3       2418.07       2407.92       113.64 o                         
   6  10   3       4870.23       4983.65       179.64 o                         
   7  10   3        468.86        440.91        54.21 o                         
   8  10   3       3737.69       3763.52       156.31 o                         
  -8  11   3        160.03        133.70        45.96 o                         
  -7  11   3       2100.42       1877.10       101.40 o                         
  -6  11   3        443.77        501.81        87.74 o                         
  -5  11   3         70.64         69.19        53.86 o                         
  -4  11   3         79.13        -19.26        46.48 o                         
  -3  11   3        239.49        268.85        54.74 o                         
  -2  11   3        627.42        596.61        64.43 o                         
  -1  11   3      13304.08      14042.11       507.97 o                         
   0  11   3       1171.78       1135.71        78.98 o                         
   1  11   3       8951.69       8810.33       233.33 o                         
   2  11   3        987.95        995.21        83.50 o                         
   3  11   3      13800.54      14043.83      1023.46 o                         
   4  11   3         10.56          5.31        48.01 o                         
   5  11   3       1951.88       1995.37       193.33 o                         
   6  11   3         39.31         50.05        46.09 o                         
   7  11   3        125.64        102.64        85.96 o                         
   8  11   3         42.38         13.18        42.17 o                         
  -7  12   3          9.86         15.14        43.52 o                         
  -6  12   3       4929.66       4700.35       177.95 o                         
  -5  12   3        353.07        445.26        77.06 o                         
  -4  12   3       6906.54       7152.15       299.22 o                         
  -3  12   3         10.21         16.11        66.59 o                         
  -2  12   3       6493.07       6163.33       358.73 o                         
  -1  12   3        242.99        159.42        58.00 o                         
   0  12   3       4432.54       4387.34       185.66 o                         
   1  12   3         25.25         77.33        56.39 o                         
   2  12   3        379.48        360.88        82.70 o                         
   3  12   3        229.83        154.61        59.18 o                         
   4  12   3       4621.88       4676.87       389.83 o                         
   5  12   3        231.12        388.52        71.62 o                         
   6  12   3       6289.77       6860.42       305.30 o                         
   7  12   3        313.40        315.58        76.10 o                         
  -6  13   3         20.80        -61.22        61.22 o                         
  -5  13   3        241.81        197.63        98.81 o                         
  -4  13   3        139.38        102.03        85.92 o                         
  -3  13   3       1345.34       1571.23       162.18 o                         
  -2  13   3         35.03        -10.74        62.29 o                         
  -1  13   3       4221.83       4371.22       188.18 o                         
   0  13   3        405.95        298.33       102.03 o                         
   1  13   3      15259.37      15593.37       684.12 o                         
   2  13   3        170.91        187.96        77.33 o                         
   3  13   3       4386.82       4602.95       305.03 o                         
   4  13   3          6.37         61.22        88.07 o                         
   5  13   3       3365.34       3534.38       276.03 o                         
   6  13   3         16.01         31.31        64.14 o                         
  -5  14   3        124.25        191.18        97.74 o                         
  -4  14   3       6834.08       6511.32       404.92 o                         
  -3  14   3         49.46         87.00        77.33 o                         
  -2  14   3       5134.42       5462.08       336.18 o                         
  -1  14   3        793.05        750.39        70.80 o                         
   0  14   3        963.82        943.56        85.39 o                         
   1  14   3         51.72        176.14        77.33 o                         
   2  14   3         69.77         76.26        74.11 o                         
   3  14   3        156.33        233.07        99.89 o                         
   4  14   3       3706.07       4737.20       326.51 o                         
   5  14   3          2.71        -27.93        82.70 o                         
  -4  15   3         12.76        -11.81        90.22 o                         
  -3  15   3        272.23        258.85        95.59 o                         
  -2  15   3        124.55         73.04        73.04 o                         
  -1  15   3       5928.10       5941.27       243.91 o                         
   0  15   3        498.26        491.35        61.47 o                         
   1  15   3       5250.29       5138.79       324.36 o                         
   2  15   3        641.49        485.47       105.26 o                         
   3  15   3       8428.82       8385.32       492.99 o                         
 -10   0   4        173.14        115.65        46.43 o                         
  -8   0   4        146.62        162.34        25.04 o                         
  -6   0   4      15078.55      14739.13       369.54 o                         
  -4   0   4      37960.23      37108.49       910.87 o                         
  -2   0   4      27875.52      28177.63       549.69 o                         
   0   0   4      35253.56      34589.64       841.14 o                         
   2   0   4        218.69        184.75        14.31 o                         
   4   0   4         82.02        116.97        18.59 o                         
   6   0   4       3813.24       3818.74        97.83 o                         
   8   0   4       9006.67       8996.80       343.08 o                         
  10   0   4       6141.32       6466.92       305.87 o                         
 -11   1   4       1496.16       1562.07        93.09 o                         
 -10   1   4          2.98         34.60        38.85 o                         
  -9   1   4       4213.52       4211.77       111.91 o                         
  -8   1   4         53.66         41.92        17.93 o                         
  -7   1   4       7222.54       7405.69       138.28 o                         
  -6   1   4        482.78        413.00        18.41 o                         
  -5   1   4       9791.56       9983.29       159.53 o                         
  -4   1   4        174.58        164.65        11.90 o                         
  -3   1   4       4971.53       5186.74        84.72 o                         
  -2   1   4       8176.23       8092.66       128.33 o                         
  -1   1   4         48.62         68.55         7.89 o                         
   0   1   4        739.75        825.50        23.13 o                         
   1   1   4      15993.80      15420.96       228.35 o                         
   2   1   4       3994.95       4287.48        80.18 o                         
   3   1   4      50269.80      52161.01       844.61 o                         
   4   1   4       2847.98       2830.33        52.65 o                         
   5   1   4      10353.12      10240.93       174.81 o                         
   6   1   4        101.63         76.32        15.70 o                         
   7   1   4       6034.37       6016.90       133.89 o                         
   8   1   4         56.16         17.48        47.41 o                         
   9   1   4        351.80        368.13        44.88 o                         
  10   1   4          5.26         -3.35        36.44 o                         
 -11   2   4          2.42         66.28        45.67 o                         
 -10   2   4        250.97        306.58        47.68 o                         
  -9   2   4        280.31        334.25        51.16 o                         
  -8   2   4        968.18        892.52        45.07 o                         
  -7   2   4         65.05         56.76        15.83 o                         
  -6   2   4        911.35        892.08        38.36 o                         
  -5   2   4        392.71        330.17        15.44 o                         
  -4   2   4      31618.86      32445.06       500.36 o                         
  -3   2   4       2098.21       2068.75        40.25 o                         
  -2   2   4      25545.36      24729.16       456.13 o                         
  -1   2   4        254.25        327.72        14.76 o                         
   0   2   4      49493.57      47178.11       721.54 o                         
   1   2   4       8795.15       9114.09       186.04 o                         
   2   2   4      10598.72      10372.00       195.94 o                         
   3   2   4        368.58        374.39        16.64 o                         
   4   2   4       1182.70       1172.76        34.31 o                         
   5   2   4        688.26        668.03        29.93 o                         
   6   2   4       4154.69       4163.91       100.18 o                         
   7   2   4        230.30        174.39        31.51 o                         
   8   2   4       8238.59       8080.16       222.54 o                         
   9   2   4       1564.49       1597.76        97.56 o                         
  10   2   4       3330.96       3148.84       118.44 o                         
 -11   3   4       1307.87       1327.09        88.26 o                         
 -10   3   4       1057.25       1058.16        77.54 o                         
  -9   3   4       5775.71       5858.88       168.17 o                         
  -8   3   4        663.88        662.99        39.23 o                         
  -7   3   4      13120.44      13284.44       304.50 o                         
  -6   3   4       1132.33       1180.87        55.73 o                         
  -5   3   4       5753.33       5962.41       141.19 o                         
  -4   3   4       1038.32       1084.28        54.35 o                         
  -3   3   4       1687.58       1669.03        39.70 o                         
  -2   3   4        192.26        179.29        11.24 o                         
  -1   3   4       5645.47       5625.38       107.17 o                         
   0   3   4         50.47         60.33        14.53 o                         
   1   3   4       6818.68       6469.68       125.01 o                         
   2   3   4      19271.35      20040.91       347.73 o                         
   3   3   4      17574.82      17740.00       358.23 o                         
   4   3   4       2197.27       2132.72        55.15 o                         
   5   3   4      26036.33      26362.17       654.30 o                         
   6   3   4       1995.08       2054.27        77.46 o                         
   7   3   4       5928.14       6048.68       154.94 o                         
   8   3   4        219.35        165.89        36.73 o                         
   9   3   4        274.18        206.99        43.04 o                         
  10   3   4         48.68         34.28        41.10 o                         
 -11   4   4         77.66         19.41        50.50 o                         
 -10   4   4        274.59        205.94        58.67 o                         
  -9   4   4        138.24         89.40        31.08 o                         
  -8   4   4        273.98        273.84        32.11 o                         
  -7   4   4        166.06        154.54        25.11 o                         
  -6   4   4       6021.94       6244.86       169.93 o                         
  -5   4   4        473.44        450.52        36.13 o                         
  -4   4   4       9457.13       9260.58       211.83 o                         
  -3   4   4       7084.91       7351.74       142.18 o                         
  -2   4   4      30073.82      29268.01       583.56 o                         
  -1   4   4      17709.92      18161.65       337.82 o                         
   0   4   4      39404.70      39414.67       723.56 o                         
   1   4   4       2040.51       1978.29        45.16 o                         
   2   4   4       7896.63       7875.72       171.05 o                         
   3   4   4       1415.90       1296.25        39.87 o                         
   4   4   4         23.50         39.27        18.21 o                         
   5   4   4       4426.83       4572.61       115.76 o                         
   6   4   4       6024.78       6112.45       172.72 o                         
   7   4   4        424.88        382.09        35.88 o                         
   8   4   4       4886.37       4764.53       148.16 o                         
   9   4   4       1540.62       1337.49        73.89 o                         
  10   4   4       2495.72       2645.45       111.24 o                         
 -11   5   4        795.90        818.49        75.49 o                         
 -10   5   4        700.61        660.90        66.95 o                         
  -9   5   4       3892.64       4013.47       159.28 o                         
  -8   5   4       1605.27       1747.97        80.41 o                         
  -7   5   4       8021.18       8165.73       259.76 o                         
  -6   5   4       4632.14       4547.32       132.63 o                         
  -5   5   4      12892.73      13323.82       339.62 o                         
  -4   5   4       1390.37       1455.93        55.70 o                         
  -3   5   4        731.13        661.50        37.04 o                         
  -2   5   4        564.02        599.15        26.50 o                         
  -1   5   4       3350.33       3565.28       108.26 o                         
   0   5   4       2126.77       2004.44        67.30 o                         
   1   5   4      24413.26      23650.15       550.09 o                         
   2   5   4       3956.64       3842.29        96.55 o                         
   3   5   4      23213.81      22372.99       556.16 o                         
   4   5   4       5573.85       5511.13       135.44 o                         
   5   5   4       8178.73       8131.14       193.56 o                         
   6   5   4       5660.26       5685.42       143.00 o                         
   7   5   4       4659.81       4668.52       144.34 o                         
   8   5   4        322.19        323.36        43.45 o                         
   9   5   4          6.35         47.98        39.76 o                         
  10   5   4         57.74        124.89        46.16 o                         
 -10   6   4        730.20        756.78        70.03 o                         
  -9   6   4        190.55        162.50        51.46 o                         
  -8   6   4         57.37         71.52        32.96 o                         
  -7   6   4       2528.85       2600.95       128.95 o                         
  -6   6   4       8990.09       9225.15       245.23 o                         
  -5   6   4        862.93        840.96        50.38 o                         
  -4   6   4      15876.44      15984.61       403.31 o                         
  -3   6   4       8473.02       8721.50       475.63 o                         
  -2   6   4      17088.41      17534.86       577.38 o                         
  -1   6   4       2860.70       2843.39        75.16 o                         
   0   6   4      14285.23      13964.48       285.48 o                         
   1   6   4      13500.76      13369.72       272.73 o                         
   2   6   4       2244.38       2241.69        64.12 o                         
   3   6   4         26.89          4.32        19.85 o                         
   4   6   4         35.97         73.49        24.64 o                         
   5   6   4        388.60        392.44        30.87 o                         
   6   6   4       1755.40       1629.20        61.52 o                         
   7   6   4       4208.12       4297.80       139.49 o                         
   8   6   4       4100.16       4287.37       162.39 o                         
   9   6   4       2449.95       2436.65       104.84 o                         
  10   6   4       2052.63       2219.85       197.66 o                         
 -10   7   4        538.05        570.72       116.80 o                         
  -9   7   4       1928.64       1923.71       149.26 o                         
  -8   7   4        880.87        858.76        52.17 o                         
  -7   7   4       8359.66       8666.56       236.54 o                         
  -6   7   4       4357.83       4263.98       129.90 o                         
  -5   7   4       1339.83       1326.41        61.78 o                         
  -4   7   4        875.05        788.68        70.22 o                         
  -3   7   4       1516.84       1445.90        64.43 o                         
  -2   7   4       2156.27       2260.39        63.23 o                         
  -1   7   4         20.41          6.84        12.91 o                         
   0   7   4       2080.14       2024.32        59.23 o                         
   1   7   4      14622.54      15217.33       310.35 o                         
   2   7   4       9566.75       9084.70       264.22 o                         
   3   7   4       6634.17       6756.75       223.13 o                         
   4   7   4       7381.28       7465.95       204.00 o                         
   5   7   4       8441.74       8458.53       231.24 o                         
   6   7   4       4342.14       4218.97       116.74 o                         
   7   7   4        821.70        870.29        39.80 o                         
   8   7   4        441.81        378.78        50.49 o                         
   9   7   4        327.00        324.56        52.86 o                         
 -10   8   4        128.66        180.98        55.61 o                         
  -9   8   4        427.48        432.01        54.68 o                         
  -8   8   4         42.20         44.48        33.62 o                         
  -7   8   4        162.20        121.95        34.92 o                         
  -6   8   4        584.26        520.40        54.38 o                         
  -5   8   4      10353.46      10446.59       320.22 o                         
  -4   8   4       8308.29       8360.78       325.38 o                         
  -3   8   4       2837.13       2814.55       197.74 o                         
  -2   8   4      13693.25      13616.78       307.28 o                         
  -1   8   4      12522.09      12235.52       255.10 o                         
   0   8   4       5630.72       5374.78       130.69 o                         
   1   8   4       2037.99       1923.94        52.95 o                         
   2   8   4       1401.40       1366.33        55.78 o                         
   3   8   4        876.02        798.49        55.72 o                         
   4   8   4        315.30        236.51        34.08 o                         
   5   8   4       1636.78       1497.52        76.26 o                         
   6   8   4        995.57        906.48        59.40 o                         
   7   8   4       3341.14       3192.56       141.38 o                         
   8   8   4       1214.67       1254.62        73.06 o                         
   9   8   4       3341.70       3649.67       158.27 o                         
  -9   9   4       1855.77       2023.05       139.55 o                         
  -8   9   4       4511.55       4560.71       147.46 o                         
  -7   9   4       1362.14       1418.48        73.81 o                         
  -6   9   4       3317.04       3385.46       132.78 o                         
  -5   9   4       2970.43       3039.84       120.47 o                         
  -4   9   4        535.39        495.38        73.52 o                         
  -3   9   4          1.14         16.24        39.91 o                         
  -2   9   4         24.67         16.74        16.43 o                         
  -1   9   4        124.32         86.71        18.03 o                         
   0   9   4       1692.79       1585.83        79.77 o                         
   1   9   4        668.80        629.70        31.70 o                         
   2   9   4      13130.91      13339.98       398.65 o                         
   3   9   4       3599.84       3541.96       132.79 o                         
   4   9   4       5155.76       5368.56       186.06 o                         
   5   9   4       1852.99       1982.26       117.49 o                         
   6   9   4       5210.22       5419.01       168.09 o                         
   7   9   4       1224.40       1207.02        59.72 o                         
   8   9   4        227.07        244.09        49.16 o                         
  -9  10   4        129.73         98.97        54.15 o                         
  -8  10   4        101.10         63.42        41.94 o                         
  -7  10   4        115.61         79.74        62.72 o                         
  -6  10   4       1353.09       1252.58       109.79 o                         
  -5  10   4       2824.23       2912.32       157.96 o                         
  -4  10   4        835.18        767.13       164.87 o                         
  -3  10   4      13139.43      12335.68       728.69 o                         
  -2  10   4       7460.50       7085.64       192.67 o                         
  -1  10   4       9991.67       9544.49       270.95 o                         
   0  10   4        550.08        506.92        35.49 o                         
   1  10   4       5068.89       4823.56       136.46 o                         
   2  10   4        196.37        185.12        46.59 o                         
   3  10   4        259.85        184.12        38.24 o                         
   4  10   4         59.11          9.01        36.38 o                         
   5  10   4        891.93       1022.27        75.92 o                         
   6  10   4        515.96        611.30        56.34 o                         
   7  10   4       2866.95       2908.89       118.23 o                         
   8  10   4        113.42         78.93        47.59 o                         
  -8  11   4       3819.64       3747.76       333.94 o                         
  -7  11   4        350.19        290.60        50.79 o                         
  -6  11   4       5550.06       5731.36       202.40 o                         
  -5  11   4       1087.69       1269.75       102.86 o                         
  -4  11   4       1183.08       1065.71        92.57 o                         
  -3  11   4        557.89        554.27        69.87 o                         
  -2  11   4        106.18        105.91        25.18 o                         
  -1  11   4        533.04        509.64        56.82 o                         
   0  11   4       6281.17       6066.60       239.20 o                         
   1  11   4       1374.18       1371.61       101.68 o                         
   2  11   4       6049.45       5752.24       243.76 o                         
   3  11   4        276.60        342.64        60.76 o                         
   4  11   4       9902.84      10149.77       370.09 o                         
   5  11   4        422.19        294.28        53.42 o                         
   6  11   4       2202.52       2446.55       125.72 o                         
   7  11   4          5.37        -40.58        40.58 o                         
  -7  12   4        502.26        489.49        97.73 o                         
  -6  12   4         48.34         11.74        42.48 o                         
  -5  12   4       3366.48       3585.81       257.18 o                         
  -4  12   4       1035.28       1003.41       110.63 o                         
  -3  12   4       7389.36       7054.68       409.21 o                         
  -2  12   4        326.21        328.66        82.70 o                         
  -1  12   4       8974.34       9100.70       504.21 o                         
   0  12   4         31.59         27.97        55.85 o                         
   1  12   4       2641.96       2746.09       131.81 o                         
   2  12   4        282.71        138.55        79.48 o                         
   3  12   4        125.97        150.76        60.97 o                         
   4  12   4         56.39         24.00        70.89 o                         
   5  12   4        415.73        437.87       107.35 o                         
   6  12   4          0.24         51.25        68.74 o                         
   7  12   4       2530.68       2912.06       208.43 o                         
  -6  13   4       2890.45       3042.46       260.99 o                         
  -5  13   4          8.20        -18.26        93.44 o                         
  -4  13   4       3042.32       3442.01       255.62 o                         
  -3  13   4          0.62        -44.04        65.52 o                         
  -2  13   4         91.15        182.59        78.41 o                         
  -1  13   4          0.19          9.85        52.63 o                         
   0  13   4       3641.63       3430.97       158.64 o                         
   1  13   4          2.54        -29.00        64.44 o                         
   2  13   4       8226.68       9115.67       510.17 o                         
   3  13   4          7.24         42.96        70.89 o                         
   4  13   4       5095.54       5558.74       359.81 o                         
   5  13   4          2.13         22.56        95.59 o                         
   6  13   4       2086.42       2191.52       315.77 o                         
  -5  14   4       3824.62       4304.36       310.40 o                         
  -4  14   4        222.87        182.59        97.74 o                         
  -3  14   4       5712.83       5907.70       366.25 o                         
  -2  14   4          0.19        -26.85        70.89 o                         
  -1  14   4       7154.94       6958.80       277.16 o                         
   0  14   4          8.65        -39.30        39.30 o                         
   1  14   4       2399.56       2621.54       208.37 o                         
   2  14   4        111.33         84.85        77.33 o                         
   3  14   4        144.28        181.51        88.07 o                         
   4  14   4         34.69        122.44        93.44 o                         
  -4  15   4       1112.56       1159.87       154.66 o                         
  -3  15   4         85.88         65.52        79.48 o                         
  -2  15   4        104.37        117.07        80.55 o                         
  -1  15   4        135.24        133.02        50.61 o                         
   0  15   4       2299.76       2441.30       224.48 o                         
   1  15   4        686.49        604.58       112.78 o                         
   2  15   4       3809.81       4025.11       282.48 o                         
   3  15   4         12.62        -45.11        78.41 o                         
 -11   0   5       3720.54       3740.61       197.57 o                         
  -9   0   5        956.03        956.15        77.51 o                         
  -7   0   5       4969.18       5037.29       208.63 o                         
  -5   0   5        117.60        199.13        17.89 o                         
  -3   0   5      15582.28      15626.70       345.00 o                         
  -1   0   5      35259.43      34797.57       845.43 o                         
   1   0   5      54680.64      55287.47      1198.59 o                         
   3   0   5       6814.38       6872.20       158.56 o                         
   5   0   5        202.74        215.41        25.42 o                         
   7   0   5       2779.31       2679.84       139.04 o                         
   9   0   5       1797.88       1511.20       105.21 o                         
 -11   1   5        141.33        136.55        43.79 o                         
 -10   1   5        330.95        279.15        38.40 o                         
  -9   1   5        147.53        114.68        30.40 o                         
  -8   1   5       6212.24       6168.48       151.78 o                         
  -7   1   5          6.18          1.32        13.63 o                         
  -6   1   5      16898.57      17408.46       306.97 o                         
  -5   1   5       4729.82       5241.86        88.10 o                         
  -4   1   5      45209.95      47209.18       765.68 o                         
  -3   1   5       3714.66       3802.08        61.19 o                         
  -2   1   5       1528.48       1482.52        31.38 o                         
  -1   1   5       5513.33       5628.36        91.26 o                         
   0   1   5        262.95        220.45        11.40 o                         
   1   1   5        557.30        549.01        19.67 o                         
   2   1   5       7828.12       8055.52       128.95 o                         
   3   1   5       1623.44       1569.35        36.85 o                         
   4   1   5      21626.27      21974.85       342.88 o                         
   5   1   5        356.81        324.70        17.70 o                         
   6   1   5      10997.82      11082.66       189.36 o                         
   7   1   5        998.00        808.05        44.83 o                         
   8   1   5       9293.35       9237.24       248.57 o                         
   9   1   5        254.58        294.75        68.71 o                         
  10   1   5        561.08        572.01        53.03 o                         
 -11   2   5       1801.94       1816.42       101.64 o                         
 -10   2   5        285.58        212.97        44.59 o                         
  -9   2   5       5861.74       5640.56       190.57 o                         
  -8   2   5          8.07         -0.19        21.07 o                         
  -7   2   5       1239.35       1295.22        57.08 o                         
  -6   2   5        893.66       1030.67        45.79 o                         
  -5   2   5       1052.17        974.77        29.00 o                         
  -4   2   5         80.17         52.33         9.31 o                         
  -3   2   5      11794.50      11871.71       196.64 o                         
  -2   2   5       6244.01       6189.10       112.11 o                         
  -1   2   5      19844.66      19390.06       336.11 o                         
   0   2   5       1478.87       1416.97        30.16 o                         
   1   2   5      14866.96      14354.23       250.18 o                         
   2   2   5      15256.19      15036.97       281.44 o                         
   3   2   5      26394.44      26669.31       494.16 o                         
   4   2   5         78.26         76.87        14.17 o                         
   5   2   5        448.23        386.02        20.54 o                         
   6   2   5          0.51        -16.08        16.08 o                         
   7   2   5        252.22        266.21        40.03 o                         
   8   2   5        182.14        169.20        34.31 o                         
   9   2   5       4425.79       4450.48       143.79 o                         
  10   2   5        102.89         87.94        41.68 o                         
 -11   3   5          2.56        -23.44        42.05 o                         
 -10   3   5        726.04        601.45        60.34 o                         
  -9   3   5          3.56         -5.03        35.66 o                         
  -8   3   5       2099.28       2098.91        82.67 o                         
  -7   3   5        582.48        604.56        42.71 o                         
  -6   3   5       8720.67       8981.27       210.31 o                         
  -5   3   5       3016.71       3119.51        63.37 o                         
  -4   3   5      26084.96      26218.07       486.45 o                         
  -3   3   5      19409.99      20073.81       373.65 o                         
  -2   3   5      30493.20      30066.90       630.92 o                         
  -1   3   5        582.37        521.83        19.76 o                         
   0   3   5       6318.17       6335.07       123.52 o                         
   1   3   5        977.85       1038.82        29.69 o                         
   2   3   5       6993.52       6863.71       144.63 o                         
   3   3   5       3274.70       3356.44        71.13 o                         
   4   3   5      18740.34      19521.59       365.27 o                         
   5   3   5       1587.32       1604.08        55.56 o                         
   6   3   5      13524.71      13622.62       351.69 o                         
   7   3   5       1007.45       1015.06        54.22 o                         
   8   3   5       2971.70       2841.93       104.93 o                         
   9   3   5        458.08        372.39        48.21 o                         
  10   3   5       1687.60       1686.75        86.66 o                         
 -11   4   5       2278.09       2212.57       177.41 o                         
 -10   4   5       1654.88       1678.23        97.54 o                         
  -9   4   5       2035.31       2000.04        99.73 o                         
  -8   4   5       1546.05       1516.37        72.03 o                         
  -7   4   5       2027.57       2053.40        79.71 o                         
  -6   4   5        389.80        391.63        31.72 o                         
  -5   4   5        634.18        640.29        30.95 o                         
  -4   4   5       8217.96       8044.79       170.72 o                         
  -3   4   5       6718.11       7380.75       210.23 o                         
  -2   4   5       4995.33       5333.87       168.50 o                         
  -1   4   5      27495.90      27590.48       519.93 o                         
   0   4   5       3564.20       3457.30        72.86 o                         
   1   4   5      26002.86      26150.12       522.98 o                         
   2   4   5       5936.92       6281.73       124.00 o                         
   3   4   5       8475.23       8095.04       170.93 o                         
   4   4   5       2775.46       2764.24        81.40 o                         
   5   4   5       1220.31       1147.45        51.07 o                         
   6   4   5        134.10        132.55        31.43 o                         
   7   4   5       1147.46        956.72        50.93 o                         
   8   4   5        519.57        477.72        47.10 o                         
   9   4   5       1297.97       1165.15        70.62 o                         
  10   4   5        825.17        798.51        65.21 o                         
 -11   5   5          8.65         65.82        47.78 o                         
 -10   5   5          8.20        113.24        51.75 o                         
  -9   5   5        240.04        207.10        64.26 o                         
  -8   5   5       6275.83       6262.61       182.89 o                         
  -7   5   5       1807.89       1862.83        77.71 o                         
  -6   5   5      11616.10      11786.33       305.95 o                         
  -5   5   5       8118.55       7981.65       212.07 o                         
  -4   5   5      10510.34      10568.82       241.97 o                         
  -3   5   5       8355.61       8608.85       179.97 o                         
  -2   5   5       5658.49       5355.86       144.90 o                         
  -1   5   5       5956.81       5984.58       118.86 o                         
   0   5   5       2463.52       2763.95        69.37 o                         
   1   5   5       1289.67       1299.31        39.19 o                         
   2   5   5         27.05         66.40        14.52 o                         
   3   5   5       4596.90       4728.54       117.68 o                         
   4   5   5      10015.30       9801.21       228.13 o                         
   5   5   5       6200.93       6723.28       257.78 o                         
   6   5   5       7835.50       8288.40       227.22 o                         
   7   5   5       1131.07       1031.12        62.01 o                         
   8   5   5       6889.80       6943.11       230.05 o                         
   9   5   5        754.12        716.13        59.79 o                         
  10   5   5        723.89        711.73        67.04 o                         
 -10   6   5        815.94        828.14        73.71 o                         
  -9   6   5       1104.26       1115.81        89.11 o                         
  -8   6   5        786.82        820.02        57.97 o                         
  -7   6   5        326.40        306.89        34.55 o                         
  -6   6   5        962.52        875.54        48.44 o                         
  -5   6   5        188.92        183.87        28.58 o                         
  -4   6   5        228.01        234.72        32.10 o                         
  -3   6   5       4666.46       4757.02       213.76 o                         
  -2   6   5      15258.03      15046.39       507.49 o                         
  -1   6   5      22577.16      21924.58       409.62 o                         
   0   6   5      10230.64      10470.52       217.75 o                         
   1   6   5      19609.77      18946.31       409.87 o                         
   2   6   5      20728.17      20509.43       539.61 o                         
   3   6   5       3824.18       3814.07       113.06 o                         
   4   6   5        304.09        295.83        27.60 o                         
   5   6   5         52.00         51.51        22.27 o                         
   6   6   5          7.09          9.49        23.05 o                         
   7   6   5        145.13        179.14        39.18 o                         
   8   6   5        215.38        173.63        52.49 o                         
   9   6   5        796.40        777.38        63.79 o                         
 -10   7   5        513.19        460.53        66.86 o                         
  -9   7   5       1139.18       1275.71        87.71 o                         
  -8   7   5        928.08        884.64        52.03 o                         
  -7   7   5       5555.21       5578.53       164.14 o                         
  -6   7   5       5793.69       5964.38       171.19 o                         
  -5   7   5       8388.71       8524.35       229.12 o                         
  -4   7   5       6841.89       6966.82       318.90 o                         
  -3   7   5       1566.13       1579.07        59.98 o                         
  -2   7   5       8325.14       8401.32       207.16 o                         
  -1   7   5       2154.91       2123.13        62.19 o                         
   0   7   5        164.81        146.06        16.99 o                         
   1   7   5        102.19        142.49        28.94 o                         
   2   7   5       1598.19       1551.24        59.96 o                         
   3   7   5       2379.71       2417.78        84.33 o                         
   4   7   5       2000.96       1963.88        77.51 o                         
   5   7   5       9547.71       9506.50       227.56 o                         
   6   7   5       8315.97       8310.01       203.99 o                         
   7   7   5       4374.58       4345.06       142.87 o                         
   8   7   5       1388.63       1402.16        90.49 o                         
   9   7   5       1185.76        929.77        69.68 o                         
 -10   8   5       1374.05       1360.47       121.07 o                         
  -9   8   5       1798.17       1772.43        94.31 o                         
  -8   8   5        448.34        402.72        42.58 o                         
  -7   8   5         35.40         11.89        30.94 o                         
  -6   8   5        335.96        326.63        36.80 o                         
  -5   8   5       1131.51       1057.68        64.95 o                         
  -4   8   5        606.08        736.76        70.52 o                         
  -3   8   5       1940.70       1980.65        68.51 o                         
  -2   8   5       5117.23       4977.08       123.50 o                         
  -1   8   5       1442.04       1448.67        57.36 o                         
   0   8   5      18491.70      18425.78       348.43 o                         
   1   8   5       1919.80       1905.84        53.55 o                         
   2   8   5      10117.70       9986.06       261.29 o                         
   3   8   5       6483.08       6670.46       226.09 o                         
   4   8   5       1849.39       1984.92        80.44 o                         
   5   8   5       1891.92       1841.94        81.25 o                         
   6   8   5         33.48         16.65        35.19 o                         
   7   8   5         21.88        -13.61        31.36 o                         
   8   8   5        692.11        646.42        61.52 o                         
   9   8   5       1273.46       1250.86        91.57 o                         
  -9   9   5        645.29        541.96        71.25 o                         
  -8   9   5        678.40        602.49        49.63 o                         
  -7   9   5       3232.73       3683.73       144.26 o                         
  -6   9   5       1351.11       1435.49        82.22 o                         
  -5   9   5       4629.02       4975.50       173.68 o                         
  -4   9   5       2038.31       2227.07       128.34 o                         
  -3   9   5      17298.55      18483.46      1115.83 o                         
  -2   9   5       4170.48       4319.36       112.13 o                         
  -1   9   5        734.30        685.97        31.92 o                         
   0   9   5        167.05        137.23        20.96 o                         
   1   9   5        717.45        690.65        35.19 o                         
   2   9   5        725.66        596.51        94.50 o                         
   3   9   5       6615.61       6649.35       218.21 o                         
   4   9   5       1903.09       1884.91        97.48 o                         
   5   9   5       6720.87       6717.74       195.48 o                         
   6   9   5       1211.82       1144.43        86.97 o                         
   7   9   5       2910.82       3055.69       119.39 o                         
   8   9   5       1198.40       1201.74        80.29 o                         
  -9  10   5         19.94         22.65        55.41 o                         
  -8  10   5       1769.55       1820.89       100.57 o                         
  -7  10   5        280.85        205.63        44.86 o                         
  -6  10   5        153.04        189.86        40.97 o                         
  -5  10   5        119.92        200.64        45.87 o                         
  -4  10   5       2837.62       3036.27       157.20 o                         
  -3  10   5       1388.62       1357.81       333.98 o                         
  -2  10   5       8480.83       8300.79       220.87 o                         
  -1  10   5        699.14        686.40        49.69 o                         
   0  10   5       6742.15       6349.49       175.19 o                         
   1  10   5       2663.49       2510.77        83.24 o                         
   2  10   5       7038.25       6830.37       222.51 o                         
   3  10   5        349.59        337.77        46.42 o                         
   4  10   5       5915.77       6165.79       212.07 o                         
   5  10   5        343.78        428.49        63.76 o                         
   6  10   5          0.32         27.04        39.02 o                         
   7  10   5        145.23         73.10        44.74 o                         
   8  10   5        702.70        587.34        63.26 o                         
  -8  11   5        461.58        478.94        64.30 o                         
  -7  11   5       2411.07       2538.30       188.68 o                         
  -6  11   5       2527.74       2479.44       133.24 o                         
  -5  11   5       9330.29       9467.14       302.45 o                         
  -4  11   5         44.70         50.50        50.50 o                         
  -3  11   5       3594.72       3846.21       180.75 o                         
  -2  11   5        415.40        422.30        55.31 o                         
  -1  11   5       3861.94       3589.52       159.40 o                         
   0  11   5         14.96          2.59        47.80 o                         
   1  11   5       1243.93       1125.85        81.35 o                         
   2  11   5         31.51         -5.98        39.91 o                         
   3  11   5       1739.90       1862.62        97.47 o                         
   4  11   5         82.61         85.95        43.91 o                         
   5  11   5       4727.36       4845.03       183.78 o                         
   6  11   5        751.53        738.77        85.08 o                         
   7  11   5       2992.49       2863.98       121.38 o                         
  -7  12   5         74.33         43.58        42.72 o                         
  -6  12   5        138.10        184.46       110.09 o                         
  -5  12   5          3.99         14.17        75.18 o                         
  -4  12   5       1213.14       1271.57       149.29 o                         
  -3  12   5        650.03        627.14       108.48 o                         
  -2  12   5       6223.56       6332.17       251.65 o                         
  -1  12   5        568.26        601.91        62.65 o                         
   0  12   5      10274.28      10067.46       378.16 o                         
   1  12   5        239.10        198.42        54.24 o                         
   2  12   5       8736.92       9104.93       505.88 o                         
   3  12   5         11.55         77.63        74.65 o                         
   4  12   5       1646.16       1573.09       292.09 o                         
   5  12   5        253.37        201.71        52.85 o                         
   6  12   5         69.01        -16.30        55.99 o                         
  -6  13   5         17.32         -8.59        88.07 o                         
  -5  13   5       4751.43       4341.95       307.18 o                         
  -4  13   5         31.06         60.15        76.26 o                         
  -3  13   5       3993.65       3996.11       274.96 o                         
  -2  13   5         43.11        -30.07        67.67 o                         
  -1  13   5        108.31         81.79        45.93 o                         
   0  13   5          4.52        -38.97        38.97 o                         
   1  13   5       1086.88        875.07        71.74 o                         
   2  13   5          4.20        -19.33        67.67 o                         
   3  13   5       2645.09       3174.57       247.03 o                         
   4  13   5         30.10        -10.74        83.78 o                         
   5  13   5       3181.04       2964.06       256.70 o                         
  -5  14   5        266.72        223.40       102.03 o                         
  -4  14   5       1569.15       1843.93       189.03 o                         
  -3  14   5          0.01        -44.04        73.04 o                         
  -2  14   5       3433.67       3595.60       253.48 o                         
  -1  14   5         39.37         88.30        45.72 o                         
   0  14   5       7540.53       7580.46       299.16 o                         
   1  14   5         41.71          6.44        69.81 o                         
   2  14   5       3763.68       3323.86       249.18 o                         
   3  14   5         85.13        136.40        92.37 o                         
   4  14   5       1798.51       1654.90       180.44 o                         
  -3  15   5       2410.17       2635.50       224.48 o                         
  -2  15   5         51.85          1.07        82.70 o                         
  -1  15   5       1249.27       1374.81       186.88 o                         
   0  15   5         11.00        -43.87        43.87 o                         
   1  15   5        400.67        366.25        94.52 o                         
   2  15   5          5.70        -26.85        77.33 o                         
 -10   0   6       5419.92       5060.94       215.99 o                         
  -8   0   6       6902.93       7129.05       275.68 o                         
  -6   0   6       5255.57       5613.00       153.02 o                         
  -4   0   6       1112.24       1319.88        43.17 o                         
  -2   0   6      14339.71      15109.58       334.30 o                         
   0   0   6      18957.61      19032.71       541.68 o                         
   2   0   6      71503.99      74720.35      1620.10 o                         
   4   0   6      13264.42      14019.78       315.01 o                         
   6   0   6       6030.66       5892.54       144.24 o                         
   8   0   6         61.14         -7.85        41.79 o                         
  10   0   6        391.20        419.91        69.16 o                         
 -11   1   6        427.16        397.63        55.26 o                         
 -10   1   6         15.50          6.06        37.60 o                         
  -9   1   6         15.64        -16.89        26.99 o                         
  -8   1   6         11.14        -24.58        24.58 o                         
  -7   1   6       3126.71       3108.67        68.42 o                         
  -6   1   6         48.84          8.80        12.93 o                         
  -5   1   6      34727.20      36046.12       586.43 o                         
  -4   1   6       3025.88       2808.97        49.11 o                         
  -3   1   6      45611.27      46148.62       748.05 o                         
  -2   1   6        761.55        863.67        25.72 o                         
  -1   1   6      49278.87      48743.81       789.11 o                         
   0   1   6       4090.28       4002.35        71.41 o                         
   1   1   6      15171.03      15791.91       275.29 o                         
   2   1   6         51.12          1.03        12.03 o                         
   3   1   6         22.93          5.74         9.99 o                         
   4   1   6         39.51         39.53        11.55 o                         
   5   1   6       3313.10       3198.34        60.07 o                         
   6   1   6         24.10         -6.60        15.94 o                         
   7   1   6       9716.06       9677.72       256.58 o                         
   8   1   6        629.54        594.55        57.19 o                         
   9   1   6       5574.48       5769.81       340.35 o                         
  10   1   6         18.32        -36.64        36.64 o                         
 -11   2   6        435.58        353.25        53.60 o                         
 -10   2   6       2706.67       2632.82       129.47 o                         
  -9   2   6         25.72         -1.98        34.82 o                         
  -8   2   6       8675.41       8677.07       191.33 o                         
  -7   2   6       1094.21       1108.89        42.44 o                         
  -6   2   6       3486.72       3430.34        70.97 o                         
  -5   2   6          1.84         -0.78        10.61 o                         
  -4   2   6       2040.15       1956.78        41.96 o                         
  -3   2   6        556.49        527.84        28.73 o                         
  -2   2   6       4500.45       4467.52       116.70 o                         
  -1   2   6       7645.60       8395.45       179.66 o                         
   0   2   6      51599.72      50539.82       928.15 o                         
   1   2   6       2195.07       2328.74        50.64 o                         
   2   2   6      19697.49      19634.68       365.80 o                         
   3   2   6       5066.09       5171.69        97.19 o                         
   4   2   6      32621.48      32727.07       656.33 o                         
   5   2   6        506.76        467.48        23.55 o                         
   6   2   6       3080.00       3153.16        73.07 o                         
   7   2   6        345.79        336.98        33.41 o                         
   8   2   6        357.87        352.16        55.15 o                         
   9   2   6          1.30         20.77        38.76 o                         
  10   2   6        505.03        462.32        54.71 o                         
 -11   3   6        854.39        950.12        78.54 o                         
 -10   3   6         17.69        -32.43        35.99 o                         
  -9   3   6        480.62        387.40        49.69 o                         
  -8   3   6          6.12         17.40        28.23 o                         
  -7   3   6       5409.54       5379.86       135.64 o                         
  -6   3   6       2938.99       2938.80        67.99 o                         
  -5   3   6      11690.07      11630.44       208.04 o                         
  -4   3   6       1098.93       1128.22        34.04 o                         
  -3   3   6      37682.60      37705.26      1401.51 o                         
  -2   3   6       3473.11       3009.99        64.67 o                         
  -1   3   6      38293.43      37369.73       803.70 o                         
   0   3   6        176.00        186.11        11.31 o                         
   1   3   6      18353.97      17762.60       339.18 o                         
   2   3   6       1421.19       1388.69        41.30 o                         
   3   3   6        565.32        530.99        22.71 o                         
   4   3   6         70.64         44.10        12.79 o                         
   5   3   6       3841.68       3850.52       101.00 o                         
   6   3   6       1228.61       1142.29        52.30 o                         
   7   3   6       9545.00       9850.96       266.34 o                         
   8   3   6        521.55        557.24        49.40 o                         
   9   3   6       3257.47       3225.73       120.16 o                         
  10   3   6        670.26        612.95        60.58 o                         
 -11   4   6         83.83         51.36        50.10 o                         
 -10   4   6       2350.33       2265.31       111.19 o                         
  -9   4   6       1963.77       2026.17        99.64 o                         
  -8   4   6       5227.29       5451.44       161.09 o                         
  -7   4   6        539.06        614.30        46.01 o                         
  -6   4   6       4885.55       4868.56       117.60 o                         
  -5   4   6       5145.66       5167.93       115.55 o                         
  -4   4   6       3774.31       3846.45        81.63 o                         
  -3   4   6        224.37        249.83        17.38 o                         
  -2   4   6       5621.03       5819.54       115.66 o                         
  -1   4   6       1190.63       1115.08        30.49 o                         
   0   4   6      16355.22      15454.65       314.48 o                         
   1   4   6      11651.62      11547.63       219.71 o                         
   2   4   6      16679.76      16412.82       288.96 o                         
   3   4   6        821.46        849.34        27.09 o                         
   4   4   6      16837.44      17138.81       350.89 o                         
   5   4   6       3254.32       3137.45        88.00 o                         
   6   4   6       6281.39       6655.68       187.90 o                         
   7   4   6        191.54        107.88        32.25 o                         
   8   4   6        193.90        141.54        38.45 o                         
   9   4   6          6.98         56.41        40.26 o                         
  10   4   6        261.95        188.78        47.71 o                         
 -11   5   6        179.59        127.67        67.81 o                         
 -10   5   6        222.48        219.47        49.06 o                         
  -9   5   6          0.96         25.63        39.85 o                         
  -8   5   6        637.16        647.31        50.98 o                         
  -7   5   6       2890.43       2781.75        83.77 o                         
  -6   5   6       1867.16       1890.94        97.75 o                         
  -5   5   6       9927.30       9606.24       223.85 o                         
  -4   5   6       2491.69       2549.72        59.07 o                         
  -3   5   6      31754.55      32642.46       652.76 o                         
  -2   5   6      13619.95      13796.98       419.80 o                         
  -1   5   6      35558.14      35576.51       658.08 o                         
   0   5   6       1656.49       1512.64        44.82 o                         
   1   5   6       1646.85       1655.58        47.04 o                         
   2   5   6       1281.81       1199.07        35.65 o                         
   3   5   6        229.36        179.45        22.44 o                         
   4   5   6        616.07        498.62        31.26 o                         
   5   5   6       3673.24       3711.45       101.85 o                         
   6   5   6       2881.80       2959.89       119.52 o                         
   7   5   6       2391.12       2416.07        95.95 o                         
   8   5   6       1790.35       1665.46        82.82 o                         
   9   5   6       3468.47       3517.28       130.14 o                         
 -10   6   6       1842.25       1967.89       110.38 o                         
  -9   6   6       1050.48       1001.42       103.67 o                         
  -8   6   6       3232.04       3132.82       112.88 o                         
  -7   6   6       4621.10       4787.84       143.61 o                         
  -6   6   6       3621.52       3628.39       114.37 o                         
  -5   6   6        203.48        242.85        30.75 o                         
  -4   6   6         77.21         78.85        16.56 o                         
  -3   6   6         41.13         45.42        13.92 o                         
  -2   6   6       1211.67       1183.14        43.25 o                         
  -1   6   6       8389.96       8513.13       221.66 o                         
   0   6   6       5595.46       5838.72       127.72 o                         
   1   6   6       4428.58       4291.56        97.87 o                         
   2   6   6      14355.26      14263.17       271.42 o                         
   3   6   6       8242.15       7933.86       188.54 o                         
   4   6   6       8845.87       8612.14       204.53 o                         
   5   6   6       5210.11       5271.15       136.25 o                         
   6   6   6       3577.35       3713.45       123.78 o                         
   7   6   6        601.29        630.08        54.42 o                         
   8   6   6        157.85        144.90        45.90 o                         
   9   6   6         17.98        -10.98        40.27 o                         
 -10   7   6        134.21        204.95        51.13 o                         
  -9   7   6         25.61         36.46        46.24 o                         
  -8   7   6         76.97         19.48        26.73 o                         
  -7   7   6        638.66        694.37        82.02 o                         
  -6   7   6        940.65       1114.63        59.21 o                         
  -5   7   6       7757.68       8193.10       256.44 o                         
  -4   7   6       7963.88       8549.29       227.22 o                         
  -3   7   6      15885.91      15831.35       324.50 o                         
  -2   7   6      17379.37      17992.83       499.28 o                         
  -1   7   6       6348.15       6348.37       128.31 o                         
   0   7   6       8067.48       7833.33       184.74 o                         
   1   7   6       7151.78       7289.65       157.40 o                         
   2   7   6         23.08         48.19        28.24 o                         
   3   7   6          5.85        -13.46        23.61 o                         
   4   7   6       1345.43       1489.24        75.17 o                         
   5   7   6        323.07        297.57        31.63 o                         
   6   7   6       3115.31       2981.81       101.02 o                         
   7   7   6       2721.96       2857.74       110.40 o                         
   8   7   6       2865.99       2826.57       130.68 o                         
   9   7   6       1945.17       2017.38        99.06 o                         
 -10   8   6        690.39        577.47        70.83 o                         
  -9   8   6       3579.05       3857.95       139.69 o                         
  -8   8   6       1293.74       1205.63        66.71 o                         
  -7   8   6       1562.80       1785.74        80.08 o                         
  -6   8   6       1050.62       1210.56        86.78 o                         
  -5   8   6       2908.98       2912.03       115.62 o                         
  -4   8   6        613.60        598.53        46.30 o                         
  -3   8   6       1267.16       1276.75        56.73 o                         
  -2   8   6        224.83        199.73        23.77 o                         
  -1   8   6       1848.20       1839.73        62.42 o                         
   0   8   6       7069.99       6781.16       149.58 o                         
   1   8   6      16362.00      16386.10       336.36 o                         
   2   8   6       6558.85       6290.33       173.15 o                         
   3   8   6       9441.32      10092.88       319.20 o                         
   4   8   6       5396.39       5236.46       156.07 o                         
   5   8   6       5847.50       6130.08       277.15 o                         
   6   8   6        612.97        590.36        51.10 o                         
   7   8   6        450.30        417.87        38.68 o                         
   8   8   6        123.70        125.31        49.03 o                         
  -9   9   6         39.59         35.74        44.58 o                         
  -8   9   6         85.18         64.19        34.79 o                         
  -7   9   6       2140.33       2233.97       145.10 o                         
  -6   9   6       4830.68       5176.75       183.05 o                         
  -5   9   6       1309.90       1238.97        73.03 o                         
  -4   9   6       7904.20       8000.54       253.67 o                         
  -3   9   6       3249.12       3090.59        97.32 o                         
  -2   9   6      14570.62      14532.92       399.75 o                         
  -1   9   6       4281.52       4196.29       141.72 o                         
   0   9   6       1887.57       1908.59        77.25 o                         
   1   9   6       1816.70       1618.35        56.75 o                         
   2   9   6       1100.57       1118.38        68.40 o                         
   3   9   6       2419.18       2256.48       102.20 o                         
   4   9   6       1414.84       1283.77        78.33 o                         
   5   9   6       1800.07       1730.07        88.35 o                         
   6   9   6       4385.16       4451.85       212.06 o                         
   7   9   6       1086.52       1135.38        75.86 o                         
   8   9   6       3079.36       3368.39       150.37 o                         
  -9  10   6       2424.62       2449.95       266.31 o                         
  -8  10   6        206.77        207.23        47.05 o                         
  -7  10   6       3858.37       4049.80       158.03 o                         
  -6  10   6        369.62        356.82        51.37 o                         
  -5  10   6       1490.99       1325.11        88.06 o                         
  -4  10   6        104.56         16.07        47.10 o                         
  -3  10   6        404.55        386.28        41.89 o                         
  -2  10   6        875.05        921.16        71.94 o                         
  -1  10   6      11320.52      11676.85       432.39 o                         
   0  10   6        496.97        460.41        43.81 o                         
   1  10   6       9547.26       9178.52       277.91 o                         
   2  10   6       3884.33       3857.31       143.82 o                         
   3  10   6      10221.00      10283.13       322.92 o                         
   4  10   6        449.08        547.76        58.84 o                         
   5  10   6       3737.03       3906.40       157.64 o                         
   6  10   6       1178.51       1300.70        79.30 o                         
   7  10   6        214.74        218.05        51.65 o                         
  -8  11   6        628.50        643.88        64.41 o                         
  -7  11   6         86.97         66.59        55.19 o                         
  -6  11   6       2967.25       2864.94       126.57 o                         
  -5  11   6       1190.80       1209.26        81.58 o                         
  -4  11   6       9113.87       8790.77       352.01 o                         
  -3  11   6       1229.43       1232.46        97.18 o                         
  -2  11   6       8504.08       8442.93       386.66 o                         
  -1  11   6       1094.29        975.57        76.19 o                         
   0  11   6       4480.40       4362.00       186.39 o                         
   1  11   6        617.95        472.80        58.54 o                         
   2  11   6        394.74        385.24        61.61 o                         
   3  11   6        282.15        204.30        46.61 o                         
   4  11   6        726.32        631.55        66.71 o                         
   5  11   6         11.10        -16.00        43.87 o                         
   6  11   6       4364.83       4316.45       248.51 o                         
   7  11   6        297.80        224.02        48.74 o                         
  -7  12   6       2703.49       2909.67       227.15 o                         
  -6  12   6         56.07         41.03        56.82 o                         
  -5  12   6       1175.28       1211.46       109.29 o                         
  -4  12   6        751.51        835.50       125.66 o                         
  -3  12   6          0.77        -26.85        68.74 o                         
  -2  12   6         12.24         21.80        42.50 o                         
  -1  12   6       1837.30       1934.36       112.28 o                         
   0  12   6         97.84         97.74        70.89 o                         
   1  12   6       5989.02       6334.69       253.17 o                         
   2  12   6        104.24        147.14        82.70 o                         
   3  12   6       9072.57       9950.10       557.32 o                         
   4  12   6        299.75        379.02        53.39 o                         
   5  12   6       4727.17       4617.57       193.51 o                         
   6  12   6        201.93         71.94        54.26 o                         
  -6  13   6       2048.16       2325.10       229.85 o                         
  -5  13   6        100.86        184.74        93.44 o                         
  -4  13   6       5545.13       5876.66       372.70 o                         
  -3  13   6         20.02          7.52        77.33 o                         
  -2  13   6       7044.87       7470.79       316.84 o                         
  -1  13   6          1.21         -0.82        44.04 o                         
   0  13   6       5407.18       5422.14       226.23 o                         
   1  13   6        176.35        224.48        85.92 o                         
   2  13   6        170.95        128.89        77.33 o                         
   3  13   6         17.94         17.18        79.48 o                         
   4  13   6        679.97        715.21       136.40 o                         
   5  13   6         18.73        125.66        92.37 o                         
  -5  14   6        947.51        996.61       154.66 o                         
  -4  14   6          5.11         62.29        82.70 o                         
  -3  14   6        150.03         66.59        82.70 o                         
  -2  14   6         20.83         73.04        81.63 o                         
  -1  14   6        803.13        732.82        81.63 o                         
   0  14   6        111.74        107.10        49.03 o                         
   1  14   6       4888.89       5046.42       321.14 o                         
   2  14   6         16.70          1.07        71.96 o                         
   3  14   6       5577.41       5455.64       359.81 o                         
   4  14   6        150.60        198.70       104.18 o                         
  -3  15   6        197.93        229.85        94.52 o                         
  -2  15   6       3056.44       3104.76       236.29 o                         
  -1  15   6         58.47        -22.01        48.77 o                         
   0  15   6       2988.95       3084.87       155.76 o                         
   1  15   6         73.58         51.55        89.15 o                         
   2  15   6        373.09        145.00        89.15 o                         
 -11   0   7          6.72        -30.52        48.50 o                         
  -9   0   7       1659.78       1651.94       102.53 o                         
  -7   0   7      12585.37      12809.57       379.62 o                         
  -5   0   7      26697.33      26742.79       614.56 o                         
  -3   0   7      10429.75      10172.80       228.43 o                         
  -1   0   7       5853.31       5570.17       179.83 o                         
   1   0   7      26733.44      27523.00       674.95 o                         
   3   0   7      23720.02      23948.42       528.30 o                         
   5   0   7       5416.25       5317.92       147.13 o                         
   7   0   7      14544.50      14148.22       518.24 o                         
   9   0   7       1154.61       1147.41       186.88 o                         
 -11   1   7         46.26         52.19        41.26 o                         
 -10   1   7       2175.37       2125.40       130.53 o                         
  -9   1   7         48.37         36.90        36.85 o                         
  -8   1   7        906.51        863.48        49.06 o                         
  -7   1   7       1162.56       1125.71        40.56 o                         
  -6   1   7       1805.63       1890.78        50.76 o                         
  -5   1   7       1372.72       1330.51        37.72 o                         
  -4   1   7      12134.28      11856.68       188.28 o                         
  -3   1   7        605.08        618.60        21.12 o                         
  -2   1   7      19455.11      18587.60       346.90 o                         
  -1   1   7        600.05        572.31        23.11 o                         
   0   1   7      79813.12      81347.08      1393.09 o                         
   1   1   7      12177.32      12941.49       203.87 o                         
   2   1   7      13266.57      12905.72       204.62 o                         
   3   1   7        942.14        864.81        32.03 o                         
   4   1   7       2008.45       1915.28        43.63 o                         
   5   1   7        181.72        152.69        15.34 o                         
   6   1   7       2488.23       2453.67        62.60 o                         
   7   1   7        428.31        431.66        39.23 o                         
   8   1   7       4628.17       4474.91       138.31 o                         
   9   1   7         31.39         66.67        43.92 o                         
  10   1   7       2648.60       2900.38       116.20 o                         
 -11   2   7        591.75        598.15        62.31 o                         
 -10   2   7          1.17         29.72        38.10 o                         
  -9   2   7       2854.76       2777.42        96.93 o                         
  -8   2   7         33.49         -7.01        30.07 o                         
  -7   2   7       7264.32       7196.45       158.70 o                         
  -6   2   7       3999.90       3947.37        80.63 o                         
  -5   2   7       8785.84       8763.15       151.99 o                         
  -4   2   7        448.78        421.69        15.71 o                         
  -3   2   7       5278.97       5229.32        87.21 o                         
  -2   2   7       1265.80       1277.01        32.95 o                         
  -1   2   7       2631.89       2553.06        59.64 o                         
   0   2   7       3828.91       3743.81        82.85 o                         
   1   2   7      12250.42      12318.99       206.01 o                         
   2   2   7       1993.63       2048.20        45.79 o                         
   3   2   7      22590.84      23067.19       401.64 o                         
   4   2   7        787.89        716.12        27.75 o                         
   5   2   7      23841.44      24041.87       421.76 o                         
   6   2   7        970.64        876.06        37.29 o                         
   7   2   7       5854.69       6006.76       171.97 o                         
   8   2   7        192.48        202.89        46.82 o                         
   9   2   7        640.57        683.92        57.67 o                         
  10   2   7         25.71        -21.59        40.69 o                         
 -11   3   7        353.53        429.75        57.57 o                         
 -10   3   7       1804.22       1730.41       103.09 o                         
  -9   3   7        232.51        182.64        42.40 o                         
  -8   3   7       3450.46       3383.26       111.43 o                         
  -7   3   7        575.26        561.11        30.44 o                         
  -6   3   7         11.29          6.44        14.27 o                         
  -5   3   7       1016.97       1023.05        31.76 o                         
  -4   3   7       9624.74       9488.43       161.27 o                         
  -3   3   7         43.03         24.42        11.92 o                         
  -2   3   7      47528.15      46448.61       828.87 o                         
  -1   3   7       7809.94       7880.70       143.42 o                         
   0   3   7      24109.78      24454.59       491.25 o                         
   1   3   7       4414.70       4502.80        86.25 o                         
   2   3   7      10785.50      11049.04       210.97 o                         
   3   3   7          8.88         10.12        10.72 o                         
   4   3   7       1023.98        973.77        30.83 o                         
   5   3   7         12.20         -4.08        19.66 o                         
   6   3   7         15.63        -13.84        29.94 o                         
   7   3   7        247.85        571.73       106.01 o                         
   8   3   7       3422.66       3299.34       189.43 o                         
   9   3   7        314.40        278.72        46.67 o                         
 -11   4   7        107.37         68.75        46.69 o                         
 -10   4   7        368.72        298.86        53.31 o                         
  -9   4   7       3120.47       3121.00       128.11 o                         
  -8   4   7       1775.12       1711.25        76.36 o                         
  -7   4   7       6158.92       6111.88       206.04 o                         
  -6   4   7        650.28        697.80        29.64 o                         
  -5   4   7       5029.83       5104.42        99.00 o                         
  -4   4   7        832.14        779.13        32.04 o                         
  -3   4   7       2933.32       2781.94        76.17 o                         
  -2   4   7       1882.40       1976.39        45.57 o                         
  -1   4   7         25.27         26.46        11.42 o                         
   0   4   7         12.06         -1.11        11.21 o                         
   1   4   7       1996.81       1987.63        42.06 o                         
   2   4   7       3399.97       3478.26        65.72 o                         
   3   4   7      20975.35      20829.96       365.71 o                         
   4   4   7       5152.09       5295.17       110.53 o                         
   5   4   7      10829.33      10824.89       251.77 o                         
   6   4   7       1746.81       1748.92        76.77 o                         
   7   4   7       4435.70       4498.75       180.74 o                         
   8   4   7        135.59        125.63        38.76 o                         
   9   4   7        616.22        560.57        56.99 o                         
 -11   5   7        139.68        196.99        90.53 o                         
 -10   5   7       1117.14       1148.01        83.21 o                         
  -9   5   7       1037.97       1013.74        72.14 o                         
  -8   5   7        251.60        160.49        38.47 o                         
  -7   5   7        388.15        424.45        38.35 o                         
  -6   5   7         17.85         45.84        21.69 o                         
  -5   5   7        564.26        590.29        26.15 o                         
  -4   5   7       6184.58       6419.18       139.79 o                         
  -3   5   7      15027.38      15082.12       309.48 o                         
  -2   5   7       6862.37       6762.47       134.50 o                         
  -1   5   7       8859.76       8499.69       219.25 o                         
   0   5   7      20663.58      19461.20       447.02 o                         
   1   5   7       3328.28       3229.65        86.27 o                         
   2   5   7       8084.02       8307.58       152.66 o                         
   3   5   7        149.35        261.64        19.47 o                         
   4   5   7       4650.65       4548.36       117.96 o                         
   5   5   7         49.98         -0.82        21.43 o                         
   6   5   7       1453.40       1441.78        72.64 o                         
   7   5   7        149.71        127.33        38.15 o                         
   8   5   7       1640.36       1619.71        83.43 o                         
   9   5   7       1434.76       1361.62        81.70 o                         
 -10   6   7        276.49        351.95        59.66 o                         
  -9   6   7        720.00        647.43        62.61 o                         
  -8   6   7       1125.95       1151.26        66.23 o                         
  -7   6   7       4860.64       4953.98       131.48 o                         
  -6   6   7      10814.32      11390.63       299.04 o                         
  -5   6   7       7246.13       7874.70       344.39 o                         
  -4   6   7       1328.62       1334.23        43.52 o                         
  -3   6   7       1419.70       1427.18        44.46 o                         
  -2   6   7       3440.21       3327.99        92.38 o                         
  -1   6   7       2391.46       2397.59        57.93 o                         
   0   6   7        795.60        745.52        31.84 o                         
   1   6   7       4474.71       4277.23        99.02 o                         
   2   6   7       6719.68       6572.74       132.93 o                         
   3   6   7       2992.16       2946.41        76.05 o                         
   4   6   7       3911.62       3822.37       105.21 o                         
   5   6   7       4368.36       4465.02       119.80 o                         
   6   6   7       4974.88       4889.57       152.21 o                         
   7   6   7       4007.80       3725.18       129.16 o                         
   8   6   7        510.63        511.81        53.58 o                         
   9   6   7        918.74        985.71        69.96 o                         
 -10   7   7       1509.60       1544.67        97.93 o                         
  -9   7   7        466.08        478.50        55.48 o                         
  -8   7   7         84.90        133.34        29.16 o                         
  -7   7   7         85.26         63.99        30.17 o                         
  -6   7   7        685.03        712.27        47.61 o                         
  -5   7   7       1019.58        967.30        60.94 o                         
  -4   7   7        997.99        945.95        65.43 o                         
  -3   7   7       6735.23       6786.40       166.18 o                         
  -2   7   7      10986.37      10619.29       275.81 o                         
  -1   7   7       9015.17       9133.00       179.82 o                         
   0   7   7       3599.11       3631.42        87.37 o                         
   1   7   7      15675.30      15781.94       325.41 o                         
   2   7   7      10694.17      10194.66       215.91 o                         
   3   7   7       3747.94       3740.37       102.42 o                         
   4   7   7         86.48         67.74        23.15 o                         
   5   7   7         12.80         20.33        24.64 o                         
   6   7   7          4.92         39.62        27.41 o                         
   7   7   7       1842.82       1936.87        93.02 o                         
   8   7   7       1247.18       1161.26        84.69 o                         
 -10   8   7        337.30        324.34        61.93 o                         
  -9   8   7       1157.74       1284.61        80.35 o                         
  -8   8   7       2696.71       2881.29       120.58 o                         
  -7   8   7        718.90        767.76        61.77 o                         
  -6   8   7       5293.03       5687.22       281.83 o                         
  -5   8   7        760.37        757.32        57.46 o                         
  -4   8   7       8493.62       8597.45       302.12 o                         
  -3   8   7       1509.42       1457.15        60.05 o                         
  -2   8   7        597.70        568.89        34.00 o                         
  -1   8   7        477.16        462.89        27.94 o                         
   0   8   7       1400.16       1328.55        51.88 o                         
   1   8   7        649.60        859.89        88.90 o                         
   2   8   7       3415.93       3235.42       110.66 o                         
   3   8   7       2294.36       2438.11       105.99 o                         
   4   8   7       8100.90       8802.58       290.66 o                         
   5   8   7       7327.12       7837.49       221.85 o                         
   6   8   7       4856.18       4761.44       175.02 o                         
   7   8   7       1482.14       1330.01        61.89 o                         
   8   8   7       2386.99       2418.60       126.47 o                         
  -9   9   7        987.91        950.65        71.48 o                         
  -8   9   7         12.12         44.96        39.05 o                         
  -7   9   7         49.22         69.16        40.86 o                         
  -6   9   7         17.95        -14.82        35.96 o                         
  -5   9   7       3079.65       3051.95       134.21 o                         
  -4   9   7       1610.55       1614.15        81.48 o                         
  -3   9   7       8585.47       8545.38       227.89 o                         
  -2   9   7       3511.14       3327.97       105.20 o                         
  -1   9   7      17190.15      17384.16       513.71 o                         
   0   9   7       4347.66       4283.77       130.41 o                         
   1   9   7       6335.79       6095.97       151.04 o                         
   2   9   7       1634.74       1593.08       117.58 o                         
   3   9   7       2115.61       1945.89        97.48 o                         
   4   9   7        674.87        653.02        84.81 o                         
   5   9   7         13.53         39.70        35.42 o                         
   6   9   7         30.09        -13.82        37.74 o                         
   7   9   7        817.88        817.58        66.74 o                         
   8   9   7        318.31        342.56        62.48 o                         
  -8  10   7       3500.80       3649.22       151.37 o                         
  -7  10   7        998.60       1053.57        93.68 o                         
  -6  10   7       4086.06       4174.20       160.96 o                         
  -5  10   7        344.52        313.99        44.23 o                         
  -4  10   7       3439.16       3510.10       259.31 o                         
  -3  10   7        411.40        344.35        41.10 o                         
  -2  10   7        875.27        770.44        54.84 o                         
  -1  10   7          4.53        -33.95        33.95 o                         
   0  10   7        479.14        387.29        42.62 o                         
   1  10   7        396.85        386.40        44.80 o                         
   2  10   7       4497.03       4625.86       171.28 o                         
   3  10   7       2347.00       2592.33       115.99 o                         
   4  10   7       7052.91       7211.18       297.12 o                         
   5  10   7        649.53        613.42        66.15 o                         
   6  10   7       5972.32       6243.42       193.76 o                         
   7  10   7        777.39        801.46        70.44 o                         
  -8  11   7         26.19         62.16        46.18 o                         
  -7  11   7         58.96         41.44        48.75 o                         
  -6  11   7        205.34        200.61        50.69 o                         
  -5  11   7        392.24        358.46        93.98 o                         
  -4  11   7        247.44        238.81        89.68 o                         
  -3  11   7       8359.49       8194.14       462.92 o                         
  -2  11   7        505.31        588.92        78.35 o                         
  -1  11   7       8055.90       8298.18       319.73 o                         
   0  11   7       1047.18        905.43       132.65 o                         
   1  11   7       9416.06       9272.73       351.69 o                         
   2  11   7       2003.91       1940.40        98.46 o                         
   3  11   7       2974.73       3019.72       131.42 o                         
   4  11   7         37.13         25.87        45.13 o                         
   5  11   7         33.36         -1.62        55.82 o                         
   6  11   7         41.24         56.28        54.09 o                         
  -7  12   7        147.04        134.39        45.46 o                         
  -6  12   7       4848.52       5087.74       246.07 o                         
  -5  12   7        241.81        287.85        98.81 o                         
  -4  12   7       3197.92       3451.67       258.85 o                         
  -3  12   7          9.19         67.67        76.26 o                         
  -2  12   7        835.26        749.96        70.50 o                         
  -1  12   7         57.87         66.24        51.02 o                         
   0  12   7        505.23        484.40        59.53 o                         
   1  12   7        688.59        677.23        67.86 o                         
   2  12   7       3621.81       3787.74       265.29 o                         
   3  12   7          1.61        -25.93        90.76 o                         
   4  12   7       5314.28       5376.22       215.67 o                         
   5  12   7        656.33        611.92        74.02 o                         
  -6  13   7          0.91         52.63       100.96 o                         
  -5  13   7       2036.15       2123.18       211.59 o                         
  -4  13   7         27.64        -69.81        69.81 o                         
  -3  13   7        952.62        908.54       132.11 o                         
  -2  13   7        353.90        288.37        54.59 o                         
  -1  13   7       9116.58       8792.69       340.59 o                         
   0  13   7         79.93         79.18        50.61 o                         
   1  13   7       7654.91       7515.45       434.99 o                         
   2  13   7         51.47        -10.74        79.48 o                         
   3  13   7       2641.46       2597.91       226.62 o                         
   4  13   7          0.24        -21.48        77.33 o                         
  -4  14   7       2550.74       2456.14       225.55 o                         
  -3  14   7          8.78        -33.30        81.63 o                         
  -2  14   7        659.93        636.06       101.98 o                         
  -1  14   7          0.67         12.13        47.01 o                         
   0  14   7          6.22         46.36        48.59 o                         
   1  14   7        189.03        164.33        81.63 o                         
   2  14   7       2443.24       2304.70       210.51 o                         
   3  14   7         71.17         53.70        85.92 o                         
  -2  15   7         41.10         45.11        80.55 o                         
  -1  15   7       4974.51       5001.08       219.42 o                         
   0  15   7         61.61        -23.65        50.40 o                         
 -10   0   8        184.47        205.87        70.89 o                         
  -8   0   8       2786.14       2817.14       134.26 o                         
  -6   0   8      16437.61      15932.62       402.00 o                         
  -4   0   8      15912.01      16255.64       405.17 o                         
  -2   0   8      18244.88      18257.25       452.32 o                         
   0   0   8       4615.77       4179.90       114.65 o                         
   2   0   8       1698.07       1652.64        57.36 o                         
   4   0   8       8289.55       8437.50       197.64 o                         
   6   0   8       6489.05       6396.15       254.39 o                         
   8   0   8       7081.03       7557.94       300.57 o                         
 -11   1   8       2295.83       2284.81        95.09 o                         
 -10   1   8        113.92        118.26        35.35 o                         
  -9   1   8       5249.10       5477.21       159.98 o                         
  -8   1   8        534.26        545.22        41.36 o                         
  -7   1   8       8357.52       8666.44       190.19 o                         
  -6   1   8        236.11        267.97        19.64 o                         
  -5   1   8       1252.06       1253.11        35.57 o                         
  -4   1   8          4.46         -6.71         9.58 o                         
  -3   1   8       5791.53       5660.73       114.21 o                         
  -2   1   8       1769.31       1719.30        43.93 o                         
  -1   1   8      29773.85      29645.33       549.19 o                         
   0   1   8        389.93        411.70        18.24 o                         
   1   1   8      33786.30      33704.49       549.49 o                         
   2   1   8          2.07        -10.13        10.13 o                         
   3   1   8      21142.13      21288.82       352.39 o                         
   4   1   8         13.59         33.70        12.65 o                         
   5   1   8       7532.60       7509.17       133.77 o                         
   6   1   8        164.83        109.63        31.00 o                         
   7   1   8       1887.74       1887.90        79.78 o                         
   8   1   8        874.13        741.08        52.38 o                         
   9   1   8         53.61         63.44        46.29 o                         
 -11   2   8         22.43          7.91        44.58 o                         
 -10   2   8          8.47        -26.19        59.59 o                         
  -9   2   8         92.71        106.60        31.10 o                         
  -8   2   8       1875.57       1926.36        75.40 o                         
  -7   2   8         57.15         63.40        19.45 o                         
  -6   2   8      10125.79      10217.54       186.50 o                         
  -5   2   8        338.16        324.84        18.25 o                         
  -4   2   8      34427.19      34881.93       539.97 o                         
  -3   2   8         18.08          9.73        10.96 o                         
  -2   2   8       9948.96       9367.55       181.09 o                         
  -1   2   8        775.10        702.00        26.13 o                         
   0   2   8      13889.78      13805.07       283.23 o                         
   1   2   8       1157.14       1152.92        33.20 o                         
   2   2   8       2504.38       2627.24        56.25 o                         
   3   2   8         23.31         35.04        11.71 o                         
   4   2   8       1152.24       1063.85        34.11 o                         
   5   2   8        920.70        878.26        34.44 o                         
   6   2   8       7530.76       7397.80       182.34 o                         
   7   2   8        372.37        356.14        40.30 o                         
   8   2   8       5000.50       4952.83       180.23 o                         
   9   2   8        147.88         87.69        41.57 o                         
 -11   3   8       2374.20       2328.09       117.28 o                         
 -10   3   8        603.46        683.98        61.85 o                         
  -9   3   8       4732.47       4883.85       175.76 o                         
  -8   3   8         42.88         40.30        25.01 o                         
  -7   3   8       2361.60       2243.28        64.50 o                         
  -6   3   8        623.94        621.77        27.29 o                         
  -5   3   8          5.58         10.19        11.61 o                         
  -4   3   8        640.20        622.24        25.54 o                         
  -3   3   8         30.29         30.62        12.79 o                         
  -2   3   8        946.53        889.01        27.60 o                         
  -1   3   8      17802.88      17421.54       409.81 o                         
   0   3   8       2208.57       2054.03        48.62 o                         
   1   3   8      23080.14      23136.54       403.77 o                         
   2   3   8       1136.69       1112.80        31.46 o                         
   3   3   8      31175.87      31495.78       546.98 o                         
   4   3   8         35.28         30.01        13.31 o                         
   5   3   8       8971.98       9004.22       192.79 o                         
   6   3   8       1162.17       1055.07        49.64 o                         
   7   3   8        142.24         62.61        40.71 o                         
   8   3   8        120.06         60.64        52.55 o                         
   9   3   8        676.11        752.57        63.29 o                         
 -11   4   8          4.19         66.06        44.96 o                         
 -10   4   8          0.54         53.62        45.55 o                         
  -9   4   8        350.36        243.16        45.53 o                         
  -8   4   8       1108.62       1139.03        66.38 o                         
  -7   4   8       3049.03       3132.61       104.23 o                         
  -6   4   8       6408.37       6589.66       134.40 o                         
  -5   4   8       2352.94       2343.55        54.04 o                         
  -4   4   8      13070.98      13302.24       276.06 o                         
  -3   4   8       4618.66       4413.43       105.26 o                         
  -2   4   8      19854.39      19770.26       327.23 o                         
  -1   4   8         18.23         13.82        12.03 o                         
   0   4   8       2889.84       2946.34        62.22 o                         
   1   4   8       2021.97       1990.74        43.16 o                         
   2   4   8          4.73         -2.71        10.93 o                         
   3   4   8          4.23          1.62        11.69 o                         
   4   4   8       3246.65       3216.93        74.55 o                         
   5   4   8        281.83        327.60        36.66 o                         
   6   4   8       5061.40       4832.73       148.24 o                         
   7   4   8        379.59        343.08        43.03 o                         
   8   4   8       4591.03       4537.98       148.97 o                         
   9   4   8       1031.81        998.99        92.02 o                         
 -10   5   8       1482.14       1569.09       156.93 o                         
  -9   5   8       2903.48       3098.51       137.51 o                         
  -8   5   8       1373.39       1280.77        67.51 o                         
  -7   5   8       3058.06       2938.96        88.19 o                         
  -6   5   8        144.00        113.01        19.69 o                         
  -5   5   8        444.05        429.05        25.00 o                         
  -4   5   8        326.27        341.19        23.73 o                         
  -3   5   8       9283.54       8794.42       237.77 o                         
  -2   5   8        708.59        656.35        26.38 o                         
  -1   5   8       5032.35       4935.72       132.09 o                         
   0   5   8       5484.58       5669.77       108.20 o                         
   1   5   8      19074.83      18964.34       357.32 o                         
   2   5   8       3854.40       3723.63        71.15 o                         
   3   5   8      11617.50      11603.42       210.24 o                         
   4   5   8       3087.17       3012.00        78.18 o                         
   5   5   8       3125.66       3106.02        91.06 o                         
   6   5   8        588.47        558.20        49.83 o                         
   7   5   8        399.02        365.10        53.34 o                         
   8   5   8         84.97        103.95        43.45 o                         
   9   5   8        150.44        140.07        48.12 o                         
 -10   6   8         84.79         48.03        67.16 o                         
  -9   6   8        632.37        707.19       124.92 o                         
  -8   6   8       1210.49       1303.93       114.08 o                         
  -7   6   8        682.32        628.50        40.60 o                         
  -6   6   8       2602.36       2711.15        95.05 o                         
  -5   6   8       4412.37       4369.93       113.12 o                         
  -4   6   8       7004.38       6989.63       153.65 o                         
  -3   6   8       4210.77       3916.11        94.30 o                         
  -2   6   8       4950.85       4580.08       103.51 o                         
  -1   6   8       4132.43       4016.83        87.18 o                         
   0   6   8       5058.39       5112.23       106.88 o                         
   1   6   8        105.96         90.17        16.85 o                         
   2   6   8        434.33        393.25        21.42 o                         
   3   6   8        397.55        386.68        26.74 o                         
   4   6   8       5781.32       5694.96       145.26 o                         
   5   6   8       1864.06       1900.99        72.38 o                         
   6   6   8       3430.37       3358.12       112.03 o                         
   7   6   8       2739.15       2723.84       111.38 o                         
   8   6   8       2673.03       2727.98       112.78 o                         
 -10   7   8       1482.50       1330.35       119.42 o                         
  -9   7   8       1098.52       1031.29        76.81 o                         
  -8   7   8       3009.36       3034.08        97.48 o                         
  -7   7   8       1287.91       1399.25        91.76 o                         
  -6   7   8       2699.95       2673.93       112.54 o                         
  -5   7   8        381.24        324.47        42.43 o                         
  -4   7   8        168.67        154.90        22.03 o                         
  -3   7   8        747.57        680.60        43.27 o                         
  -2   7   8       4297.17       4153.98        98.88 o                         
  -1   7   8       6784.98       6535.40       126.00 o                         
   0   7   8       3733.44       3627.68        88.90 o                         
   1   7   8       7644.65       7731.54       171.62 o                         
   2   7   8      13255.85      13418.82       279.18 o                         
   3   7   8      12025.38      12366.15       286.53 o                         
   4   7   8       3973.42       3921.11       109.68 o                         
   5   7   8       1928.68       1999.06        87.05 o                         
   6   7   8        892.49        854.89        47.10 o                         
   7   7   8        347.38        325.64        54.16 o                         
   8   7   8         52.84        -18.40        48.24 o                         
  -9   8   8         60.00         31.81        40.38 o                         
  -8   8   8        322.73        337.84        59.44 o                         
  -7   8   8       2450.72       2656.14       160.78 o                         
  -6   8   8       2466.80       2386.31       126.83 o                         
  -5   8   8       3640.44       3521.59       135.04 o                         
  -4   8   8       5590.03       5703.97       142.80 o                         
  -3   8   8       8945.89       8708.38       270.28 o                         
  -2   8   8       2833.32       2912.22        84.04 o                         
  -1   8   8       3197.99       3074.27        87.67 o                         
   0   8   8       2192.40       2109.10        69.14 o                         
   1   8   8       3145.39       3043.08        87.01 o                         
   2   8   8         69.43         73.77        20.64 o                         
   3   8   8       1809.00       1584.30        87.36 o                         
   4   8   8        768.94        760.87        58.29 o                         
   5   8   8       5553.08       5316.57       167.89 o                         
   6   8   8       2818.12       2875.26       111.46 o                         
   7   8   8       1855.29       1831.78       111.08 o                         
   8   8   8        822.69        785.15        77.02 o                         
  -9   9   8        246.83        183.62        54.97 o                         
  -8   9   8       1138.38       1120.81        75.69 o                         
  -7   9   8        318.15        382.04        49.24 o                         
  -6   9   8       2294.35       2293.65       108.68 o                         
  -5   9   8        465.26        449.22        56.01 o                         
  -4   9   8          7.16        -34.47        34.47 o                         
  -3   9   8          6.23         18.26        24.86 o                         
  -2   9   8       2022.28       1911.07        99.36 o                         
  -1   9   8       1592.91       1556.73        67.86 o                         
   0   9   8       6754.41       6730.80       187.11 o                         
   1   9   8      11911.72      11555.82       315.76 o                         
   2   9   8      13819.80      14461.64       372.53 o                         
   3   9   8       3199.14       3308.28       134.77 o                         
   4   9   8       5359.50       5125.86       187.28 o                         
   5   9   8       2198.96       2294.95        98.21 o                         
   6   9   8       1350.81       1291.12        76.56 o                         
   7   9   8          2.75         42.56        43.04 o                         
  -8  10   8        144.07        133.61        46.01 o                         
  -7  10   8       1280.85       1356.70       104.23 o                         
  -6  10   8       1272.85       1509.54        89.69 o                         
  -5  10   8       9120.97       9791.67       474.01 o                         
  -4  10   8        288.15        286.56        54.99 o                         
  -3  10   8       5916.26       5584.43       224.50 o                         
  -2  10   8       5749.83       5892.07       198.85 o                         
  -1  10   8       3549.11       3545.19       190.64 o                         
   0  10   8         31.44          7.05        35.17 o                         
   1  10   8        480.61        478.75        41.88 o                         
   2  10   8        189.61         93.05        38.86 o                         
   3  10   8        747.99        636.42        69.68 o                         
   4  10   8        448.91        498.66        60.65 o                         
   5  10   8       2798.54       2761.50       132.51 o                         
   6  10   8        924.03        933.54        99.15 o                         
   7  10   8       4153.64       4227.82       152.44 o                         
  -8  11   8       2440.42       2525.98       134.22 o                         
  -7  11   8        268.29        268.40        52.03 o                         
  -6  11   8        790.69        793.04        67.94 o                         
  -5  11   8          5.19          6.45        54.30 o                         
  -4  11   8        185.03        159.26        56.50 o                         
  -3  11   8        359.56        435.45        56.71 o                         
  -2  11   8       2020.36       1988.60       114.69 o                         
  -1  11   8       1805.98       1753.94       110.09 o                         
   0  11   8       9952.52       9894.11       594.97 o                         
   1  11   8       1334.70       1128.66        76.44 o                         
   2  11   8       8795.84       8923.58       288.28 o                         
   3  11   8        467.63        521.70        62.31 o                         
   4  11   8       5109.21       5002.75       218.79 o                         
   5  11   8        542.16        490.08        64.33 o                         
   6  11   8        156.17         57.47        55.87 o                         
  -7  12   8        865.94        809.59        74.92 o                         
  -6  12   8         21.00         -3.59        62.26 o                         
  -5  12   8       2849.36       3125.16       250.25 o                         
  -4  12   8        634.92        530.58       109.55 o                         
  -3  12   8       6792.53       6988.84       278.59 o                         
  -2  12   8        231.87        222.64        52.13 o                         
  -1  12   8       5520.12       5111.27       218.34 o                         
   0  12   8        484.73        501.66       134.20 o                         
   1  12   8        601.77        572.83        64.07 o                         
   2  12   8        342.52        325.44        92.37 o                         
   3  12   8        670.97        829.33        95.37 o                         
   4  12   8         27.29         42.91        51.88 o                         
   5  12   8       3536.70       3577.66       160.81 o                         
  -6  13   8       1197.64       1384.34       179.37 o                         
  -5  13   8         54.21         52.63        89.15 o                         
  -4  13   8         25.83        -79.48        79.48 o                         
  -3  13   8         50.23         43.61        43.25 o                         
  -2  13   8       2058.03       2228.25       127.54 o                         
  -1  13   8         63.09          8.02        46.18 o                         
   0  13   8       5744.23       5513.08       234.18 o                         
   1  13   8         32.39        -13.57        43.27 o                         
   2  13   8       6883.56       6763.72       413.51 o                         
   3  13   8        153.75        209.44       102.03 o                         
   4  13   8       2707.92       2871.96       246.98 o                         
  -4  14   8         75.75         38.67        91.29 o                         
  -3  14   8       5023.64       4825.28       323.29 o                         
  -2  14   8         50.05         55.64        49.03 o                         
  -1  14   8       3181.48       3310.93       168.21 o                         
   0  14   8        225.68        247.08        56.58 o                         
   1  14   8        148.88         52.63        74.11 o                         
   2  14   8         41.17        -33.30        76.26 o                         
 -11   0   9       2592.08       2725.51       149.62 o                         
  -9   0   9       1161.72       1198.06        89.71 o                         
  -7   0   9         71.71         31.38        61.82 o                         
  -5   0   9      11293.34      11065.07       341.71 o                         
  -3   0   9       9548.16       8953.26       362.88 o                         
  -1   0   9      22999.86      23215.37       573.96 o                         
   1   0   9      11022.90      11614.63       261.99 o                         
   3   0   9       9242.13       9275.64       217.05 o                         
   5   0   9        238.62        201.45        29.40 o                         
   7   0   9       6546.62       6372.57       259.32 o                         
   9   0   9       4879.75       5096.52       225.52 o                         
 -11   1   9         45.62         41.06        36.35 o                         
 -10   1   9       1937.83       2033.96        86.00 o                         
  -9   1   9         64.64        108.27        32.15 o                         
  -8   1   9       8379.81       8485.08       228.57 o                         
  -7   1   9        106.03        117.72        27.75 o                         
  -6   1   9       7243.58       7258.78       142.12 o                         
  -5   1   9        134.39        132.78        19.99 o                         
  -4   1   9      11849.70      11703.71       197.01 o                         
  -3   1   9       1538.24       1532.47        43.53 o                         
  -2   1   9        133.52        146.98        14.18 o                         
  -1   1   9         19.78          6.77         8.98 o                         
   0   1   9       5478.85       5582.72       105.85 o                         
   1   1   9       2597.21       2577.41        51.54 o                         
   2   1   9      18421.42      18754.80       295.27 o                         
   3   1   9        156.98        144.00        14.64 o                         
   4   1   9      23563.24      24208.15       400.80 o                         
   5   1   9        360.09        374.87        25.24 o                         
   6   1   9      14390.41      14651.49       376.65 o                         
   7   1   9        168.29        187.37        36.98 o                         
   8   1   9       3343.92       3189.05       112.60 o                         
   9   1   9          0.87         81.60        51.02 o                         
 -11   2   9       1102.35        979.33        96.48 o                         
 -10   2   9        418.47        469.20        50.52 o                         
  -9   2   9        881.35        935.41        55.13 o                         
  -8   2   9        232.22        239.24        34.38 o                         
  -7   2   9         92.94         56.60        22.27 o                         
  -6   2   9        330.00        307.31        22.64 o                         
  -5   2   9       1300.64       1266.23        33.76 o                         
  -4   2   9        896.94        827.01        26.29 o                         
  -3   2   9      16994.98      16461.95       311.55 o                         
  -2   2   9        544.65        448.84        22.31 o                         
  -1   2   9      31845.54      32018.88       594.82 o                         
   0   2   9         36.16         38.50        15.91 o                         
   1   2   9      15161.96      14552.62       290.41 o                         
   2   2   9       2383.32       2396.76        53.71 o                         
   3   2   9       2108.22       2124.75        50.25 o                         
   4   2   9         16.67         34.82        15.62 o                         
   5   2   9        671.06        635.86        40.51 o                         
   6   2   9         78.80        122.91        32.27 o                         
   7   2   9       4798.07       4784.52       145.98 o                         
   8   2   9       1018.96        893.59        72.95 o                         
   9   2   9       4633.91       4579.96       153.83 o                         
 -11   3   9          7.49        -41.72        41.72 o                         
 -10   3   9       2151.78       2007.40       101.69 o                         
  -9   3   9        949.69        911.78        65.45 o                         
  -8   3   9       6580.08       6640.96       167.32 o                         
  -7   3   9       1170.25       1106.18        50.26 o                         
  -6   3   9      11018.42      10751.62       196.70 o                         
  -5   3   9        786.84        889.75        30.34 o                         
  -4   3   9       2289.41       2614.49        74.17 o                         
  -3   3   9         46.01         48.45        13.77 o                         
  -2   3   9        504.46        494.35        22.73 o                         
  -1   3   9        851.21        774.50        32.31 o                         
   0   3   9       8313.53       8204.19       162.96 o                         
   1   3   9        331.50        296.29        17.43 o                         
   2   3   9       9533.08       9138.67       167.39 o                         
   3   3   9       1103.95        989.32        32.50 o                         
   4   3   9      33122.39      33395.91       581.06 o                         
   5   3   9       4476.77       4391.73       104.46 o                         
   6   3   9       9187.91       9358.44       226.28 o                         
   7   3   9        953.03        819.20        56.87 o                         
   8   3   9       1748.32       1791.36        87.49 o                         
   9   3   9          4.52         -2.32        42.90 o                         
 -10   4   9         13.61         21.76        45.89 o                         
  -9   4   9        230.37        230.29        45.61 o                         
  -8   4   9         21.51        -27.22        27.22 o                         
  -7   4   9          4.27        -13.78        19.37 o                         
  -6   4   9        887.82        894.02        34.67 o                         
  -5   4   9       4832.42       4910.80        97.37 o                         
  -4   4   9        226.63        260.18        40.85 o                         
  -3   4   9      11115.87      10965.41       212.69 o                         
  -2   4   9      10692.40      10364.45       309.93 o                         
  -1   4   9      16817.13      16383.45       317.83 o                         
   0   4   9       3923.89       3849.28        78.35 o                         
   1   4   9       5909.85       5663.11       102.04 o                         
   2   4   9        165.85        168.45        17.72 o                         
   3   4   9       1272.09       1259.12        44.37 o                         
   4   4   9        507.86        447.18        22.85 o                         
   5   4   9       1245.02       1240.38        42.27 o                         
   6   4   9       1595.35       1603.95        76.43 o                         
   7   4   9       3352.70       3296.03       117.66 o                         
   8   4   9        337.49        366.63        48.79 o                         
   9   4   9       2905.96       2966.03       120.64 o                         
 -10   5   9       1378.88       1378.68        88.12 o                         
  -9   5   9       1021.89       1090.92       118.68 o                         
  -8   5   9       3334.10       3484.23       143.92 o                         
  -7   5   9       4440.08       4465.07       113.69 o                         
  -6   5   9       3067.37       3098.00        68.37 o                         
  -5   5   9        895.37        935.14        35.26 o                         
  -4   5   9       8666.16       8410.87       168.22 o                         
  -3   5   9        336.51        380.58        23.23 o                         
  -2   5   9        546.06        551.66        23.75 o                         
  -1   5   9        294.85        269.20        19.21 o                         
   0   5   9       2218.89       2114.48        50.06 o                         
   1   5   9       1809.60       1800.56        45.53 o                         
   2   5   9      32568.80      32890.98       539.07 o                         
   3   5   9       3249.31       3305.84        70.70 o                         
   4   5   9       7470.01       7505.02       141.48 o                         
   5   5   9       8527.32       8567.65       236.28 o                         
   6   5   9       4528.60       4676.08       148.26 o                         
   7   5   9        768.24        723.53        58.45 o                         
   8   5   9       1631.86       1619.31       135.40 o                         
 -10   6   9        815.90        936.25        99.69 o                         
  -9   6   9        192.02        201.86        47.33 o                         
  -8   6   9         10.68        -15.34        31.37 o                         
  -7   6   9        143.04        109.84        26.74 o                         
  -6   6   9        254.05        246.20        32.71 o                         
  -5   6   9       5382.43       5505.17       138.52 o                         
  -4   6   9       7141.41       7129.44       157.38 o                         
  -3   6   9       9618.34       9943.34       233.22 o                         
  -2   6   9       8224.70       8058.68       161.41 o                         
  -1   6   9       2431.91       2390.44        64.74 o                         
   0   6   9       2878.94       2761.07        61.40 o                         
   1   6   9       5031.14       4898.90       104.20 o                         
   2   6   9      10598.33      10675.68       183.75 o                         
   3   6   9         84.67         66.38        18.54 o                         
   4   6   9          2.65         -7.20        22.59 o                         
   5   6   9        606.36        607.97        40.61 o                         
   6   6   9        255.34        302.67        42.57 o                         
   7   6   9       1481.04       1532.11       120.12 o                         
   8   6   9       2910.66       3026.37       121.32 o                         
 -10   7   9       1498.42       1626.65       240.37 o                         
  -9   7   9       1196.14       1360.49       110.18 o                         
  -8   7   9       1426.06       1275.41        59.31 o                         
  -7   7   9       1683.93       1737.74        88.05 o                         
  -6   7   9       5601.60       6051.78       204.17 o                         
  -5   7   9       5485.01       5358.03       136.53 o                         
  -4   7   9        206.69        211.19        26.32 o                         
  -3   7   9       3547.88       3278.41        96.26 o                         
  -2   7   9         78.65         30.89        15.97 o                         
  -1   7   9        112.72         75.80        18.81 o                         
   0   7   9       6621.57       6421.24       132.45 o                         
   1   7   9       9024.67       8831.10       164.19 o                         
   2   7   9       5581.96       5489.75       126.41 o                         
   3   7   9      11861.29      12288.75       239.89 o                         
   4   7   9       6590.64       6484.43       186.89 o                         
   5   7   9       4119.93       4326.39       140.41 o                         
   6   7   9       2924.61       3047.34       124.22 o                         
   7   7   9       1781.40       1443.73        92.27 o                         
   8   7   9        615.42        624.99        72.12 o                         
  -9   8   9        167.89        118.38        50.94 o                         
  -8   8   9        172.82        140.03        35.73 o                         
  -7   8   9        113.30        123.99        41.79 o                         
  -6   8   9        829.82        970.27        67.44 o                         
  -5   8   9         42.80        -27.81        38.20 o                         
  -4   8   9       5571.86       5708.25       232.99 o                         
  -3   8   9       4846.63       4734.40       139.64 o                         
  -2   8   9       9419.10       9281.96       220.29 o                         
  -1   8   9       9089.32       8846.00       191.88 o                         
   0   8   9      13452.95      13367.06       308.76 o                         
   1   8   9       3372.14       3414.44       125.73 o                         
   2   8   9       3831.94       3700.44       118.91 o                         
   3   8   9        208.05        135.58        66.02 o                         
   4   8   9        199.72        218.25        42.23 o                         
   5   8   9        537.52        505.44        51.47 o                         
   6   8   9       1103.40       1030.54        69.03 o                         
   7   8   9        561.54        466.14        55.95 o                         
  -9   9   9       3085.53       3416.85       168.46 o                         
  -8   9   9       2197.76       2427.71        99.78 o                         
  -7   9   9       4163.44       4120.46       225.73 o                         
  -6   9   9       1658.64       1687.80        91.04 o                         
  -5   9   9       4905.35       4772.94       171.53 o                         
  -4   9   9        495.49        479.45        44.01 o                         
  -3   9   9        587.99        543.63        41.75 o                         
  -2   9   9        598.80        586.54        50.71 o                         
  -1   9   9        540.72        520.42        37.75 o                         
   0   9   9        984.59       1040.06        69.61 o                         
   1   9   9       3381.83       3335.68       148.50 o                         
   2   9   9       2061.88       1967.27       108.00 o                         
   3   9   9       7808.33       8081.93       265.47 o                         
   4   9   9       2425.49       2601.51       122.70 o                         
   5   9   9       6569.52       6653.04       199.83 o                         
   6   9   9       2086.83       2170.30       102.13 o                         
   7   9   9       2317.54       2293.10       134.87 o                         
  -8  10   9          7.56         13.28        59.08 o                         
  -7  10   9          1.17        -38.92        38.92 o                         
  -6  10   9        410.20        450.64        61.89 o                         
  -5  10   9        856.02        839.79        65.54 o                         
  -4  10   9       3126.58       2946.02       161.00 o                         
  -3  10   9       1286.72       1319.08        80.19 o                         
  -2  10   9      14570.89      14189.79       522.02 o                         
  -1  10   9       1151.07        926.41        77.71 o                         
   0  10   9      10316.61      10346.33       318.84 o                         
   1  10   9        214.65        219.93        35.50 o                         
   2  10   9       2771.99       2686.65       123.99 o                         
   3  10   9        326.09        260.85        93.63 o                         
   4  10   9        150.71         75.36        43.70 o                         
   5  10   9        172.51        110.82        51.06 o                         
   6  10   9        598.12        658.94        62.67 o                         
  -7  11   9       5823.37       5921.57       467.00 o                         
  -6  11   9        601.75        682.89        65.21 o                         
  -5  11   9       3811.06       4217.70       209.97 o                         
  -4  11   9         85.26         -5.37        75.18 o                         
  -3  11   9        856.78        749.78        70.14 o                         
  -2  11   9         19.79         12.31        44.79 o                         
  -1  11   9        790.66        630.36        71.38 o                         
   0  11   9        622.72        630.59        70.03 o                         
   1  11   9       4126.91       3971.91       148.37 o                         
   2  11   9       1260.20       1227.42        83.29 o                         
   3  11   9       6291.92       6344.21       319.10 o                         
   4  11   9        288.20        242.63        64.83 o                         
   5  11   9       6199.21       6311.17       232.13 o                         
  -6  12   9        939.36        957.95       154.66 o                         
  -5  12   9        208.86        162.18        89.15 o                         
  -4  12   9       6666.85       7100.87       428.55 o                         
  -3  12   9        508.75        429.88        61.53 o                         
  -2  12   9       6165.66       6234.05       384.46 o                         
  -1  12   9        307.54        334.77        61.05 o                         
   0  12   9       5824.63       5709.20       240.62 o                         
   1  12   9         92.77        149.07        50.06 o                         
   2  12   9       2371.63       2420.10       143.67 o                         
   3  12   9          8.33        -48.75        61.22 o                         
   4  12   9         48.70         82.57        52.32 o                         
  -5  13   9       4594.71       4581.47       324.36 o                         
  -4  13   9         67.52        -73.04        82.70 o                         
  -3  13   9        708.93        742.97        75.65 o                         
  -2  13   9         47.07        -21.23        47.26 o                         
  -1  13   9        401.16        409.69        65.96 o                         
   0  13   9         75.24         13.45        68.74 o                         
   1  13   9       3676.71       3868.75       193.28 o                         
   2  13   9         19.97         80.55        84.85 o                         
   3  13   9       7974.02       8415.39       502.66 o                         
  -3  14   9        339.24        336.18       102.03 o                         
  -2  14   9       5520.33       5842.42       360.83 o                         
  -1  14   9        128.31         90.61        54.43 o                         
   0  14   9       4223.96       4440.31       203.61 o                         
   1  14   9        121.97        124.59        92.37 o                         
 -10   0  10       1986.82       2028.89       122.86 o                         
  -8   0  10       1076.66       1117.22        81.96 o                         
  -6   0  10       3111.73       3201.50       131.91 o                         
  -4   0  10       1706.44       1650.09        64.93 o                         
  -2   0  10       7829.28       8306.58       216.59 o                         
   0   0  10      36895.05      36393.20       892.52 o                         
   2   0  10      12686.82      12820.45       326.08 o                         
   4   0  10       6347.56       6420.79       175.92 o                         
   6   0  10        149.65        221.42        51.64 o                         
   8   0  10        242.77        235.49        55.82 o                         
 -11   1  10          3.14        -15.76        33.56 o                         
 -10   1  10        204.94        208.73        38.98 o                         
  -9   1  10       2785.15       2750.33       102.60 o                         
  -8   1  10        158.84        133.07        31.01 o                         
  -7   1  10       9735.67       9769.52       275.55 o                         
  -6   1  10        647.53        609.41        45.68 o                         
  -5   1  10      14802.11      14965.33       308.34 o                         
  -4   1  10         10.36         -7.25        13.90 o                         
  -3   1  10      13123.08      12238.02       297.10 o                         
  -2   1  10        726.25        753.17        26.90 o                         
  -1   1  10       3873.99       3756.40        76.26 o                         
   0   1  10        380.33        334.81        20.39 o                         
   1   1  10        201.42        207.51        13.95 o                         
   2   1  10          0.63        -11.95        11.95 o                         
   3   1  10       6444.39       6390.08       110.28 o                         
   4   1  10         19.13         26.77        16.97 o                         
   5   1  10      15195.98      15278.06       351.05 o                         
   6   1  10       2191.63       2298.68        96.27 o                         
   7   1  10       8261.60       8471.75       234.65 o                         
   8   1  10         36.86         -5.92        33.01 o                         
   9   1  10       1684.54       1758.76        85.16 o                         
 -11   2  10         59.66        108.05        59.90 o                         
 -10   2  10       2593.42       2606.84        98.49 o                         
  -9   2  10          4.59         28.70        31.41 o                         
  -8   2  10       4644.85       4937.53       145.47 o                         
  -7   2  10        173.03        164.79        26.27 o                         
  -6   2  10        335.89        335.57        23.40 o                         
  -5   2  10        711.90        686.45        25.13 o                         
  -4   2  10         40.13         50.51        13.94 o                         
  -3   2  10        727.51        757.30        30.09 o                         
  -2   2  10      18555.69      18205.24       579.05 o                         
  -1   2  10       4988.36       4876.87       102.08 o                         
   0   2  10      12917.96      12847.20       267.84 o                         
   1   2  10       3401.79       3230.25        68.75 o                         
   2   2  10      16659.12      16763.69       298.02 o                         
   3   2  10       1132.65       1063.43        38.16 o                         
   4   2  10       8668.73       8643.20       163.09 o                         
   5   2  10        340.11        328.75        32.75 o                         
   6   2  10        188.48        186.03        34.44 o                         
   7   2  10         96.19        174.28        36.32 o                         
   8   2  10       1142.35       1084.78        79.78 o                         
   9   2  10         31.62        -30.52        40.07 o                         
 -10   3  10          5.94        -26.12        41.85 o                         
  -9   3  10       1307.07       1377.42        69.25 o                         
  -8   3  10       1237.15       1142.18        55.64 o                         
  -7   3  10       3874.92       3636.22       102.62 o                         
  -6   3  10        676.00        779.46        48.53 o                         
  -5   3  10      14704.94      14215.51       286.34 o                         
  -4   3  10        480.20        496.04        26.04 o                         
  -3   3  10      19208.78      19642.31       401.08 o                         
  -2   3  10       2266.42       2290.69        72.78 o                         
  -1   3  10      10628.26      10685.50       225.64 o                         
   0   3  10        366.49        363.95        23.73 o                         
   1   3  10       3163.92       3066.51        65.78 o                         
   2   3  10         37.68         20.60        14.56 o                         
   3   3  10      11493.53      11653.41       226.24 o                         
   4   3  10       6891.96       6892.10       151.47 o                         
   5   3  10       7408.44       7486.06       207.76 o                         
   6   3  10        892.63        831.20        52.11 o                         
   7   3  10       6629.77       6665.66       191.12 o                         
   8   3  10        200.29        170.24        45.58 o                         
 -10   4  10       2344.86       2531.15       117.45 o                         
  -9   4  10       1329.90       1177.38        74.42 o                         
  -8   4  10       2057.66       1980.08        71.93 o                         
  -7   4  10          4.99        -13.66        21.66 o                         
  -6   4  10        205.34        184.34        22.34 o                         
  -5   4  10        740.11        717.13        33.46 o                         
  -4   4  10       2623.71       2531.27        69.77 o                         
  -3   4  10       2974.60       2823.19        62.14 o                         
  -2   4  10       4506.86       4493.13        90.72 o                         
  -1   4  10       1524.07       1458.35        40.72 o                         
   0   4  10      23635.91      23762.79       445.99 o                         
   1   4  10       2377.57       2254.77        49.80 o                         
   2   4  10      13163.37      12936.50       233.22 o                         
   3   4  10       1540.57       1438.34        41.10 o                         
   4   4  10       4617.25       4761.66        97.29 o                         
   5   4  10       1758.48       1769.15        77.36 o                         
   6   4  10        154.93         83.87        32.73 o                         
   7   4  10        531.26        459.14        49.20 o                         
   8   4  10        967.32        968.41        66.98 o                         
 -10   5  10         45.61         20.17        42.05 o                         
  -9   5  10       1095.62       1149.91        78.22 o                         
  -8   5  10        859.30        813.31        77.98 o                         
  -7   5  10       7738.27       7810.00       173.54 o                         
  -6   5  10       2307.45       2290.93        72.68 o                         
  -5   5  10       9563.43       9538.98       194.71 o                         
  -4   5  10       3049.42       3108.87        82.38 o                         
  -3   5  10       6924.76       6855.32       140.20 o                         
  -2   5  10       4969.55       4781.27       101.94 o                         
  -1   5  10         84.78         90.25        16.75 o                         
   0   5  10        274.34        260.58        19.57 o                         
   1   5  10        536.65        503.74        26.57 o                         
   2   5  10       2975.24       2795.81        59.55 o                         
   3   5  10       1757.56       1580.68        44.25 o                         
   4   5  10       2303.54       2214.47        60.25 o                         
   5   5  10       5303.65       5400.68       162.56 o                         
   6   5  10       2740.03       2665.32       104.09 o                         
   7   5  10       6659.25       6856.96       233.44 o                         
   8   5  10        970.51       1055.73        72.64 o                         
 -10   6  10        600.58        732.89        70.68 o                         
  -9   6  10       1191.54       1316.76       163.28 o                         
  -8   6  10        753.13        747.42        53.87 o                         
  -7   6  10        355.59        383.17        36.98 o                         
  -6   6  10       1024.52        992.38        52.62 o                         
  -5   6  10         19.76          1.15        25.48 o                         
  -4   6  10       1350.84       1222.55        56.52 o                         
  -3   6  10        595.79        573.28        33.18 o                         
  -2   6  10       6213.00       6115.44       218.69 o                         
  -1   6  10       6031.76       6037.66       125.57 o                         
   0   6  10      13941.99      13737.35       248.28 o                         
   1   6  10      11008.75      11497.95       224.30 o                         
   2   6  10       7462.77       7344.24       139.45 o                         
   3   6  10       4174.81       4063.17        85.05 o                         
   4   6  10       1090.02       1051.01        46.51 o                         
   5   6  10          9.80        -25.82        25.82 o                         
   6   6  10        109.00         75.29        39.84 o                         
   7   6  10        212.28        152.45        50.27 o                         
   8   6  10         53.11         27.33        43.01 o                         
  -9   7  10        764.74        848.90        71.48 o                         
  -8   7  10        903.56        983.14        69.69 o                         
  -7   7  10       2339.84       2365.30        90.56 o                         
  -6   7  10       5978.82       5897.59       201.50 o                         
  -5   7  10       7919.28       7721.52       213.03 o                         
  -4   7  10       4663.88       4589.08       180.12 o                         
  -3   7  10       2394.67       2220.95        84.74 o                         
  -2   7  10       2382.41       2258.46        65.03 o                         
  -1   7  10       2238.93       2212.71        64.64 o                         
   0   7  10         10.53         10.74        17.19 o                         
   1   7  10         34.12         36.23        19.41 o                         
   2   7  10        679.49        612.62        36.85 o                         
   3   7  10       2946.36       2745.22        79.20 o                         
   4   7  10       2230.01       2111.65        88.51 o                         
   5   7  10       4232.27       4477.07       165.91 o                         
   6   7  10       5953.52       5974.89       184.16 o                         
   7   7  10       2631.14       2634.64       155.72 o                         
  -9   8  10        450.83        463.64       104.70 o                         
  -8   8  10        762.78        758.45        54.55 o                         
  -7   8  10       1290.08       1260.50        72.77 o                         
  -6   8  10         25.70         49.65        38.17 o                         
  -5   8  10         73.34        109.97        29.85 o                         
  -4   8  10        425.79        473.46        69.90 o                         
  -3   8  10       2889.80       2968.49       100.49 o                         
  -2   8  10       5464.43       5198.88       122.98 o                         
  -1   8  10       6198.28       6197.97       142.05 o                         
   0   8  10       1276.12       1279.71        73.64 o                         
   1   8  10      10769.68      10668.27       255.62 o                         
   2   8  10       3449.85       3474.16       131.14 o                         
   3   8  10       1578.15       1624.93        92.41 o                         
   4   8  10       1541.42       1425.07        71.91 o                         
   5   8  10        955.42        895.32        63.47 o                         
   6   8  10        917.75        916.97        67.03 o                         
   7   8  10         79.19          3.45        49.30 o                         
  -8   9  10        859.55        797.35        56.41 o                         
  -7   9  10       1345.62       1393.35        89.12 o                         
  -6   9  10       3446.43       3419.64       140.77 o                         
  -5   9  10        983.90        984.94        80.77 o                         
  -4   9  10       5270.25       5362.88       158.28 o                         
  -3   9  10       5260.38       5168.83       266.54 o                         
  -2   9  10       4070.10       3944.14       146.84 o                         
  -1   9  10       1099.01        987.02        68.88 o                         
   0   9  10        182.08        166.11        33.75 o                         
   1   9  10         51.39         49.98        30.67 o                         
   2   9  10       1286.48       1372.51        69.07 o                         
   3   9  10       1054.92       1061.00        91.86 o                         
   4   9  10       6878.10       7111.02       246.94 o                         
   5   9  10       1886.91       1865.21        91.47 o                         
   6   9  10       2383.45       2278.78       106.71 o                         
  -8  10  10         19.48          6.72        68.79 o                         
  -7  10  10        598.13        574.56        79.96 o                         
  -6  10  10        243.83        113.57        63.86 o                         
  -5  10  10        110.41        148.97        47.05 o                         
  -4  10  10        435.02        476.84        51.97 o                         
  -3  10  10       3212.69       3284.51       136.35 o                         
  -2  10  10         12.92        -12.36        40.23 o                         
  -1  10  10       5510.66       5516.32       233.91 o                         
   0  10  10       2653.70       2662.74       112.13 o                         
   1  10  10       3794.75       3767.87       124.62 o                         
   2  10  10       1283.64       1235.58        67.46 o                         
   3  10  10       4031.60       3860.06       155.56 o                         
   4  10  10        570.97        445.03        92.46 o                         
   5  10  10       1508.16       1261.80        90.70 o                         
   6  10  10          9.22        -41.61        41.61 o                         
  -7  11  10        778.23        779.18        69.38 o                         
  -6  11  10       3330.71       3363.97       191.35 o                         
  -5  11  10        541.30        592.89        84.24 o                         
  -4  11  10       4244.29       4202.86       189.49 o                         
  -3  11  10        171.69        119.00        48.26 o                         
  -2  11  10       2077.44       2084.66       124.21 o                         
  -1  11  10         23.50         29.72        48.63 o                         
   0  11  10        196.15        104.72        52.40 o                         
   1  11  10         41.03         64.52        42.14 o                         
   2  11  10       2220.86       2213.89       379.14 o                         
   3  11  10         91.80        117.47        44.36 o                         
   4  11  10       1661.55       1489.44       108.11 o                         
   5  11  10        308.83        294.82        63.52 o                         
  -6  12  10         86.45         66.59        95.59 o                         
  -5  12  10         14.85          9.67        81.63 o                         
  -4  12  10        268.88        156.81        93.44 o                         
  -3  12  10        848.80        828.61        81.02 o                         
  -2  12  10        379.93        421.36        65.30 o                         
  -1  12  10       6446.98       6563.70       272.64 o                         
   0  12  10          6.66        -27.03        46.48 o                         
   1  12  10       8715.54       8675.73       341.68 o                         
   2  12  10        549.48        534.71        75.35 o                         
   3  12  10       3424.38       3886.66       197.53 o                         
   4  12  10         48.00        -58.42        58.42 o                         
  -5  13  10         37.43         99.89        83.78 o                         
  -4  13  10       3195.68       2994.13       252.40 o                         
  -3  13  10        114.65        162.91       115.46 o                         
  -2  13  10       1760.14       2022.90       197.63 o                         
  -1  13  10         54.28        -40.88        49.35 o                         
   0  13  10         12.90         17.49        47.68 o                         
   1  13  10         93.41        146.33        56.94 o                         
   2  13  10        300.36        308.25       102.03 o                         
   3  13  10         26.10         47.60        63.25 o                         
  -2  14  10         77.35         -5.20        51.06 o                         
  -1  14  10       4208.47       4416.19       384.51 o                         
   0  14  10         76.01         38.67        67.67 o                         
  -9   0  11       6411.12       6556.32       338.33 o                         
  -7   0  11       2135.26       2162.01       289.99 o                         
  -5   0  11       3522.75       3363.89       101.73 o                         
  -3   0  11        205.45        195.71        23.34 o                         
  -1   0  11        610.58        549.32        52.99 o                         
   1   0  11       6149.88       6282.84       150.07 o                         
   3   0  11      23900.87      23604.07       527.39 o                         
   5   0  11       4781.39       4710.64       199.99 o                         
   7   0  11       3754.22       4010.03       244.29 o                         
 -10   1  11         59.46         55.58        33.56 o                         
  -9   1  11         24.40        -28.57        28.57 o                         
  -8   1  11          8.56         -2.37        27.44 o                         
  -7   1  11        112.55         98.85        25.35 o                         
  -6   1  11       2221.97       2159.07        64.04 o                         
  -5   1  11          2.60          6.47        12.21 o                         
  -4   1  11      10822.89      10843.72       212.14 o                         
  -3   1  11       5540.16       5191.64       110.15 o                         
  -2   1  11      18239.94      18096.24       320.61 o                         
  -1   1  11         41.41         18.78        13.23 o                         
   0   1  11       9526.31       9723.43       177.96 o                         
   1   1  11       1036.91       1022.56        29.69 o                         
   2   1  11        781.25        774.84        27.17 o                         
   3   1  11        632.94        660.71        39.07 o                         
   4   1  11       1771.49       1829.10        54.14 o                         
   5   1  11        120.15        177.16        43.87 o                         
   6   1  11       3583.81       3700.07       121.06 o                         
   7   1  11          7.51         51.89        33.72 o                         
   8   1  11       4289.36       4570.55       148.12 o                         
 -10   2  11        216.19        252.23        39.59 o                         
  -9   2  11       1826.66       1869.87        84.64 o                         
  -8   2  11        393.47        418.77        39.06 o                         
  -7   2  11       6771.04       6590.77       164.72 o                         
  -6   2  11         20.21         32.15        18.05 o                         
  -5   2  11       5127.25       5141.10       115.03 o                         
  -4   2  11         61.39         48.73        16.36 o                         
  -3   2  11        980.07        899.31        34.42 o                         
  -2   2  11        254.85        202.50        18.81 o                         
  -1   2  11       4075.10       4098.24        89.69 o                         
   0   2  11        361.77        404.48        26.61 o                         
   1   2  11      11083.62      10963.96       215.98 o                         
   2   2  11       1777.94       1855.58        49.03 o                         
   3   2  11      15187.68      15292.37       293.09 o                         
   4   2  11       2180.01       2294.15        75.79 o                         
   5   2  11       8404.53       8396.14       205.76 o                         
   6   2  11         37.93         80.51        31.87 o                         
   7   2  11       1154.71       1124.10        64.49 o                         
   8   2  11        171.17        148.38        40.41 o                         
 -10   3  11        430.38        478.92        46.65 o                         
  -9   3  11          5.60        -11.27        35.83 o                         
  -8   3  11        805.15        742.19        49.45 o                         
  -7   3  11        140.41        113.60        25.73 o                         
  -6   3  11       2703.83       2589.21        84.80 o                         
  -5   3  11        300.86        291.57        25.16 o                         
  -4   3  11      11171.08      10848.59       216.37 o                         
  -3   3  11       3492.01       3347.82        76.80 o                         
  -2   3  11       8780.32       8785.81       174.88 o                         
  -1   3  11       5481.44       5619.97       129.43 o                         
   0   3  11      18103.60      18211.87       347.90 o                         
   1   3  11        587.85        531.73        35.18 o                         
   2   3  11        441.25        420.86        35.52 o                         
   3   3  11          4.22         -9.66        16.48 o                         
   4   3  11        371.47        353.34        37.60 o                         
   5   3  11        627.70        538.47        40.46 o                         
   6   3  11       6024.73       5898.80       172.20 o                         
   7   3  11        137.64        143.57        48.55 o                         
   8   3  11       5511.95       5477.56       196.88 o                         
 -10   4  11        352.52        364.19        52.74 o                         
  -9   4  11       2206.98       2331.90       101.70 o                         
  -8   4  11        208.09        225.56        32.99 o                         
  -7   4  11       3915.00       4164.38       102.31 o                         
  -6   4  11       2902.12       2954.78       102.83 o                         
  -5   4  11       4605.21       4557.89       141.88 o                         
  -4   4  11        844.58        882.68        44.15 o                         
  -3   4  11        127.79        127.53        18.41 o                         
  -2   4  11        711.44        719.62        29.13 o                         
  -1   4  11       3178.60       3063.11        68.47 o                         
   0   4  11        844.25        887.38        35.31 o                         
   1   4  11      11696.74      12000.14       218.21 o                         
   2   4  11       5152.55       5239.25       111.52 o                         
   3   4  11      10499.22      11058.44       234.49 o                         
   4   4  11       1055.41        968.94        55.76 o                         
   5   4  11       5476.19       5697.04       153.00 o                         
   6   4  11       1701.14       1636.99        68.03 o                         
   7   4  11       2205.21       2158.40        96.89 o                         
   8   4  11          6.72          3.64        41.42 o                         
 -10   5  11         92.68         42.98        49.62 o                         
  -9   5  11          7.17        -11.57        37.66 o                         
  -8   5  11        119.70         82.62        32.69 o                         
  -7   5  11        631.78        632.37        39.61 o                         
  -6   5  11       6635.15       6814.92       168.80 o                         
  -5   5  11       1442.66       1494.55        51.53 o                         
  -4   5  11       8215.27       8279.46       183.07 o                         
  -3   5  11       3734.66       3466.51        81.77 o                         
  -2   5  11      12875.24      12857.06       249.98 o                         
  -1   5  11       2596.35       2569.92        64.93 o                         
   0   5  11       2629.55       2651.79        67.05 o                         
   1   5  11       3966.44       3991.21        90.49 o                         
   2   5  11       1874.59       1747.89        53.10 o                         
   3   5  11        123.99         79.72        23.25 o                         
   4   5  11        715.75        666.65        36.17 o                         
   5   5  11        850.86        751.68        38.31 o                         
   6   5  11       4221.43       4172.43       159.91 o                         
   7   5  11       1506.80       1549.23        82.49 o                         
   8   5  11       3468.42       3467.43       130.93 o                         
  -9   6  11       2948.48       3085.66       138.41 o                         
  -8   6  11       1298.57       1236.67        78.18 o                         
  -7   6  11       3173.77       3392.82       142.61 o                         
  -6   6  11       2215.99       2354.05        76.19 o                         
  -5   6  11        270.47        327.13        29.42 o                         
  -4   6  11        745.45        746.35        73.48 o                         
  -3   6  11          0.13         38.45        20.43 o                         
  -2   6  11        396.76        396.72        30.56 o                         
  -1   6  11        663.64        643.39        30.73 o                         
   0   6  11       5414.36       5232.63       112.89 o                         
   1   6  11       5607.97       5508.81       118.37 o                         
   2   6  11       3438.09       3504.69       102.34 o                         
   3   6  11       7097.48       7253.64       180.91 o                         
   4   6  11       5145.07       5499.77       145.22 o                         
   5   6  11       5235.72       5281.33       142.80 o                         
   6   6  11        984.82        942.44        65.92 o                         
   7   6  11       1455.47       1443.86        94.89 o                         
  -9   7  11        295.50        356.58       120.29 o                         
  -8   7  11        502.95        463.02        45.85 o                         
  -7   7  11        173.77        115.14        32.60 o                         
  -6   7  11       1072.31       1115.02        51.57 o                         
  -5   7  11       2946.30       2941.71       102.75 o                         
  -4   7  11       7169.99       7042.38       197.69 o                         
  -3   7  11       9180.49       9442.65       253.52 o                         
  -2   7  11       4932.32       4712.66       114.45 o                         
  -1   7  11       3837.94       3858.48        91.10 o                         
   0   7  11       4796.99       4897.23       109.08 o                         
   1   7  11       3258.16       3070.16       105.30 o                         
   2   7  11         11.34         -3.30        30.38 o                         
   3   7  11         21.90         -2.70        31.08 o                         
   4   7  11        300.47        277.60        39.61 o                         
   5   7  11       1079.67       1080.39        65.28 o                         
   6   7  11       1106.30       1064.56        70.07 o                         
   7   7  11       1661.98       1589.92       110.73 o                         
  -9   8  11        742.89        655.03       101.41 o                         
  -8   8  11       2309.59       2147.86       171.63 o                         
  -7   8  11       3524.16       3593.54       339.16 o                         
  -6   8  11       2366.42       2382.04       112.17 o                         
  -5   8  11        887.65        853.93        53.56 o                         
  -4   8  11        598.66        586.59        46.10 o                         
  -3   8  11          5.52         -9.10        28.77 o                         
  -2   8  11         44.53         -6.40        26.18 o                         
  -1   8  11       1001.95        890.78        47.54 o                         
   0   8  11       1026.00       1077.36        58.78 o                         
   1   8  11       4158.39       4232.36       136.88 o                         
   2   8  11       8635.89       8382.01       233.49 o                         
   3   8  11       2659.15       2735.01       118.66 o                         
   4   8  11       3882.79       3843.94       130.80 o                         
   5   8  11       3483.64       3445.36       126.51 o                         
   6   8  11       3006.09       3097.12       123.76 o                         
  -8   9  11         62.45          8.13        39.61 o                         
  -7   9  11        774.28        675.49        64.86 o                         
  -6   9  11       1331.39       1283.05       131.47 o                         
  -5   9  11       3380.79       3334.42       128.04 o                         
  -4   9  11        746.25        765.73        53.49 o                         
  -3   9  11       3451.01       3529.17       139.47 o                         
  -2   9  11       3783.75       3705.97       175.31 o                         
  -1   9  11       9070.76       9207.37       288.60 o                         
   0   9  11       1074.63        985.75        57.43 o                         
   1   9  11       1294.68       1261.91        66.17 o                         
   2   9  11        100.82         54.68        40.62 o                         
   3   9  11         10.61          8.82        52.60 o                         
   4   9  11        256.43        222.15        55.81 o                         
   5   9  11        265.70        362.53        48.21 o                         
   6   9  11       1111.58       1148.66        93.04 o                         
  -7  10  11        217.35        210.56        58.47 o                         
  -6  10  11       3321.25       3284.36       272.93 o                         
  -5  10  11        617.67        626.35        82.32 o                         
  -4  10  11        104.01         97.68        39.25 o                         
  -3  10  11          3.67         -6.12        45.92 o                         
  -2  10  11         57.64        -24.10        44.80 o                         
  -1  10  11        417.53        371.90        47.31 o                         
   0  10  11       3792.09       3847.24       145.32 o                         
   1  10  11       1259.90       1210.07        72.86 o                         
   2  10  11       3559.61       3511.80       125.86 o                         
   3  10  11        773.76        869.37        79.08 o                         
   4  10  11       4776.72       5094.46       195.83 o                         
   5  10  11        469.85        388.65        68.17 o                         
  -7  11  11        613.14        454.49        61.90 o                         
  -6  11  11         68.88         -5.19        64.14 o                         
  -5  11  11       3454.51       3726.63       282.48 o                         
  -4  11  11       1142.12       1137.66        89.54 o                         
  -3  11  11       6306.94       6525.71       270.81 o                         
  -2  11  11        538.28        545.54        71.20 o                         
  -1  11  11       4586.80       4844.02       292.62 o                         
   0  11  11         47.40         40.10        39.97 o                         
   1  11  11       3179.10       3279.15       133.41 o                         
   2  11  11        331.38        317.52        49.65 o                         
   3  11  11          0.00        -36.11        39.58 o                         
   4  11  11        378.50        472.94       125.62 o                         
  -5  12  11          0.19        -24.70        87.00 o                         
  -4  12  11        881.25        790.16        77.56 o                         
  -3  12  11          7.63         97.26        53.35 o                         
  -2  12  11        334.24        288.42        60.83 o                         
  -1  12  11         87.60        116.44        54.78 o                         
   0  12  11       2556.82       2510.36       145.10 o                         
   1  12  11         44.27         50.87        41.11 o                         
   2  12  11       5069.06       5513.40       249.10 o                         
   3  12  11        223.12        230.20        65.55 o                         
  -4  13  11         15.86        -63.37        83.78 o                         
  -3  13  11       5969.23       6178.57       261.93 o                         
  -2  13  11         10.42          9.63        54.20 o                         
  -1  13  11       5512.41       5596.36       259.92 o                         
   0  13  11         30.89          1.07        50.12 o                         
   1  13  11       1015.34       1107.24       151.44 o                         
 -10   0  12        446.94        374.51        64.90 o                         
  -8   0  12       4991.77       4768.96       327.53 o                         
  -6   0  12       9051.02       9224.90       302.55 o                         
  -4   0  12      33922.72      35624.13      1016.34 o                         
  -2   0  12         30.91         46.45        22.07 o                         
   0   0  12        154.38        112.18        24.17 o                         
   2   0  12       5150.13       5435.89       152.86 o                         
   4   0  12       8277.79       8319.96       262.14 o                         
   6   0  12       5035.93       4983.38       216.30 o                         
   8   0  12       4234.39       4208.01       199.33 o                         
 -10   1  12        148.89        102.04        38.58 o                         
  -9   1  12       1197.36       1310.79        80.89 o                         
  -8   1  12         59.48         20.08        30.54 o                         
  -7   1  12        262.84        305.88        34.78 o                         
  -6   1  12         21.53          1.79        15.96 o                         
  -5   1  12       2211.77       2281.97        60.79 o                         
  -4   1  12          1.04         -2.30        15.99 o                         
  -3   1  12      15494.05      15349.86       295.41 o                         
  -2   1  12        502.94        481.60        26.47 o                         
  -1   1  12      19231.37      19263.29       341.24 o                         
   0   1  12          5.76        -12.17        13.89 o                         
   1   1  12      16854.94      17408.50       332.84 o                         
   2   1  12       4979.27       5036.06        90.07 o                         
   3   1  12       6969.74       6984.04       127.97 o                         
   4   1  12        282.50        330.80        33.20 o                         
   5   1  12          6.16         43.08        31.19 o                         
   6   1  12          0.24         16.17        32.30 o                         
   7   1  12       1156.90       1183.20        67.09 o                         
   8   1  12         99.19         79.93        41.29 o                         
 -10   2  12       1408.95       1603.21        80.61 o                         
  -9   2  12         48.90         34.24        32.93 o                         
  -8   2  12       3563.42       3521.19       114.10 o                         
  -7   2  12         93.81         44.95        27.02 o                         
  -6   2  12      12750.88      12252.54       377.11 o                         
  -5   2  12       5939.06       5738.09       193.79 o                         
  -4   2  12       8315.17       8203.64       166.60 o                         
  -3   2  12       1535.83       1777.53       112.35 o                         
  -2   2  12       7696.37       7552.32       155.07 o                         
  -1   2  12        261.18        258.94        21.31 o                         
   0   2  12        149.75        141.26        22.08 o                         
   1   2  12        826.03        721.92        34.58 o                         
   2   2  12       6925.64       6973.47       143.40 o                         
   3   2  12        614.86        551.00        31.60 o                         
   4   2  12      11364.27      11547.84       271.73 o                         
   5   2  12        539.68        541.03        45.47 o                         
   6   2  12       7231.21       7419.94       209.46 o                         
   7   2  12        218.98        231.33        50.66 o                         
   8   2  12       2376.58       2464.87       125.07 o                         
 -10   3  12        308.59        335.32        53.01 o                         
  -9   3  12       2371.70       2630.41        99.52 o                         
  -8   3  12        384.40        333.95        37.52 o                         
  -7   3  12        472.01        505.31        36.58 o                         
  -6   3  12        621.41        615.12        64.30 o                         
  -5   3  12       1552.54       1462.69        53.50 o                         
  -4   3  12       2779.68       2644.35        74.31 o                         
  -3   3  12      13537.36      13495.34       261.54 o                         
  -2   3  12       3792.86       3780.73        94.97 o                         
  -1   3  12      32269.28      31778.89       643.15 o                         
   0   3  12       2551.40       2493.01        66.00 o                         
   1   3  12       9981.02       9899.80       213.90 o                         
   2   3  12        679.93        643.11        29.80 o                         
   3   3  12       4066.18       3936.78       107.06 o                         
   4   3  12        364.40        295.55        46.45 o                         
   5   3  12        101.46        142.79        30.79 o                         
   6   3  12          1.97         14.14        31.21 o                         
   7   3  12        530.86        626.43        61.53 o                         
   8   3  12        216.86        142.97        44.79 o                         
 -10   4  12        411.62        384.78        72.50 o                         
  -9   4  12        257.23        286.34        46.49 o                         
  -8   4  12       5521.58       5319.67       186.50 o                         
  -7   4  12       2885.10       2824.78       103.04 o                         
  -6   4  12       7744.11       7786.41       293.90 o                         
  -5   4  12        280.05        288.78        35.96 o                         
  -4   4  12       9949.26       9681.83       232.40 o                         
  -3   4  12       2908.15       2837.15        74.33 o                         
  -2   4  12       4514.49       4519.29        94.21 o                         
  -1   4  12        524.70        495.79        26.54 o                         
   0   4  12         15.41         54.06        18.53 o                         
   1   4  12         25.54          3.42        20.14 o                         
   2   4  12       3708.30       3663.72        85.69 o                         
   3   4  12       4539.34       4673.69       140.05 o                         
   4   4  12       7328.13       7254.10       240.62 o                         
   5   4  12       2781.80       2735.42        91.23 o                         
   6   4  12       6557.87       6763.55       175.55 o                         
   7   4  12        778.61        741.08        62.79 o                         
 -10   5  12        711.04        618.16        85.58 o                         
  -9   5  12        252.85        221.91        58.61 o                         
  -8   5  12        858.39        882.44        71.90 o                         
  -7   5  12         39.55         44.90        30.12 o                         
  -6   5  12         34.20         25.76        29.76 o                         
  -5   5  12       1918.64       1940.28        71.69 o                         
  -4   5  12       1729.64       1636.77        59.37 o                         
  -3   5  12       2121.75       2118.44        59.80 o                         
  -2   5  12       6548.82       6337.52       144.89 o                         
  -1   5  12       9122.79       9103.85       183.40 o                         
   0   5  12       5565.54       5471.57       118.21 o                         
   1   5  12      19816.09      20060.22       382.21 o                         
   2   5  12       2513.27       2596.26        74.35 o                         
   3   5  12       4516.35       4593.08       125.44 o                         
   4   5  12        103.24        119.78        24.60 o                         
   5   5  12        120.47        149.25        32.05 o                         
   6   5  12          1.05         -0.27        55.12 o                         
   7   5  12       1227.30       1272.46        76.24 o                         
  -9   6  12        404.98        531.65       133.18 o                         
  -8   6  12       2239.35       2284.65       104.70 o                         
  -7   6  12       2234.06       2317.30        92.07 o                         
  -6   6  12       5608.98       5904.03       208.48 o                         
  -5   6  12       7252.89       6885.30       196.18 o                         
  -4   6  12       7723.43       8144.19       225.53 o                         
  -3   6  12       1697.43       1679.29        66.62 o                         
  -2   6  12       1211.68       1371.74        51.87 o                         
  -1   6  12        139.65        120.76        20.40 o                         
   0   6  12         22.64          2.67        18.78 o                         
   1   6  12       3332.85       3410.32       114.86 o                         
   2   6  12        888.14        833.64        54.85 o                         
   3   6  12       1605.65       1622.07        66.48 o                         
   4   6  12       3157.99       2979.70       104.55 o                         
   5   6  12       4258.85       4399.31       145.61 o                         
   6   6  12       4652.90       4673.20       176.54 o                         
   7   6  12       2015.05       2082.57       167.64 o                         
  -9   7  12        481.16        461.84       126.74 o                         
  -8   7  12         49.22        -14.51        35.67 o                         
  -7   7  12         59.54         34.35        43.10 o                         
  -6   7  12         23.64         24.36        30.61 o                         
  -5   7  12        319.32        254.59        36.78 o                         
  -4   7  12        653.82        659.11        48.48 o                         
  -3   7  12       4621.63       4439.83       120.43 o                         
  -2   7  12       3823.27       3551.11        92.98 o                         
  -1   7  12       6197.02       6193.70       144.32 o                         
   0   7  12       9219.90       9050.29       247.57 o                         
   1   7  12       3896.67       3555.09       118.76 o                         
   2   7  12       9874.32      10296.71       279.27 o                         
   3   7  12       4221.47       4230.94       120.23 o                         
   4   7  12         14.82         67.94        29.67 o                         
   5   7  12         69.49        122.90        39.04 o                         
   6   7  12        411.50        386.61        51.95 o                         
  -8   8  12       1017.20        989.80        90.54 o                         
  -7   8  12       2762.00       2885.11       127.99 o                         
  -6   8  12       1744.34       1788.27       117.80 o                         
  -5   8  12       3378.47       3468.65       133.19 o                         
  -4   8  12        280.46        345.62        39.34 o                         
  -3   8  12       4465.68       4386.83       141.76 o                         
  -2   8  12       4522.25       4283.79       134.53 o                         
  -1   8  12         79.38         75.57        30.52 o                         
   0   8  12        187.08        141.21        33.48 o                         
   1   8  12        477.07        459.36        43.96 o                         
   2   8  12        548.91        547.70        73.89 o                         
   3   8  12       5071.16       5390.89       218.11 o                         
   4   8  12       3723.09       4004.33       136.69 o                         
   5   8  12       4874.53       4958.75       162.51 o                         
   6   8  12       2035.68       2120.91       132.55 o                         
  -8   9  12        540.30        406.24        85.05 o                         
  -7   9  12        231.88        237.87        49.88 o                         
  -6   9  12          4.68        -10.99        37.89 o                         
  -5   9  12        739.50        669.74        51.81 o                         
  -4   9  12       2471.59       2257.28       118.44 o                         
  -3   9  12       2235.95       2314.53       110.21 o                         
  -2   9  12       6904.80       6862.34       283.57 o                         
  -1   9  12       2319.62       2211.78       102.75 o                         
   0   9  12       6909.49       7050.17       229.02 o                         
   1   9  12       1639.73       1579.36        77.04 o                         
   2   9  12       1527.60       1465.98        91.91 o                         
   3   9  12        246.14        306.44        53.87 o                         
   4   9  12       1857.10       1943.18       192.02 o                         
   5   9  12        676.04        580.45        72.39 o                         
  -7  10  12       2437.35       2445.89       122.56 o                         
  -6  10  12        402.72        425.80        70.01 o                         
  -5  10  12       1562.00       1670.37       112.45 o                         
  -4  10  12        908.44        881.21       129.96 o                         
  -3  10  12       1536.04       1370.97       103.15 o                         
  -2  10  12         44.80         -0.11        45.86 o                         
  -1  10  12       1608.41       1766.66        91.82 o                         
   0  10  12          0.76        -19.61        34.66 o                         
   1  10  12        984.70        986.89        72.22 o                         
   2  10  12        155.96        103.38        63.10 o                         
   3  10  12       4082.07       4033.29       166.72 o                         
   4  10  12        133.25         74.79        52.56 o                         
  -6  11  12        188.24        226.62       114.92 o                         
  -5  11  12         81.29         49.41        82.70 o                         
  -4  11  12       1544.56       1539.74       185.76 o                         
  -3  11  12        114.94         82.67        53.90 o                         
  -2  11  12       4819.27       5111.84       229.12 o                         
  -1  11  12         11.18         59.93        52.29 o                         
   0  11  12       4573.66       4820.62       175.57 o                         
   1  11  12       1224.40       1162.54        77.67 o                         
   2  11  12       4680.20       5144.32       235.24 o                         
   3  11  12        217.04        161.22        60.28 o                         
   4  11  12        725.89        576.68        77.67 o                         
  -5  12  12       4717.28       4075.59       306.10 o                         
  -4  12  12          6.35         -6.23        48.26 o                         
  -3  12  12       1842.23       1733.17       119.82 o                         
  -2  12  12         12.14         21.32        52.86 o                         
  -1  12  12         27.69         -8.06        58.00 o                         
   0  12  12         23.66         85.89        52.68 o                         
   1  12  12        852.09        769.13        65.28 o                         
   2  12  12         67.58         71.06        67.48 o                         
  -2  13  12       2509.04       2750.84       159.60 o                         
  -1  13  12         43.36         13.03        58.54 o                         
   0  13  12       6530.08       6538.39       279.33 o                         
  -9   0  13        231.77        170.56        83.24 o                         
  -7   0  13       2555.69       2296.66       115.22 o                         
  -5   0  13      10543.94      10379.74       362.21 o                         
  -3   0  13       6701.36       6634.09       182.40 o                         
  -1   0  13       7577.47       7733.47       248.79 o                         
   1   0  13        560.36        689.98        46.51 o                         
   3   0  13        399.48        314.12        36.46 o                         
   5   0  13       5962.07       6065.08       249.45 o                         
   7   0  13       4766.93       5096.08       225.53 o                         
 -10   1  13       2302.16       2593.73       192.83 o                         
  -9   1  13         71.21         76.67        40.25 o                         
  -8   1  13       3166.97       3175.66       168.09 o                         
  -7   1  13       1049.45       1035.89        60.60 o                         
  -6   1  13        710.54        796.48        56.52 o                         
  -5   1  13        350.65        312.69        23.50 o                         
  -4   1  13       1264.09       1335.56        81.26 o                         
  -3   1  13         31.35         18.04        17.49 o                         
  -2   1  13       6086.56       6211.80       153.14 o                         
  -1   1  13        645.12        556.32        26.94 o                         
   0   1  13      10406.58      10585.87       209.65 o                         
   1   1  13         57.70         61.06        17.16 o                         
   2   1  13      13922.35      14363.38       232.05 o                         
   3   1  13        144.84        123.86        21.66 o                         
   4   1  13       6667.19       6517.99       187.81 o                         
   5   1  13          5.38          0.77        30.30 o                         
   6   1  13       1479.60       1393.57        70.98 o                         
   7   1  13         44.01         69.30        39.76 o                         
 -10   2  13         16.94         37.74        44.53 o                         
  -9   2  13        252.69        238.46        56.19 o                         
  -8   2  13         11.22        -24.94        34.34 o                         
  -7   2  13       2503.09       2399.46        92.10 o                         
  -6   2  13        147.48        136.76        43.47 o                         
  -5   2  13      10982.00      11183.94       270.09 o                         
  -4   2  13       1384.86       1317.20        46.88 o                         
  -3   2  13      11840.24      11488.77       296.36 o                         
  -2   2  13        192.25        185.78        21.64 o                         
  -1   2  13       5874.34       5766.24       123.02 o                         
   0   2  13       1020.66        957.71        48.19 o                         
   1   2  13        566.52        481.56        30.88 o                         
   2   2  13          0.07         51.12        18.35 o                         
   3   2  13       2121.81       1975.88        71.76 o                         
   4   2  13         86.40         89.37        34.27 o                         
   5   2  13       1926.51       1995.33        83.73 o                         
   6   2  13        138.50        146.87        36.55 o                         
   7   2  13       6653.41       6586.84       194.29 o                         
 -10   3  13       1082.87       1125.12        81.01 o                         
  -9   3  13        596.16        624.63        61.46 o                         
  -8   3  13       2358.92       2657.08       305.51 o                         
  -7   3  13        270.13        302.76        55.92 o                         
  -6   3  13        543.18        550.16        42.45 o                         
  -5   3  13        123.93         96.79        26.59 o                         
  -4   3  13        257.45        316.89        36.67 o                         
  -3   3  13       1116.63       1059.30        39.47 o                         
  -2   3  13       6258.52       5927.41       138.45 o                         
  -1   3  13        196.24        168.11        28.00 o                         
   0   3  13      12387.33      12297.75       262.24 o                         
   1   3  13       2286.56       2264.93        68.76 o                         
   2   3  13      12340.97      12429.50       264.58 o                         
   3   3  13        909.95        890.24        53.09 o                         
   4   3  13       8003.03       8842.97       244.88 o                         
   5   3  13        849.71        789.74        53.16 o                         
   6   3  13        799.89        893.59        60.64 o                         
   7   3  13         60.69         16.96        38.32 o                         
  -9   4  13         46.03         43.81        38.70 o                         
  -8   4  13        378.62        240.28        60.85 o                         
  -7   4  13       2132.93       2073.62        83.00 o                         
  -6   4  13       2294.25       2369.35       118.21 o                         
  -5   4  13       5699.29       6073.58       177.17 o                         
  -4   4  13       1385.44       1382.37        62.17 o                         
  -3   4  13       9317.24       9608.44       192.86 o                         
  -2   4  13       2607.83       2605.03        64.13 o                         
  -1   4  13       6904.13       6938.39       136.39 o                         
   0   4  13         15.56         18.62        20.52 o                         
   1   4  13        515.21        420.68        37.85 o                         
   2   4  13        199.51        202.36        27.59 o                         
   3   4  13         53.35         15.98        24.58 o                         
   4   4  13        189.90        210.76        33.49 o                         
   5   4  13       4920.99       5095.63       129.66 o                         
   6   4  13        241.67        260.06        37.61 o                         
   7   4  13       3429.77       3678.93       192.05 o                         
  -9   5  13        481.93        436.04        58.98 o                         
  -8   5  13       1201.91       1331.36        86.65 o                         
  -7   5  13        568.38        549.67        46.22 o                         
  -6   5  13       1897.52       1871.99        80.57 o                         
  -5   5  13         99.03         81.91        28.44 o                         
  -4   5  13          4.96         -8.39        26.01 o                         
  -3   5  13        114.45         83.70        19.88 o                         
  -2   5  13       3042.54       3045.18        76.24 o                         
  -1   5  13       1857.02       1864.75        56.80 o                         
   0   5  13      10793.59      10585.86       230.49 o                         
   1   5  13       2955.36       2941.58       105.70 o                         
   2   5  13       6906.41       6526.46       166.46 o                         
   3   5  13       1734.64       1855.59        71.66 o                         
   4   5  13       3607.99       3459.44       116.02 o                         
   5   5  13       1452.14       1358.77        64.55 o                         
   6   5  13       1424.30       1394.90        76.92 o                         
   7   5  13         45.34        -24.28        44.80 o                         
  -9   6  13         88.09        170.77       116.00 o                         
  -8   6  13        579.95        449.29        57.93 o                         
  -7   6  13        721.52        770.12        54.11 o                         
  -6   6  13       1369.93       1370.97        81.08 o                         
  -5   6  13       2134.25       2231.99       155.79 o                         
  -4   6  13       4852.62       4737.98       147.38 o                         
  -3   6  13       6094.26       6015.97       141.87 o                         
  -2   6  13       1839.08       1825.39        62.78 o                         
  -1   6  13       5704.23       5604.74       135.01 o                         
   0   6  13       1764.60       1761.14        91.17 o                         
   1   6  13       1425.70       1532.85        74.42 o                         
   2   6  13         42.05         33.82        35.47 o                         
   3   6  13        236.32        238.81        32.92 o                         
   4   6  13        934.89        937.28        63.67 o                         
   5   6  13       3050.89       3178.40       119.40 o                         
   6   6  13       2694.48       2607.73       125.34 o                         
  -8   7  13       1641.57       1678.28        94.02 o                         
  -7   7  13       1766.37       1816.88        83.23 o                         
  -6   7  13        234.07        223.11        37.68 o                         
  -5   7  13        248.23        258.14        39.43 o                         
  -4   7  13         30.32         -3.86        28.75 o                         
  -3   7  13        608.19        635.03        41.91 o                         
  -2   7  13        954.34        885.98        49.33 o                         
  -1   7  13       6044.55       6183.01       162.04 o                         
   0   7  13       3851.62       3730.33       124.07 o                         
   1   7  13       4965.00       4947.97       154.17 o                         
   2   7  13       6113.34       6325.67       190.49 o                         
   3   7  13       1982.21       1899.32       125.25 o                         
   4   7  13       4605.48       4629.93       132.32 o                         
   5   7  13       1208.10       1324.94        93.54 o                         
   6   7  13        400.58        395.56        60.00 o                         
  -8   8  13        542.57        485.31       166.96 o                         
  -7   8  13        624.00        659.01        64.66 o                         
  -6   8  13       2330.58       2314.08        95.18 o                         
  -5   8  13       1723.57       1638.42        77.77 o                         
  -4   8  13       3266.33       3245.05       114.75 o                         
  -3   8  13       5549.21       5505.32       255.73 o                         
  -2   8  13       8643.57       8846.60       247.96 o                         
  -1   8  13       2435.88       2381.05       163.41 o                         
   0   8  13        731.80        612.24        51.13 o                         
   1   8  13        117.28        104.70        34.49 o                         
   2   8  13         34.03          4.10        38.13 o                         
   3   8  13        479.30        452.80        50.29 o                         
   4   8  13       2124.38       1941.58       196.94 o                         
   5   8  13        545.87        459.37        54.93 o                         
  -7   9  13        569.91        472.70        57.53 o                         
  -6   9  13        311.91        428.25        49.13 o                         
  -5   9  13        342.87        424.16        71.76 o                         
  -4   9  13          2.38         39.48        40.73 o                         
  -3   9  13        570.14        589.52        76.61 o                         
  -2   9  13        126.45        118.61        42.42 o                         
  -1   9  13       1884.55       1812.14        93.49 o                         
   0   9  13       2352.94       2446.05       225.92 o                         
   1   9  13       6697.11       6760.53       221.05 o                         
   2   9  13       4338.10       4275.84       142.87 o                         
   3   9  13       5005.26       5258.62       166.22 o                         
   4   9  13       1392.13       1225.91        95.06 o                         
   5   9  13       1876.42       2019.12       124.93 o                         
  -6  10  13       2422.05       2480.28       129.56 o                         
  -5  10  13        735.11        757.83        87.26 o                         
  -4  10  13       5412.91       5497.51       287.31 o                         
  -3  10  13        866.91        934.86        91.23 o                         
  -2  10  13       4926.20       4650.93       215.95 o                         
  -1  10  13        439.18        422.92        53.52 o                         
   0  10  13       1060.50       1118.02        77.30 o                         
   1  10  13        318.40        312.22        49.74 o                         
   2  10  13         38.58         22.26        34.84 o                         
   3  10  13         57.23        113.17        54.10 o                         
   4  10  13        862.79        900.86       142.24 o                         
  -5  11  13         53.07        -40.81        85.92 o                         
  -4  11  13        172.89        182.37        58.81 o                         
  -3  11  13         25.78        -44.68        44.68 o                         
  -2  11  13        254.44        155.04        60.53 o                         
  -1  11  13       4494.59       4147.58       201.64 o                         
   0  11  13        571.32        623.82        63.45 o                         
   1  11  13       5063.93       5131.67       186.94 o                         
   2  11  13        313.01        206.24        48.02 o                         
   3  11  13       5872.28       6018.09       273.03 o                         
  -4  12  13       4439.61       4419.59       277.10 o                         
  -3  12  13         50.77         22.58        55.48 o                         
  -2  12  13       3860.86       3531.47       211.59 o                         
  -1  12  13         64.20          5.54        57.48 o                         
   0  12  13       2371.43       2298.36       237.36 o                         
   1  12  13        539.82        388.26        56.71 o                         
 -10   0  14       1133.14        941.83       137.48 o                         
  -8   0  14        490.33        495.14       102.03 o                         
  -6   0  14       4272.15       3962.74       192.14 o                         
  -4   0  14       6783.74       7081.83       372.10 o                         
  -2   0  14       7990.97       7936.64       215.06 o                         
   0   0  14      13294.48      12937.62       335.49 o                         
   2   0  14       8771.12       8446.03       205.99 o                         
   4   0  14       2318.61       2338.86       125.14 o                         
   6   0  14       1641.59       1594.55       108.98 o                         
 -10   1  14         29.59         48.78       142.31 o                         
  -9   1  14       2427.65       2206.87       144.91 o                         
  -8   1  14        240.65        235.27        60.53 o                         
  -7   1  14       3360.87       3359.24       173.53 o                         
  -6   1  14         53.76         34.93        37.05 o                         
  -5   1  14       6595.01       6790.65       200.16 o                         
  -4   1  14        873.47        817.23        41.34 o                         
  -3   1  14       3632.05       3660.97        87.00 o                         
  -2   1  14        991.91        880.59        40.40 o                         
  -1   1  14        139.95        130.87        22.87 o                         
   0   1  14       1279.77       1310.32        57.70 o                         
   1   1  14       5674.98       5615.29       113.06 o                         
   2   1  14         89.50        171.92        29.92 o                         
   3   1  14      11931.87      12074.60       319.62 o                         
   4   1  14        159.55        107.44        31.10 o                         
   5   1  14       6430.99       6589.51       189.77 o                         
   6   1  14          1.84          2.09        34.73 o                         
   7   1  14       3511.21       3799.70       131.34 o                         
  -9   2  14        469.05        328.53        72.04 o                         
  -8   2  14        130.77         76.86        58.00 o                         
  -7   2  14        153.12         82.33        45.12 o                         
  -6   2  14        190.19        123.05        45.27 o                         
  -5   2  14        171.86        136.62        33.27 o                         
  -4   2  14       5878.14       5903.25       139.62 o                         
  -3   2  14        629.26        583.72        35.03 o                         
  -2   2  14      16194.64      16713.51       322.31 o                         
  -1   2  14         57.34         25.10        21.65 o                         
   0   2  14      18213.12      17869.20       372.78 o                         
   1   2  14       1185.77       1094.04        44.79 o                         
   2   2  14       5142.62       5052.75       111.54 o                         
   3   2  14        619.51        665.65        48.86 o                         
   4   2  14        277.34        247.35        36.53 o                         
   5   2  14          0.61        -22.60        30.47 o                         
   6   2  14        485.25        411.68        45.68 o                         
   7   2  14        230.62        178.74        52.55 o                         
  -9   3  14       2233.97       2321.81       265.83 o                         
  -8   3  14        326.49        326.43        97.20 o                         
  -7   3  14       8254.81       8351.93       316.95 o                         
  -6   3  14        339.77        347.67        37.70 o                         
  -5   3  14       4594.66       4793.65       249.17 o                         
  -4   3  14        269.92        257.03        37.99 o                         
  -3   3  14         32.61         44.77        18.95 o                         
  -2   3  14        434.73        319.78        28.75 o                         
  -1   3  14        231.72        186.19        24.86 o                         
   0   3  14          7.77        -23.74        23.74 o                         
   1   3  14       3966.97       4091.07       118.86 o                         
   2   3  14        955.85        951.55        48.59 o                         
   3   3  14       6108.67       6103.22       155.33 o                         
   4   3  14        610.64        591.98        48.77 o                         
   5   3  14       7700.27       8231.73       242.58 o                         
   6   3  14        662.85        691.76        54.13 o                         
  -9   4  14         38.91         28.20       107.40 o                         
  -8   4  14        300.87        247.56        66.29 o                         
  -7   4  14        656.57        572.86        52.37 o                         
  -6   4  14        419.70        367.03        43.56 o                         
  -5   4  14        213.52        165.13        50.38 o                         
  -4   4  14       4115.45       3772.74       112.01 o                         
  -3   4  14        217.30        269.02        26.59 o                         
  -2   4  14      11207.74      10519.42       213.02 o                         
  -1   4  14       4836.49       4790.88       110.97 o                         
   0   4  14      13286.74      13636.35       291.38 o                         
   1   4  14       2434.35       2379.07        98.12 o                         
   2   4  14       3062.89       2910.22       129.05 o                         
   3   4  14         68.67         76.08        38.94 o                         
   4   4  14        287.16        384.29        43.24 o                         
   5   4  14         36.92        -19.98        36.02 o                         
   6   4  14        204.18        131.89        38.15 o                         
  -9   5  14       1284.21       1459.62        89.63 o                         
  -8   5  14       1131.48       1310.65        76.34 o                         
  -7   5  14       1837.10       1927.31        91.31 o                         
  -6   5  14       2491.70       2496.38        86.99 o                         
  -5   5  14       3885.08       3659.98       110.36 o                         
  -4   5  14         17.10         10.81        35.44 o                         
  -3   5  14       3250.78       2922.66        79.07 o                         
  -2   5  14        330.79        316.67        30.59 o                         
  -1   5  14       1035.18        973.60        46.64 o                         
   0   5  14          6.69         14.14        29.57 o                         
   1   5  14        768.68        732.39        53.21 o                         
   2   5  14       1312.31       1328.36        73.20 o                         
   3   5  14       6111.40       6324.69       190.54 o                         
   4   5  14       2043.24       1868.53        86.89 o                         
   5   5  14       3331.85       3415.14       160.45 o                         
   6   5  14       2613.75       2670.74       108.88 o                         
  -8   6  14         23.92        -64.19        72.72 o                         
  -7   6  14        182.85        281.56        43.14 o                         
  -6   6  14        848.23        826.43        60.93 o                         
  -5   6  14        201.19        111.03        34.61 o                         
  -4   6  14       3043.12       2910.98       107.90 o                         
  -3   6  14       4535.62       4579.27       132.21 o                         
  -2   6  14       5923.45       5944.68       159.69 o                         
  -1   6  14       1978.42       2043.60        77.52 o                         
   0   6  14       2455.72       2416.13       109.99 o                         
   1   6  14       5362.73       5454.84       167.08 o                         
   2   6  14       4743.33       4676.11       152.98 o                         
   3   6  14        206.70        141.91        60.03 o                         
   4   6  14        722.12        699.76        73.62 o                         
   5   6  14         11.49        -37.88        37.88 o                         
   6   6  14        311.19        208.70        62.13 o                         
  -8   7  14        726.42        907.02       100.10 o                         
  -7   7  14       1619.77       1688.67       103.22 o                         
  -6   7  14       2179.78       2092.88        90.86 o                         
  -5   7  14       1660.01       1539.15        77.69 o                         
  -4   7  14       3046.70       3182.32       180.19 o                         
  -3   7  14        846.88        779.59        58.84 o                         
  -2   7  14        250.83        250.06        62.79 o                         
  -1   7  14         40.34        -27.34        29.01 o                         
   0   7  14       2456.89       2333.21        95.27 o                         
   1   7  14       2620.19       2545.73       116.22 o                         
   2   7  14       1997.46       2066.46        93.43 o                         
   3   7  14       1402.53       1296.98        73.52 o                         
   4   7  14       4729.43       4969.50       161.80 o                         
   5   7  14       3265.84       3168.50       162.18 o                         
  -7   8  14         15.90         17.04        33.20 o                         
  -6   8  14          4.01        -22.25        33.62 o                         
  -5   8  14       1600.62       1821.20        84.97 o                         
  -4   8  14       1953.49       1878.93       123.87 o                         
  -3   8  14       4261.50       4487.72       173.60 o                         
  -2   8  14       4830.95       4627.13       275.54 o                         
  -1   8  14       5856.78       6218.41       212.19 o                         
   0   8  14       3424.79       3434.07       120.73 o                         
   1   8  14       1740.73       1679.77       122.90 o                         
   2   8  14       1224.57       1151.30        70.68 o                         
   3   8  14       1584.90       1425.11        80.35 o                         
   4   8  14         34.49        113.76        55.33 o                         
  -7   9  14       1208.02       1226.68       123.99 o                         
  -6   9  14       2036.41       2090.02        93.06 o                         
  -5   9  14        504.59        462.31        60.48 o                         
  -4   9  14       1636.95       1572.33       103.37 o                         
  -3   9  14         93.90         79.26        58.51 o                         
  -2   9  14          1.71         47.51        38.76 o                         
  -1   9  14        125.07        112.42        58.82 o                         
   0   9  14        681.32        574.09        58.10 o                         
   1   9  14        745.35        776.00        58.79 o                         
   2   9  14       2988.75       2954.35       115.60 o                         
   3   9  14       1790.42       1773.05        89.56 o                         
   4   9  14       3550.47       3662.69       165.48 o                         
  -6  10  14        516.63        485.92        61.60 o                         
  -5  10  14        483.81        448.76        73.32 o                         
  -4  10  14        676.53        698.22        81.96 o                         
  -3  10  14       4763.66       5237.68       278.18 o                         
  -2  10  14        678.30        563.31        78.58 o                         
  -1  10  14       5317.14       5368.71       192.88 o                         
   0  10  14       1826.50       1785.13       108.77 o                         
   1  10  14       3754.81       3986.78       158.63 o                         
   2  10  14        511.33        392.76        56.97 o                         
   3  10  14        498.47        515.33        68.39 o                         
  -4  11  14       1206.15       1148.83       102.09 o                         
  -3  11  14         96.39         98.34        57.03 o                         
  -2  11  14        211.60        113.54        59.22 o                         
  -1  11  14          0.82        -23.82        52.25 o                         
   0  11  14        959.58        932.42        76.26 o                         
   1  11  14        592.83        554.85        80.12 o                         
  -9   0  15       1758.67       1748.34       187.96 o                         
  -7   0  15        826.25        953.65       134.26 o                         
  -5   0  15        367.88        342.49        64.77 o                         
  -3   0  15       2486.25       2195.50       112.57 o                         
  -1   0  15      12503.03      12175.48       318.44 o                         
   1   0  15      25484.96      26153.43       761.25 o                         
   3   0  15       7647.50       7997.17       309.83 o                         
   5   0  15       1779.52       1838.27       116.90 o                         
  -9   1  15        111.70        273.69       238.44 o                         
  -8   1  15       1675.76       1714.38       124.55 o                         
  -7   1  15         26.16        -48.60        63.37 o                         
  -6   1  15       6925.83       7052.02       243.48 o                         
  -5   1  15       1355.83       1314.00        77.12 o                         
  -4   1  15       7582.98       8028.31       202.00 o                         
  -3   1  15        276.04        282.55        33.54 o                         
  -2   1  15       3467.86       3621.31       108.69 o                         
  -1   1  15         35.62         27.23        21.31 o                         
   0   1  15        692.34        648.14        29.96 o                         
   1   1  15         20.89        178.75        50.17 o                         
   2   1  15       1129.57       1160.88        46.40 o                         
   3   1  15          8.94         49.69        26.53 o                         
   4   1  15       4671.46       4895.87       148.33 o                         
   5   1  15         35.36         40.17        33.63 o                         
   6   1  15       6790.73       7027.13       204.54 o                         
  -9   2  15       2799.40       3072.44       175.39 o                         
  -8   2  15         50.68         40.78        57.03 o                         
  -7   2  15       1645.81       1800.55       130.39 o                         
  -6   2  15         75.54         29.85        43.08 o                         
  -5   2  15        410.12        384.91        36.87 o                         
  -4   2  15        143.00        144.32        29.72 o                         
  -3   2  15       2460.18       2382.95        83.98 o                         
  -2   2  15        319.99        344.48        29.86 o                         
  -1   2  15      13478.81      13586.89       320.51 o                         
   0   2  15       1872.70       1916.83        70.45 o                         
   1   2  15       9149.89       9499.84       215.30 o                         
   2   2  15        828.02        740.90        42.13 o                         
   3   2  15      11769.09      12247.32       327.80 o                         
   4   2  15         28.03         33.13        38.14 o                         
   5   2  15       1931.06       2032.72        88.29 o                         
   6   2  15          1.16         -8.22        35.45 o                         
  -9   3  15         11.84        -43.90        54.88 o                         
  -8   3  15        775.02        718.72        87.85 o                         
  -7   3  15       1052.74       1041.63       194.65 o                         
  -6   3  15       3451.31       3453.82       133.78 o                         
  -5   3  15        150.11         37.61        33.80 o                         
  -4   3  15       7263.61       7117.79       183.72 o                         
  -3   3  15       1839.63       1796.10        74.85 o                         
  -2   3  15       7018.91       6877.38       320.78 o                         
  -1   3  15        230.52        195.23        39.98 o                         
   0   3  15        585.17        604.94        41.11 o                         
   1   3  15         42.52         32.04        37.41 o                         
   2   3  15       3939.34       3776.18       239.46 o                         
   3   3  15        184.77         90.65        36.26 o                         
   4   3  15       3708.14       3761.89       138.11 o                         
   5   3  15        419.75        358.07        55.02 o                         
   6   3  15       5840.05       6289.57       375.52 o                         
  -9   4  15       1665.87       1829.69       187.96 o                         
  -8   4  15        363.19        395.94        76.26 o                         
  -7   4  15        997.45       1010.57        86.19 o                         
  -6   4  15         62.12         77.74        33.60 o                         
  -5   4  15          1.99          8.88        29.53 o                         
  -4   4  15       1325.34       1391.88        69.05 o                         
  -3   4  15       3283.22       3271.51        91.23 o                         
  -2   4  15         39.97         18.28        22.08 o                         
  -1   4  15       5984.30       5933.79       133.38 o                         
   0   4  15       1648.09       1719.47        74.70 o                         
   1   4  15       9124.55       9948.22       321.10 o                         
   2   4  15       1039.24       1042.09        95.10 o                         
   3   4  15       6228.29       5975.71       214.74 o                         
   4   4  15       1290.70       1121.03        61.97 o                         
   5   4  15       2680.94       2557.96       106.92 o                         
   6   4  15        384.77        453.07        53.99 o                         
  -8   5  15       1395.31       1405.97        91.24 o                         
  -7   5  15        662.68        615.62        45.36 o                         
  -6   5  15       2572.75       2650.76        92.86 o                         
  -5   5  15       1450.09       1465.28        69.26 o                         
  -4   5  15       3584.25       3532.64       117.63 o                         
  -3   5  15       2667.89       2455.06        71.32 o                         
  -2   5  15        959.45        959.03        56.28 o                         
  -1   5  15       1700.18       1683.86        73.38 o                         
   0   5  15        193.38        265.94        42.72 o                         
   1   5  15         66.26         25.47        34.40 o                         
   2   5  15         10.37        -18.52        32.61 o                         
   3   5  15        617.39        580.69        57.65 o                         
   4   5  15       4470.68       4374.39       149.15 o                         
   5   5  15       1420.67       1388.73        77.46 o                         
  -8   6  15        691.20        799.92        76.57 o                         
  -7   6  15        384.81        338.38        43.83 o                         
  -6   6  15        213.88        152.85        36.28 o                         
  -5   6  15        265.44        247.00        40.64 o                         
  -4   6  15         53.53         31.87        37.36 o                         
  -3   6  15       1289.04       1266.74        57.98 o                         
  -2   6  15       2982.95       2783.14        94.49 o                         
  -1   6  15       4025.68       4235.44       130.03 o                         
   0   6  15       4486.83       4430.51       164.54 o                         
   1   6  15       6739.40       6877.06       203.39 o                         
   2   6  15       3767.19       3789.42       133.75 o                         
   3   6  15       4822.14       4937.16       162.03 o                         
   4   6  15       1875.20       2000.24        95.81 o                         
   5   6  15        532.03        320.22        56.42 o                         
  -7   7  15       2079.74       2275.02        98.36 o                         
  -6   7  15       1363.65       1381.47        74.85 o                         
  -5   7  15       4092.78       3864.58       136.72 o                         
  -4   7  15       2317.42       2356.12       132.41 o                         
  -3   7  15       2508.31       2614.88       101.46 o                         
  -2   7  15        947.12        901.73        66.86 o                         
  -1   7  15        461.63        480.76        64.90 o                         
   0   7  15        326.30        315.52        44.38 o                         
   1   7  15        396.08        318.99        43.71 o                         
   2   7  15        439.40        546.13        55.35 o                         
   3   7  15        864.92        952.82        67.66 o                         
   4   7  15       1880.68       1757.75        90.68 o                         
  -7   8  15        484.04        537.37        53.54 o                         
  -6   8  15        769.48        793.45        59.65 o                         
  -5   8  15        210.48        142.05        55.19 o                         
  -4   8  15        601.36        507.07        64.19 o                         
  -3   8  15        671.08        581.56        79.15 o                         
  -2   8  15       3169.60       2864.33       123.26 o                         
  -1   8  15       1969.49       1818.26        96.95 o                         
   0   8  15       4700.74       4864.78       157.02 o                         
   1   8  15       2946.71       2946.60       115.38 o                         
   2   8  15       6673.93       6516.94       232.20 o                         
   3   8  15       2383.31       2503.68       108.27 o                         
   4   8  15       1671.08       1466.85       104.26 o                         
  -6   9  15        704.27        708.75        56.98 o                         
  -5   9  15       2632.01       2726.20       135.35 o                         
  -4   9  15       1136.69       1016.58       115.46 o                         
  -3   9  15       5321.50       5382.08       245.84 o                         
  -2   9  15       1598.69       1639.45       136.56 o                         
  -1   9  15       1540.02       1639.81        93.95 o                         
   0   9  15        124.02        110.10        53.04 o                         
   1   9  15         90.17        100.42        42.25 o                         
   2   9  15        407.46        434.34        53.53 o                         
   3   9  15       1624.45       1546.60        84.92 o                         
  -5  10  15         43.12        101.65        61.66 o                         
  -4  10  15        306.04        370.15       117.07 o                         
  -3  10  15        253.34        112.78       105.26 o                         
  -2  10  15       1476.38       1608.72       125.61 o                         
  -1  10  15        929.17        889.62        72.80 o                         
   0  10  15       4913.88       5033.77       187.46 o                         
   1  10  15       2712.30       2769.87       132.68 o                         
   2  10  15       5308.74       5551.56       202.92 o                         
  -3  11  15       2730.16       2758.49       165.45 o                         
  -2  11  15         41.57        -15.82        57.76 o                         
  -1  11  15       1750.52       1826.40       121.85 o                         
   0  11  15          0.74        -38.82        38.82 o                         
  -8   0  16       2815.94       2382.03       215.88 o                         
  -6   0  16       1895.46       1892.30       299.07 o                         
  -4   0  16       4420.39       4713.40       220.23 o                         
  -2   0  16        150.78        205.65        40.13 o                         
   0   0  16       2830.51       2631.04       137.29 o                         
   2   0  16       8807.32       8796.39       291.86 o                         
   4   0  16       9265.14       9496.86       541.21 o                         
  -9   1  16        100.00         19.06        65.69 o                         
  -8   1  16          0.00        -48.93        48.93 o                         
  -7   1  16        432.80        373.21        73.04 o                         
  -6   1  16          1.21         81.72        62.30 o                         
  -5   1  16       3954.35       3922.09       139.33 o                         
  -4   1  16        396.96        448.34        39.56 o                         
  -3   1  16       7033.08       6857.70       179.21 o                         
  -2   1  16        199.09        149.92        31.65 o                         
  -1   1  16      11559.62      11747.69       330.36 o                         
   0   1  16         11.77         41.39        28.86 o                         
   1   1  16       2531.86       2645.55        83.59 o                         
   2   1  16          6.37         37.56        46.50 o                         
   3   1  16        754.52        864.49        90.29 o                         
   4   1  16         19.26         77.21        61.22 o                         
   5   1  16       1265.52       1273.28        90.05 o                         
  -8   2  16       3680.10       3784.75       338.81 o                         
  -7   2  16         87.09        101.41        66.19 o                         
  -6   2  16       4812.65       5179.95       196.76 o                         
  -5   2  16          3.05         15.97        29.99 o                         
  -4   2  16       1296.21       1389.71       115.55 o                         
  -3   2  16        264.25        224.46        45.22 o                         
  -2   2  16         33.71         48.38        27.85 o                         
  -1   2  16        692.76        610.29        45.28 o                         
   0   2  16       5105.26       5447.94       138.10 o                         
   1   2  16        363.97        332.41        58.75 o                         
   2   2  16       7860.06       7911.40       243.05 o                         
   3   2  16         72.85         45.07        36.28 o                         
   4   2  16       8024.85       8259.52       270.17 o                         
   5   2  16        763.28        703.68        66.56 o                         
  -8   3  16         15.00         -5.00        65.53 o                         
  -7   3  16        633.39        611.93        68.34 o                         
  -6   3  16        164.68        202.69        34.51 o                         
  -5   3  16       2498.74       2409.29       115.65 o                         
  -4   3  16        142.66        101.34        30.93 o                         
  -3   3  16       7116.91       6780.55       160.01 o                         
  -2   3  16        906.98        855.98        51.92 o                         
  -1   3  16       6334.72       6233.66       159.85 o                         
   0   3  16        346.47        326.07        41.87 o                         
   1   3  16       4075.47       3995.07       163.46 o                         
   2   3  16        116.30        145.59        45.46 o                         
   3   3  16          6.69         32.17        36.51 o                         
   4   3  16          9.82        -21.80        41.05 o                         
   5   3  16        937.66       1001.76        81.21 o                         
  -8   4  16       2470.67       2633.88       164.85 o                         
  -7   4  16        543.25        578.48        47.80 o                         
  -6   4  16       2730.46       2807.22       106.65 o                         
  -5   4  16        528.85        568.69        88.95 o                         
  -4   4  16        908.71        884.02        58.95 o                         
  -3   4  16          2.22        -21.70        21.70 o                         
  -2   4  16        349.26        353.07        31.39 o                         
  -1   4  16        149.53         90.48        35.16 o                         
   0   4  16       1673.59       1608.47        75.57 o                         
   1   4  16       1613.77       1756.45        88.44 o                         
   2   4  16       8400.54       8798.16       432.18 o                         
   3   4  16       1188.62       1233.60        74.97 o                         
   4   4  16       5640.38       5833.51       180.06 o                         
   5   4  16       1265.00       1284.53        87.72 o                         
  -8   5  16         47.34         51.91        46.67 o                         
  -7   5  16         86.28        207.26        34.22 o                         
  -6   5  16        243.67        184.58        35.44 o                         
  -5   5  16       3400.50       3659.05       115.08 o                         
  -4   5  16        791.61        815.56        54.97 o                         
  -3   5  16       3733.53       3888.78       144.14 o                         
  -2   5  16       1784.30       1875.43        78.50 o                         
  -1   5  16       5685.26       5814.80       159.31 o                         
   0   5  16       1822.44       1977.53       117.20 o                         
   1   5  16       1058.24        832.99        76.36 o                         
   2   5  16        719.11        797.45        74.26 o                         
   3   5  16         21.70         24.13        41.13 o                         
   4   5  16        345.70        283.11        62.79 o                         
  -7   6  16       1493.30       1483.44        82.80 o                         
  -6   6  16        928.21        961.71        65.68 o                         
  -5   6  16        140.79        113.34        36.21 o                         
  -4   6  16        426.69        429.92        48.54 o                         
  -3   6  16        258.21        217.98        57.58 o                         
  -2   6  16         11.87        -20.89        28.00 o                         
  -1   6  16        399.65        410.78        46.30 o                         
   0   6  16       1410.18       1396.97        78.03 o                         
   1   6  16       2196.30       2206.94        99.44 o                         
   2   6  16       4569.46       4484.31       153.24 o                         
   3   6  16       3850.32       3783.50       138.61 o                         
   4   6  16       3521.67       3826.21       196.08 o                         
  -7   7  16        413.30        519.43        70.16 o                         
  -6   7  16        314.46        264.70        43.98 o                         
  -5   7  16        813.32        813.42        89.76 o                         
  -4   7  16       3848.51       4048.49       246.10 o                         
  -3   7  16       4732.64       4905.72       190.28 o                         
  -2   7  16       3979.19       3998.86       172.26 o                         
  -1   7  16       1057.80       1161.09        72.19 o                         
   0   7  16       2354.23       2408.81       152.84 o                         
   1   7  16       1508.30       1516.96        82.05 o                         
   2   7  16        230.32        198.45        45.58 o                         
   3   7  16         26.98         23.24        44.47 o                         
  -6   8  16       1697.80       1589.06        83.42 o                         
  -5   8  16       1303.19       1265.26        79.56 o                         
  -4   8  16        213.80        227.50        87.29 o                         
  -3   8  16         25.55         -9.26        53.06 o                         
  -2   8  16        208.00        242.03        47.19 o                         
  -1   8  16        324.80        319.95        53.07 o                         
   0   8  16       2404.13       2463.66       119.62 o                         
   1   8  16       3705.09       4047.13       142.67 o                         
   2   8  16       1336.62       1360.59        81.07 o                         
   3   8  16       4700.69       5178.48       180.43 o                         
  -5   9  16       1096.34        940.12       102.57 o                         
  -4   9  16       1951.85       1952.44       140.83 o                         
  -3   9  16        854.55        814.63       103.65 o                         
  -2   9  16       4079.39       4327.28       173.12 o                         
  -1   9  16       1121.98       1123.36        81.15 o                         
   0   9  16       2596.53       2690.76       154.46 o                         
   1   9  16        361.99        250.21        55.67 o                         
   2   9  16        746.17        738.80        65.36 o                         
  -3  10  16         74.37         49.47        89.68 o                         
  -2  10  16        156.82        118.27        66.29 o                         
  -1  10  16       1384.43       1479.86       131.60 o                         
   0  10  16        278.84        195.74        52.94 o                         
  -7   0  17       5014.21       5078.64       342.62 o                         
  -5   0  17       7148.30       7570.13       817.78 o                         
  -3   0  17       5407.61       5662.07       256.31 o                         
  -1   0  17          6.83          6.70        35.30 o                         
   1   0  17        145.86        143.47        62.37 o                         
   3   0  17       4402.62       4672.76       321.14 o                         
   5   0  17       6504.78       6462.99       404.92 o                         
  -8   1  17        739.66        786.99        95.26 o                         
  -7   1  17        388.20        388.82        76.32 o                         
  -6   1  17          0.37        -17.43        44.45 o                         
  -5   1  17         70.35         50.34        47.59 o                         
  -4   1  17        334.98        266.49        36.99 o                         
  -3   1  17          0.55         39.50        31.16 o                         
  -2   1  17       5628.45       5645.85       156.34 o                         
  -1   1  17        236.05        204.33        38.25 o                         
   0   1  17       9875.52      10262.04       254.92 o                         
   1   1  17        229.28        221.10        41.69 o                         
   2   1  17       6628.35       6538.84       234.18 o                         
   3   1  17        224.93        266.07        73.56 o                         
   4   1  17       1720.59       1841.01       135.92 o                         
  -8   2  17        156.12        229.45        72.45 o                         
  -7   2  17       2270.55       1876.51       172.92 o                         
  -6   2  17       1218.69       1399.39       101.26 o                         
  -5   2  17       5246.96       5335.84       166.39 o                         
  -4   2  17        498.08        458.99        43.52 o                         
  -3   2  17       2698.92       2767.39       143.21 o                         
  -2   2  17         22.70         28.35        30.37 o                         
  -1   2  17       1916.21       1903.38        88.36 o                         
   0   2  17        359.61        436.60        47.98 o                         
   1   2  17       1466.62       1266.71        91.58 o                         
   2   2  17          5.64         23.58        54.67 o                         
   3   2  17       4299.16       4665.53       229.26 o                         
   4   2  17        465.88        481.14       112.72 o                         
  -8   3  17       1766.06       2135.00       236.29 o                         
  -7   3  17        223.73        271.11        76.92 o                         
  -6   3  17         13.77         68.72        30.66 o                         
  -5   3  17        121.08         45.18        33.58 o                         
  -4   3  17       2139.17       2073.76        83.90 o                         
  -3   3  17        568.70        538.69        37.61 o                         
  -2   3  17       8436.20       8749.64       242.02 o                         
  -1   3  17       1297.25       1302.39        71.11 o                         
   0   3  17       5186.68       5522.28       178.41 o                         
   1   3  17       1203.41       1335.00       131.37 o                         
   2   3  17       3662.36       3810.96       163.02 o                         
   3   3  17        148.80        240.54        56.13 o                         
   4   3  17        755.87        647.88        91.32 o                         
  -7   4  17       1921.13       1997.29       153.79 o                         
  -6   4  17        169.54        157.07        37.65 o                         
  -5   4  17       3353.69       3424.63       124.13 o                         
  -4   4  17        527.52        634.01        53.38 o                         
  -3   4  17       3564.50       3739.27       108.43 o                         
  -2   4  17       1602.84       1570.07        63.06 o                         
  -1   4  17        296.62        191.85        38.60 o                         
   0   4  17          3.67        -52.06        58.91 o                         
   1   4  17       1170.94       1329.11        81.72 o                         
   2   4  17        332.17        202.80        44.16 o                         
   3   4  17       4366.71       4367.41       153.08 o                         
   4   4  17       2296.64       2517.16       130.24 o                         
  -7   5  17        243.48        186.79        47.37 o                         
  -6   5  17          0.57         -6.78        32.10 o                         
  -5   5  17         35.02         35.05        31.30 o                         
  -4   5  17        858.02        752.54        53.65 o                         
  -3   5  17       1707.25       1781.73        87.00 o                         
  -2   5  17       1639.73       1768.21       116.35 o                         
  -1   5  17       2103.24       2038.84       111.77 o                         
   0   5  17       6229.89       6330.99       194.11 o                         
   1   5  17       2018.67       1951.70        94.13 o                         
   2   5  17       3169.42       3080.76       129.96 o                         
   3   5  17        543.47        549.88        72.99 o                         
  -6   6  17       2229.66       2118.69       133.01 o                         
  -5   6  17       3178.69       3138.70       121.29 o                         
  -4   6  17       3026.13       3109.94       153.01 o                         
  -3   6  17       1414.22       1356.33        97.67 o                         
  -2   6  17       1104.08       1088.00        75.15 o                         
  -1   6  17          5.23        -25.35        48.21 o                         
   0   6  17         96.13         66.74        37.49 o                         
   1   6  17        523.92        580.80        58.83 o                         
   2   6  17       1476.21       1413.08        83.56 o                         
   3   6  17       1684.52       1727.03       111.91 o                         
  -6   7  17          5.02        -12.44        47.59 o                         
  -5   7  17         18.57         31.03        40.35 o                         
  -4   7  17        515.54        453.05        69.63 o                         
  -3   7  17        922.03        784.13       104.18 o                         
  -2   7  17       2246.47       2267.20       111.93 o                         
  -1   7  17       2984.19       3290.57       140.57 o                         
   0   7  17       2333.77       2341.61       104.86 o                         
   1   7  17       3787.69       3899.98       141.43 o                         
   2   7  17       2465.54       2648.15       148.95 o                         
  -5   8  17        739.52        703.23        78.56 o                         
  -4   8  17       2773.62       3135.08       182.99 o                         
  -3   8  17        201.26        188.82        69.37 o                         
  -2   8  17       1314.81       1442.82       191.66 o                         
  -1   8  17        342.94        324.17        55.14 o                         
   0   8  17         76.87         79.00        44.92 o                         
   1   8  17         88.78         20.90        38.78 o                         
  -3   9  17       1588.05       1739.75       255.57 o                         
  -2   9  17        548.87        443.55        84.62 o                         
  -1   9  17       3166.77       3128.89       185.17 o                         
   0   9  17       1206.49       1260.31       112.53 o                         
  -6   0  18       2291.21       2588.25       236.29 o                         
  -4   0  18       3010.30       2663.81       165.38 o                         
  -2   0  18      12006.95      12396.24       485.97 o                         
   0   0  18       3371.75       3144.67       134.99 o                         
   2   0  18        304.92        282.48        99.89 o                         
   4   0  18       1358.34       1169.53       154.66 o                         
  -7   1  18       1663.53       1788.82       145.00 o                         
  -6   1  18         21.91        -57.54        57.54 o                         
  -5   1  18       1727.40       1771.13       177.13 o                         
  -4   1  18          0.84         24.00        39.92 o                         
  -3   1  18         56.42         30.22        29.67 o                         
  -2   1  18        350.82        489.84        50.25 o                         
  -1   1  18       2842.64       2847.88       148.29 o                         
   0   1  18        357.34        455.60        53.92 o                         
   1   1  18       4172.33       4622.23       161.61 o                         
   2   1  18         74.16        134.56       118.15 o                         
   3   1  18       6046.01       7092.37       310.23 o                         
   4   1  18        332.39        142.82        67.06 o                         
  -7   2  18        142.14        136.22        71.22 o                         
  -6   2  18       2736.37       2835.52       142.46 o                         
  -5   2  18          3.74        -33.85        47.81 o                         
  -4   2  18       8679.66       9094.20       365.78 o                         
  -3   2  18        927.72        931.15        57.98 o                         
  -2   2  18       4966.48       5125.57       258.36 o                         
  -1   2  18        350.28        402.41        43.52 o                         
   0   2  18       3266.43       3404.45       119.40 o                         
   1   2  18         72.24         59.69        49.99 o                         
   2   2  18          8.47         11.43        49.00 o                         
   3   2  18        162.67        127.08        70.10 o                         
  -7   3  18       2215.45       2336.62       167.60 o                         
  -6   3  18        126.66        187.30        76.36 o                         
  -5   3  18        441.09        525.59        51.55 o                         
  -4   3  18         32.44        -35.26        44.18 o                         
  -3   3  18          1.78         17.83        31.56 o                         
  -2   3  18        325.70        357.36        34.28 o                         
  -1   3  18       1815.25       1965.67        90.65 o                         
   0   3  18        661.04        803.70        77.04 o                         
   1   3  18       5954.72       6075.45       226.50 o                         
   2   3  18       1132.42       1123.02        91.88 o                         
   3   3  18       5374.91       5786.57       268.18 o                         
  -6   4  18       4191.67       4413.49       152.92 o                         
  -5   4  18        948.27        924.81        64.20 o                         
  -4   4  18       5577.99       5830.70       164.58 o                         
  -3   4  18       1769.99       1777.01        74.82 o                         
  -2   4  18       4450.68       4812.85       166.42 o                         
  -1   4  18        564.10        581.29        57.08 o                         
   0   4  18       1836.37       2006.80        96.69 o                         
   1   4  18        199.37        198.75        46.39 o                         
   2   4  18         65.90         55.19        47.03 o                         
   3   4  18         78.17         34.51        44.03 o                         
  -6   5  18        536.48        541.71        62.34 o                         
  -5   5  18        878.32        898.85        58.40 o                         
  -4   5  18          5.71        -15.02        33.33 o                         
  -3   5  18        274.56        388.19        62.68 o                         
  -2   5  18         20.25         26.70        33.09 o                         
  -1   5  18       1128.49       1151.57        88.67 o                         
   0   5  18       2059.86       2143.54       102.03 o                         
   1   5  18       4099.71       4048.08       146.46 o                         
   2   5  18       2369.32       2388.93       128.52 o                         
  -5   6  18       1928.43       1944.29        96.09 o                         
  -4   6  18       2865.27       2967.74       119.20 o                         
  -3   6  18       2386.65       2205.58       136.16 o                         
  -2   6  18       4472.95       4664.21       527.84 o                         
  -1   6  18        809.58        816.42        62.78 o                         
   0   6  18       1724.71       1789.87        92.89 o                         
   1   6  18        519.76        439.61        52.86 o                         
   2   6  18         91.70         15.02        50.69 o                         
  -4   7  18          1.46         20.90        65.61 o                         
  -3   7  18          6.79        -34.08        64.77 o                         
  -2   7  18        702.35        810.17        99.49 o                         
  -1   7  18       1211.48       1122.17        84.24 o                         
   0   7  18       1917.74       1932.44       142.92 o                         
   1   7  18       1998.64       2269.53       108.08 o                         
  -3   8  18       3289.46       3321.59       365.18 o                         
  -2   8  18       1472.94       1358.92       123.27 o                         
  -1   8  18       1975.77       1933.56       115.32 o                         
  -5   0  19       2074.12       2336.49       243.81 o                         
  -3   0  19       5431.19       5438.06       485.47 o                         
  -1   0  19       5978.34       5913.12       273.78 o                         
   1   0  19       3147.44       3600.97       285.70 o                         
  -6   1  19       2667.11       2677.94       175.06 o                         
  -5   1  19        329.87        304.18        66.85 o                         
  -4   1  19       3195.98       3118.15       159.20 o                         
  -3   1  19         29.20         48.71        43.30 o                         
  -2   1  19         38.83         -4.36        32.42 o                         
  -1   1  19          0.53         47.22        32.00 o                         
   0   1  19        323.19        302.68        46.97 o                         
   1   1  19        152.82        151.53        49.76 o                         
   2   1  19       4129.06       4161.32       396.81 o                         
  -6   2  19          4.76        -40.97        52.49 o                         
  -5   2  19        901.83        903.75        84.69 o                         
  -4   2  19        780.54        823.35        56.24 o                         
  -3   2  19       5860.85       5959.65       167.90 o                         
  -2   2  19        588.98        577.93        60.54 o                         
  -1   2  19       7241.45       8188.80       221.33 o                         
   0   2  19         17.92        -39.90        43.23 o                         
   1   2  19       3884.17       4089.41       181.96 o                         
   2   2  19        285.12        247.85        77.06 o                         
  -6   3  19       3079.52       3592.76       185.63 o                         
  -5   3  19        551.30        590.39        54.50 o                         
  -4   3  19        760.82        740.02        58.41 o                         
  -3   3  19        235.00        168.69        36.30 o                         
  -2   3  19        145.16        142.62        29.46 o                         
  -1   3  19         95.65        101.43        43.85 o                         
   0   3  19        788.90        852.79        84.54 o                         
   1   3  19         42.85         69.74        54.15 o                         
   2   3  19       2075.97       2017.52       196.61 o                         
  -5   4  19       1358.69       1329.24        70.05 o                         
  -4   4  19        750.22        673.79        54.19 o                         
  -3   4  19       2797.27       2927.54       106.87 o                         
  -2   4  19       1453.26       1527.11        93.07 o                         
  -1   4  19       6154.01       6375.46       243.36 o                         
   0   4  19       2612.58       2580.60       114.18 o                         
   1   4  19       3633.80       3597.28       138.36 o                         
  -5   5  19        756.96        752.53        55.77 o                         
  -4   5  19       2469.71       2541.38       110.95 o                         
  -3   5  19        502.03        432.32        69.40 o                         
  -2   5  19        304.14        297.34        80.02 o                         
  -1   5  19         16.64          5.86        38.93 o                         
   0   5  19        319.27        270.37        50.70 o                         
   1   5  19        445.41        371.20        58.15 o                         
  -4   6  19        741.87        662.62        76.20 o                         
  -3   6  19       1824.13       1862.15       162.72 o                         
  -2   6  19       2015.51       1994.31       149.99 o                         
  -1   6  19       2815.36       2723.12       131.75 o                         
   0   6  19       1157.25       1070.52        88.89 o                         
  -4   0  20        272.07        367.66        81.58 o                         
  -2   0  20       1949.96       1845.68       147.13 o                         
   0   0  20       4424.82       3515.62       207.83 o                         
  -5   1  20       3330.90       3178.30       165.95 o                         
  -4   1  20         10.39         24.36        42.63 o                         
  -3   1  20       2803.06       2791.78       126.57 o                         
  -2   1  20          7.04         23.40        47.30 o                         
  -1   1  20       2380.39       2291.87        95.00 o                         
   0   1  20         62.60          4.98        46.54 o                         
   1   1  20         69.03         51.73        88.61 o                         
  -5   2  20         18.56         74.57        52.23 o                         
  -4   2  20        172.02         79.90        60.95 o                         
  -3   2  20         44.76         76.12        35.02 o                         
  -2   2  20       2542.43       2478.84       100.16 o                         
  -1   2  20        184.09        177.78        45.57 o                         
   0   2  20       2641.82       2637.05       124.74 o                         
   1   2  20         98.16         75.09        57.60 o                         
  -4   3  20        370.46        262.01        43.66 o                         
  -3   3  20       3503.09       3704.14       116.23 o                         
  -2   3  20        455.13        524.95        56.28 o                         
  -1   3  20       1407.69       1312.68        98.36 o                         
   0   3  20         88.34         65.51        58.15 o                         
  -3   4  20        422.65        476.06        50.23 o                         
  -2   4  20       1455.50       1685.02       115.82 o                         
  -1   4  20         28.43         11.54        40.37 o                         
                                                                                
